# Supplementary material for: Informing health system planning for biomarker-based treatment: statistical prevalence projections for solid cancers with key pan-tumour biomarkers (dMMR, MSI, high TMB) in Australia to 2042
Source: Lancet Reg Health West Pac. 2025 Apr 4;57:101537. doi: 10.1016/j.lanwpc.2025.101537 (PMC12002892; doi:10.1016/j.lanwpc.2025.101537)
Supplement: Supplementary Data [file mmc1.xlsx]

## Sheet: Contents
Contents
Table 1. Projected 1-year prevalence (95% prediction interval) of individuals with solid cancers associated with dMMR/MSI/high TMB, 2018-2042
Table 2. Projected 2-year prevalence (95% prediction interval) of individuals with solid cancers associated with dMMR/MSI/high TMB, 2018-2042
Table 3. Projected 3-year prevalence (95% prediction interval) of individuals with solid cancers associated with dMMR/MSI/high TMB, 2018-2042
Table 4. Projected 4-year prevalence (95% prediction interval) of individuals with solid cancers associated with dMMR/MSI/high TMB, 2018-2042
Table 5. Projected 5-year prevalence (95% prediction interval) of individuals with solid cancers associated with dMMR/MSI/high TMB, 2018-2042

## Sheet: DataDescription
Definition of columns and values in the dataset (Tables 1 to 5)
		Row
Column	Definition	Value	Details
Cancer	Cancer type/group (ICD-10 code)	Cancer type/group and the corresponding ICD-10 code	All solid cancers combined and 23 individual cancer types/groups. - Results for all solid cancers combined are based on aggregated results for 23 individual cancer types/groups. - Projections for cancer types that did not satisfy the criteria for dedicated projections (see Methods), including cancers with low incidence (<2/100,000 people), are included in an aggregated group of “other solid cance…
Biomarker	Tumour biomarker status	regardless of biomarker status	regardless of biomarker status
		exhibiting dMMR	exhibiting mismatch repair deficiency
		exhibiting MSI	exhibiting microsatellite instability
		exhibiting high TMB	exhibiting high tumour mutational burden (≥10 mutations/Mb)
Stage	Cancer stage	All stages	All stages combined
		Advanced disease at diagnosis	In this study, advanced disease at diagnosis is defined as tumours with distant metastasis or lymph node involvement.
		Advanced disease after progression post-diagnosis	In this study, advanced disease after progression post-diagnosis includes individuals without distant metastasis or lymph node involvement at diagnosis, whose tumours later progressed to advanced disease (i.e. distant metastasis or lymph node involvement) within 5 years of initial diagnosis.
Prevalence	Prevalence at each calendar year	Estimates by single calendar year (2018 to 2042), separately for estimate, lower bound of 95% prediction interval and upper bound of 95% prediction interval	1. Prevalence is defined as the number of individuals alive in a population who have been diagnosed with cancer, aggregating across the duration of survival. For example, 5-year prevalence of colorectal cancer in 2020 is defined as the number of individuals who are alive in 2020 and were diagnosed with colorectal cancer during the preceding 5 years (in this example, 1995-2020). 2. We note presenc…
Abbreviations
Abbreviations	Full text
dMMR	Mismatch repair deficiency
high TMB	high tumour mutational burden (≥10 mutations/Mb)
MSI	Microsatellite instability
PI	Prediction interval
Key Data Sources
1. Published scoping review and meta-analysis: Kang YJ, O’Haire SO, Franchini F, IJzerman M, Zalcberg J, Macrae F, Canfell K, Steinberg J. A scoping review and meta-analysis on the prevalence of pan-tumour biomarkers (dMMR, MSI, high TMB) in different solid tumours. Sci Rep 12, 20495 (2022). https://doi.org/10.1038/s41598-022-23319-1.
2. This study: Kang YJ*, Luo Q*, Cuff J, Zalcberg J, Canfell K, Steinberg J. Informing health system planning for biomarker-based treatment: projections of prevalence for cancers with key pan-tumour biomarkers (dMMR, MSI, high TMB) in Australia to 2042. Lancet Regional Health - Western Pacific (2025).

## Sheet: Table1_1YearPrevalence
Table 1. 1-year prevalence (95% PI) of individuals with solid cancers associated with dMMR/MSI/high TMB by single calendar year (2018-2042)
			Prevalence (95% prediction interval)
Cancer	Biomarker	Stage	2018	2019	2020	2021	2022	2023	2024	2025	2026	2027	2028	2029	2030	2031	2032	2033	2034	2035	2036	2037	2038	2039	2040	2041	2042
All solid cancers combined	regardless of biomarker status	All stages	111,554 (105,780-117,748)	114,192 (107,815-121,022)	116,816 (109,879-124,310)	119,462 (111,948-127,618)	122,107 (114,005-130,926)	124,765 (116,085-134,231)	127,444 (118,290-137,546)	129,913 (120,233-140,593)	132,360 (122,208-143,646)	134,814 (124,156-146,691)	137,279 (126,104-149,776)	139,596 (127,960-152,653)	141,914 (129,819-155,551)	144,228 (131,667-158,428)	146,545 (133,507-161,330)	148,857 (135,348-164,226)	150,905 (136,982-166,777)	152,941 (138,613-169,336)	154,991 (140,225-171,924)	157,034 (141,856-174,468)	159,077 (143,477-177,030)	160,854 (144,899-179,252)	162,622 (146,314-181,487)	164,389 (147,721-183,708)	166,161 (149,130-185,939)
All solid cancers combined	regardless of biomarker status	Advanced disease at diagnosis	33,586 (30,566-36,961)	34,182 (30,946-37,775)	34,755 (31,322-38,603)	35,330 (31,712-39,410)	35,895 (32,081-40,202)	36,452 (32,441-40,998)	37,018 (32,811-41,794)	37,483 (33,090-42,482)	37,943 (33,370-43,162)	38,374 (33,635-43,831)	38,809 (33,909-44,497)	39,228 (34,158-45,104)	39,629 (34,412-45,717)	40,035 (34,654-46,312)	40,423 (34,900-46,895)	40,800 (35,139-47,469)	41,112 (35,310-47,958)	41,404 (35,489-48,432)	41,719 (35,669-48,904)	42,008 (35,843-49,366)	42,288 (36,022-49,814)	42,506 (36,146-50,162)	42,737 (36,250-50,519)	42,940 (36,365-50,851)	43,144 (36,480-51,194)
All solid cancers combined	regardless of biomarker status	Advanced disease after progression post-diagnosis	17,719 (14,762-21,171)	18,350 (15,291-21,920)	18,980 (15,796-22,673)	19,605 (16,277-23,485)	20,223 (16,752-24,279)	20,849 (17,202-25,117)	21,474 (17,664-25,943)	22,053 (18,093-26,721)	22,629 (18,512-27,505)	23,204 (18,941-28,304)	23,789 (19,353-29,094)	24,362 (19,788-29,884)	24,944 (20,207-30,676)	25,504 (20,621-31,440)	26,079 (21,038-32,219)	26,650 (21,448-32,974)	27,212 (21,875-33,756)	27,757 (22,267-34,506)	28,278 (22,646-35,206)	28,783 (23,016-35,910)	29,293 (23,369-36,602)	29,790 (23,734-37,293)	30,272 (24,083-37,971)	30,737 (24,415-38,597)	31,194 (24,744-39,237)
All solid cancers combined	exhibiting dMMR	All stages	5,844 (2,662-9,019)	5,951 (2,703-9,202)	6,065 (2,745-9,381)	6,177 (2,791-9,563)	6,288 (2,830-9,745)	6,399 (2,874-9,924)	6,515 (2,923-10,110)	6,629 (2,969-10,293)	6,737 (3,012-10,465)	6,849 (3,052-10,644)	6,959 (3,097-10,825)	7,063 (3,141-10,989)	7,167 (3,184-11,151)	7,275 (3,229-11,320)	7,378 (3,275-11,485)	7,482 (3,318-11,648)	7,576 (3,359-11,792)	7,664 (3,402-11,933)	7,758 (3,443-12,077)	7,852 (3,486-12,221)	7,942 (3,524-12,361)	8,023 (3,562-12,484)	8,102 (3,601-12,603)	8,181 (3,641-12,723)	8,262 (3,680-12,846)
All solid cancers combined	exhibiting dMMR	Advanced disease at diagnosis	1,177 (678-1,672)	1,196 (686-1,703)	1,211 (693-1,733)	1,230 (700-1,759)	1,246 (706-1,787)	1,266 (713-1,815)	1,286 (723-1,847)	1,300 (727-1,873)	1,314 (733-1,896)	1,332 (740-1,922)	1,349 (749-1,946)	1,365 (753-1,971)	1,378 (759-1,996)	1,391 (767-2,016)	1,407 (773-2,041)	1,422 (780-2,061)	1,434 (785-2,082)	1,444 (791-2,100)	1,457 (796-2,119)	1,469 (802-2,138)	1,481 (806-2,156)	1,491 (812-2,172)	1,500 (817-2,188)	1,512 (822-2,201)	1,520 (827-2,217)
All solid cancers combined	exhibiting dMMR	Advanced disease after progression post-diagnosis	718 (359-1,078)	742 (370-1,115)	765 (379-1,151)	787 (388-1,188)	808 (399-1,221)	830 (407-1,257)	852 (415-1,296)	874 (424-1,326)	897 (432-1,361)	913 (439-1,395)	936 (449-1,426)	955 (457-1,458)	974 (464-1,492)	993 (475-1,521)	1,018 (483-1,556)	1,032 (490-1,584)	1,053 (500-1,615)	1,074 (509-1,645)	1,092 (514-1,673)	1,110 (521-1,696)	1,126 (532-1,726)	1,143 (538-1,751)	1,156 (544-1,775)	1,173 (551-1,799)	1,189 (559-1,824)
All solid cancers combined	exhibiting MSI	All stages	3,355 (2,038-4,669)	3,414 (2,072-4,754)	3,472 (2,099-4,842)	3,529 (2,130-4,929)	3,590 (2,161-5,022)	3,650 (2,191-5,110)	3,717 (2,226-5,207)	3,780 (2,260-5,296)	3,842 (2,293-5,390)	3,901 (2,325-5,482)	3,965 (2,357-5,576)	4,029 (2,388-5,666)	4,090 (2,425-5,758)	4,152 (2,456-5,848)	4,217 (2,489-5,942)	4,278 (2,524-6,032)	4,335 (2,553-6,114)	4,392 (2,583-6,205)	4,453 (2,613-6,290)	4,510 (2,649-6,374)	4,570 (2,679-6,459)	4,622 (2,706-6,536)	4,674 (2,739-6,612)	4,727 (2,764-6,692)	4,781 (2,793-6,767)
All solid cancers combined	exhibiting MSI	Advanced disease at diagnosis	749 (353-1,140)	759 (355-1,159)	770 (359-1,180)	784 (363-1,204)	795 (366-1,221)	810 (368-1,243)	824 (375-1,264)	833 (380-1,285)	844 (382-1,304)	856 (386-1,322)	869 (391-1,342)	878 (393-1,362)	888 (396-1,381)	902 (400-1,399)	913 (405-1,419)	924 (408-1,439)	937 (411-1,453)	945 (414-1,472)	954 (420-1,490)	965 (422-1,507)	974 (426-1,522)	985 (428-1,537)	994 (432-1,552)	1,003 (434-1,567)	1,013 (438-1,582)
All solid cancers combined	exhibiting MSI	Advanced disease after progression post-diagnosis	422 (200-642)	432 (204-661)	443 (207-676)	453 (211-695)	463 (215-710)	476 (220-732)	487 (224-752)	495 (227-768)	508 (231-785)	518 (235-804)	530 (240-820)	541 (242-838)	550 (248-857)	563 (251-872)	573 (253-892)	585 (258-910)	594 (262-926)	607 (267-944)	617 (270-963)	626 (272-977)	638 (277-996)	646 (280-1,011)	656 (283-1,024)	666 (285-1,044)	675 (289-1,058)
All solid cancers combined	exhibiting high TMB	All stages	18,522 (13,663-23,383)	19,015 (14,014-24,017)	19,510 (14,372-24,653)	20,011 (14,723-25,298)	20,508 (15,077-25,939)	21,006 (15,431-26,581)	21,471 (15,753-27,193)	21,905 (16,051-27,763)	22,334 (16,352-28,321)	22,767 (16,643-28,893)	23,204 (16,942-29,464)	23,583 (17,196-29,976)	23,963 (17,449-30,479)	24,347 (17,702-30,993)	24,726 (17,954-31,498)	25,108 (18,204-32,007)	25,410 (18,396-32,422)	25,711 (18,590-32,829)	26,011 (18,781-33,245)	26,317 (18,970-33,659)	26,616 (19,159-34,073)	26,847 (19,295-34,395)	27,069 (19,432-34,712)	27,300 (19,560-35,035)	27,526 (19,697-35,357)
All solid cancers combined	exhibiting high TMB	Advanced disease at diagnosis	4,529 (2,864-6,197)	4,600 (2,902-6,300)	4,670 (2,937-6,397)	4,736 (2,974-6,493)	4,801 (3,007-6,593)	4,864 (3,043-6,686)	4,930 (3,077-6,786)	4,979 (3,098-6,860)	5,029 (3,125-6,934)	5,071 (3,144-6,998)	5,116 (3,164-7,066)	5,161 (3,184-7,134)	5,201 (3,204-7,199)	5,246 (3,226-7,265)	5,288 (3,245-7,330)	5,328 (3,261-7,389)	5,356 (3,274-7,432)	5,381 (3,286-7,475)	5,409 (3,297-7,522)	5,434 (3,306-7,560)	5,460 (3,317-7,600)	5,475 (3,322-7,628)	5,493 (3,326-7,659)	5,506 (3,329-7,681)	5,520 (3,334-7,704)
All solid cancers combined	exhibiting high TMB	Advanced disease after progression post-diagnosis	2,400 (1,406-3,395)	2,495 (1,462-3,525)	2,580 (1,516-3,645)	2,667 (1,564-3,771)	2,755 (1,615-3,897)	2,840 (1,662-4,023)	2,929 (1,711-4,149)	3,010 (1,757-4,262)	3,093 (1,803-4,382)	3,172 (1,848-4,500)	3,252 (1,890-4,620)	3,334 (1,934-4,736)	3,413 (1,979-4,853)	3,495 (2,021-4,970)	3,576 (2,066-5,083)	3,653 (2,109-5,200)	3,732 (2,152-5,313)	3,807 (2,195-5,423)	3,880 (2,235-5,533)	3,952 (2,273-5,634)	4,021 (2,310-5,736)	4,091 (2,347-5,838)	4,156 (2,382-5,937)	4,222 (2,414-6,029)	4,282 (2,449-6,119)
Bladder C67	regardless of biomarker status	All stages	2,457 (2,262-2,666)	2,513 (2,307-2,738)	2,571 (2,348-2,815)	2,632 (2,392-2,889)	2,690 (2,434-2,961)	2,749 (2,479-3,038)	2,806 (2,523-3,117)	2,862 (2,567-3,197)	2,920 (2,608-3,270)	2,977 (2,653-3,349)	3,038 (2,693-3,426)	3,094 (2,733-3,496)	3,152 (2,775-3,571)	3,206 (2,814-3,644)	3,258 (2,855-3,719)	3,312 (2,896-3,790)	3,360 (2,928-3,851)	3,405 (2,960-3,914)	3,449 (2,992-3,977)	3,496 (3,024-4,038)	3,541 (3,061-4,100)	3,579 (3,080-4,149)	3,614 (3,105-4,200)	3,648 (3,130-4,252)	3,684 (3,154-4,303)
Bladder C67	regardless of biomarker status	Advanced disease at diagnosis	333 (270-409)	334 (269-410)	337 (267-417)	338 (268-420)	341 (268-428)	341 (267-430)	346 (266-434)	347 (267-438)	349 (268-443)	352 (268-449)	352 (269-454)	353 (269-455)	356 (269-456)	356 (268-460)	357 (266-463)	358 (267-468)	358 (263-470)	358 (265-471)	356 (264-472)	356 (261-474)	357 (260-474)	356 (257-472)	355 (256-473)	353 (255-473)	351 (252-473)
Bladder C67	regardless of biomarker status	Advanced disease after progression post-diagnosis	627 (495-790)	642 (507-811)	659 (519-831)	673 (530-851)	690 (538-873)	705 (547-895)	720 (558-920)	740 (567-946)	757 (581-971)	774 (594-997)	792 (605-1,025)	808 (618-1,050)	827 (629-1,077)	846 (641-1,104)	862 (652-1,130)	880 (663-1,157)	899 (676-1,182)	913 (685-1,209)	930 (694-1,230)	945 (704-1,254)	959 (714-1,277)	974 (721-1,298)	986 (728-1,322)	1,000 (736-1,342)	1,014 (743-1,360)
Bladder C67	exhibiting dMMR	All stages	108 (39-177)	110 (40-181)	113 (41-185)	115 (42-189)	118 (42-194)	121 (43-198)	123 (44-202)	126 (45-206)	128 (46-210)	131 (47-215)	133 (47-219)	136 (48-223)	138 (49-227)	141 (50-231)	143 (51-235)	145 (51-239)	147 (52-243)	149 (53-246)	151 (53-249)	153 (54-253)	155 (54-256)	157 (55-259)	158 (55-261)	160 (56-264)	161 (56-267)
Bladder C67	exhibiting dMMR	Advanced disease at diagnosis	15 (5-25)	15 (5-25)	15 (5-25)	15 (5-25)	15 (5-25)	15 (5-25)	16 (5-26)	16 (5-26)	16 (5-26)	16 (5-26)	16 (5-26)	16 (5-26)	16 (5-27)	16 (5-27)	16 (5-27)	16 (5-27)	16 (5-27)	16 (5-27)	16 (5-27)	16 (5-27)	16 (5-27)	16 (5-27)	16 (5-27)	16 (5-27)	16 (5-27)
Bladder C67	exhibiting dMMR	Advanced disease after progression post-diagnosis	28 (9-46)	29 (10-47)	29 (10-49)	30 (10-50)	31 (10-51)	31 (10-52)	32 (11-53)	33 (11-55)	34 (11-56)	34 (11-57)	35 (12-59)	36 (12-60)	37 (12-61)	37 (12-63)	38 (12-64)	39 (13-65)	40 (13-67)	40 (13-68)	41 (13-69)	42 (13-70)	42 (14-71)	43 (14-72)	44 (14-73)	44 (14-74)	45 (14-76)
Bladder C67	exhibiting MSI	All stages	72 (17-128)	74 (17-131)	76 (17-134)	77 (18-137)	79 (18-140)	81 (18-143)	82 (19-146)	84 (19-149)	86 (19-152)	87 (20-155)	89 (20-158)	91 (20-161)	93 (21-164)	94 (21-167)	96 (21-170)	97 (22-173)	99 (22-175)	100 (22-178)	101 (22-180)	103 (23-182)	104 (23-185)	105 (23-187)	106 (23-189)	107 (23-191)	108 (24-192)
Bladder C67	exhibiting MSI	Advanced disease at diagnosis	3 (1-4)	3 (1-4)	3 (1-4)	3 (1-4)	3 (1-4)	3 (1-4)	3 (1-4)	3 (1-4)	3 (1-4)	3 (1-4)	3 (2-4)	3 (2-4)	3 (2-4)	3 (2-4)	3 (1-4)	3 (1-4)	3 (1-4)	3 (1-4)	3 (1-4)	3 (1-4)	3 (1-4)	3 (1-4)	3 (1-4)	3 (1-4)	3 (1-4)
Bladder C67	exhibiting MSI	Advanced disease after progression post-diagnosis	5 (2-7)	5 (2-7)	5 (2-7)	5 (2-7)	5 (2-8)	5 (3-8)	5 (3-8)	5 (3-8)	6 (3-8)	6 (3-9)	6 (3-9)	6 (3-9)	6 (3-9)	6 (3-9)	6 (3-9)	6 (3-10)	6 (3-10)	7 (3-10)	7 (3-10)	7 (3-10)	7 (3-11)	7 (3-11)	7 (3-11)	7 (3-11)	7 (3-11)
Bladder C67	exhibiting high TMB	All stages	936 (519-1,353)	957 (530-1,384)	979 (542-1,417)	1,003 (554-1,452)	1,025 (565-1,485)	1,047 (577-1,518)	1,069 (588-1,550)	1,090 (599-1,582)	1,112 (610-1,615)	1,134 (621-1,647)	1,157 (633-1,682)	1,179 (643-1,714)	1,201 (654-1,747)	1,221 (665-1,778)	1,241 (675-1,807)	1,262 (686-1,838)	1,280 (694-1,865)	1,297 (703-1,891)	1,314 (711-1,916)	1,332 (720-1,943)	1,349 (729-1,969)	1,363 (735-1,991)	1,377 (742-2,012)	1,390 (748-2,031)	1,403 (755-2,052)
Bladder C67	exhibiting high TMB	Advanced disease at diagnosis	146 (68-224)	146 (68-225)	148 (68-227)	148 (68-228)	149 (68-230)	149 (68-231)	152 (68-235)	152 (68-236)	153 (69-237)	154 (69-239)	154 (69-239)	155 (69-240)	156 (69-243)	156 (69-243)	156 (69-244)	157 (69-245)	157 (68-246)	157 (68-245)	156 (68-244)	156 (67-244)	156 (67-245)	156 (67-245)	155 (66-245)	155 (66-243)	154 (65-242)
Bladder C67	exhibiting high TMB	Advanced disease after progression post-diagnosis	274 (125-423)	281 (128-433)	288 (132-445)	294 (134-454)	302 (137-467)	308 (139-477)	315 (142-487)	323 (145-502)	331 (148-514)	338 (152-525)	346 (155-538)	353 (158-549)	361 (161-562)	370 (164-576)	377 (167-587)	385 (170-599)	393 (173-613)	399 (176-622)	406 (178-635)	413 (181-645)	419 (183-655)	426 (185-666)	431 (187-675)	437 (189-685)	443 (191-695)
Brain C71	regardless of biomarker status	All stages	1,389 (1,227-1,567)	1,414 (1,245-1,610)	1,444 (1,264-1,647)	1,474 (1,289-1,689)	1,502 (1,307-1,728)	1,531 (1,326-1,771)	1,557 (1,347-1,806)	1,586 (1,362-1,839)	1,603 (1,376-1,872)	1,626 (1,391-1,905)	1,648 (1,407-1,936)	1,667 (1,417-1,967)	1,686 (1,433-1,995)	1,705 (1,446-2,028)	1,730 (1,457-2,054)	1,751 (1,469-2,085)	1,769 (1,484-2,113)	1,785 (1,492-2,135)	1,804 (1,503-2,167)	1,821 (1,516-2,188)	1,839 (1,528-2,216)	1,858 (1,544-2,238)	1,873 (1,555-2,262)	1,889 (1,565-2,286)	1,905 (1,575-2,310)
Brain C71	regardless of biomarker status	Advanced disease at diagnosis	43 (23-74)	44 (23-77)	47 (23-79)	48 (24-81)	49 (24-82)	51 (25-87)	53 (25-89)	54 (25-90)	55 (25-91)	58 (25-95)	58 (25-98)	59 (25-99)	61 (25-101)	61 (25-103)	62 (25-104)	63 (25-105)	64 (25-109)	66 (25-111)	68 (25-114)	69 (26-118)	71 (28-121)	72 (28-125)	73 (28-125)	73 (29-128)	73 (30-129)
Brain C71	regardless of biomarker status	Advanced disease after progression post-diagnosis	873 (611-1,184)	894 (627-1,213)	918 (641-1,242)	945 (653-1,280)	970 (666-1,310)	994 (679-1,341)	1,016 (691-1,375)	1,032 (704-1,405)	1,050 (711-1,431)	1,068 (721-1,457)	1,088 (728-1,489)	1,103 (739-1,518)	1,119 (747-1,545)	1,134 (756-1,570)	1,149 (762-1,599)	1,165 (771-1,621)	1,182 (779-1,650)	1,195 (786-1,671)	1,207 (794-1,694)	1,221 (798-1,715)	1,233 (804-1,738)	1,245 (811-1,761)	1,255 (820-1,782)	1,271 (824-1,799)	1,279 (834-1,819)
Brain C71	exhibiting dMMR	All stages	53 (0-106)	54 (0-108)	55 (0-111)	56 (0-113)	57 (0-115)	59 (0-117)	60 (0-119)	61 (0-122)	61 (0-123)	62 (0-125)	63 (0-126)	64 (0-128)	64 (0-129)	65 (0-131)	66 (0-133)	67 (0-134)	68 (0-136)	68 (0-137)	69 (0-138)	70 (0-140)	70 (0-141)	71 (0-143)	72 (0-144)	72 (0-145)	73 (0-146)
Brain C71	exhibiting dMMR	Advanced disease at diagnosis	3 (1-4)	3 (1-4)	3 (1-5)	3 (1-5)	3 (1-5)	3 (1-5)	3 (1-5)	3 (1-5)	3 (1-5)	3 (1-6)	3 (1-6)	4 (1-6)	4 (1-6)	4 (1-6)	4 (1-6)	4 (1-6)	4 (1-6)	4 (1-6)	4 (1-7)	4 (1-7)	4 (1-7)	4 (1-7)	4 (1-7)	4 (1-7)	4 (2-7)
Brain C71	exhibiting dMMR	Advanced disease after progression post-diagnosis	45 (22-68)	46 (23-70)	48 (24-72)	49 (24-74)	50 (25-76)	52 (25-78)	53 (25-80)	54 (26-81)	55 (26-83)	55 (27-84)	56 (27-86)	57 (27-87)	58 (28-89)	59 (28-90)	60 (28-91)	60 (28-92)	61 (29-94)	62 (29-95)	63 (29-96)	63 (29-97)	64 (30-98)	65 (30-99)	65 (30-100)	66 (30-101)	66 (31-102)
Brain C71	exhibiting MSI	All stages	9 (4-14)	9 (4-15)	9 (4-15)	10 (4-15)	10 (4-16)	10 (4-16)	10 (4-16)	10 (4-16)	10 (4-17)	10 (4-17)	11 (4-17)	11 (4-17)	11 (4-18)	11 (4-18)	11 (4-18)	11 (4-18)	11 (4-18)	11 (4-19)	12 (4-19)	12 (4-19)	12 (4-19)	12 (4-19)	12 (5-19)	12 (5-20)	12 (5-20)
Brain C71	exhibiting MSI	Advanced disease at diagnosis	1 (1-1)	1 (1-1)	1 (1-1)	1 (1-1)	1 (1-1)	1 (1-1)	1 (1-1)	1 (1-1)	1 (1-1)	1 (1-1)	1 (1-1)	1 (1-1)	1 (1-1)	1 (1-1)	1 (1-1)	1 (1-1)	1 (1-1)	1 (1-1)	1 (1-1)	1 (1-1)	1 (1-1)	1 (1-1)	1 (1-1)	1 (1-1)	1 (1-1)
Brain C71	exhibiting MSI	Advanced disease after progression post-diagnosis	6 (2-10)	6 (2-10)	6 (2-11)	6 (2-11)	7 (2-11)	7 (2-11)	7 (2-12)	7 (2-12)	7 (2-12)	7 (2-12)	7 (2-13)	7 (2-13)	8 (2-13)	8 (2-13)	8 (2-13)	8 (2-13)	8 (2-14)	8 (2-14)	8 (2-14)	8 (2-14)	8 (2-14)	8 (2-14)	8 (2-14)	9 (2-15)	9 (2-15)
Brain C71	exhibiting high TMB	All stages	40 (1-78)	40 (1-80)	41 (1-82)	42 (1-83)	43 (1-85)	44 (1-87)	44 (1-88)	45 (1-90)	46 (1-91)	46 (1-92)	47 (1-93)	47 (1-94)	48 (1-95)	49 (1-96)	49 (1-98)	50 (0-99)	50 (0-100)	51 (0-101)	51 (0-102)	52 (0-103)	52 (0-104)	53 (0-105)	53 (0-106)	54 (0-107)	54 (0-108)
Brain C71	exhibiting high TMB	Advanced disease at diagnosis	2 (0-3)	2 (0-3)	2 (0-3)	2 (0-3)	2 (0-3)	2 (0-4)	2 (0-4)	2 (0-4)	2 (0-4)	2 (0-4)	2 (0-4)	2 (0-4)	2 (0-4)	2 (0-4)	2 (0-4)	2 (0-4)	2 (0-4)	2 (0-5)	2 (0-5)	2 (0-5)	2 (0-5)	3 (0-5)	3 (0-5)	3 (0-5)	3 (0-5)
Brain C71	exhibiting high TMB	Advanced disease after progression post-diagnosis	25 (0-51)	26 (0-52)	26 (0-53)	27 (0-55)	28 (0-56)	28 (0-58)	29 (0-59)	30 (0-60)	30 (0-61)	31 (0-62)	31 (0-63)	32 (0-64)	32 (0-65)	32 (0-66)	33 (0-67)	33 (0-68)	34 (0-69)	34 (0-70)	34 (0-70)	35 (0-71)	35 (0-72)	36 (0-73)	36 (0-73)	36 (0-74)	37 (0-75)
Breast C50	regardless of biomarker status	All stages	17,300 (16,837-17,771)	17,731 (17,237-18,241)	18,163 (17,635-18,712)	18,599 (18,033-19,182)	19,035 (18,431-19,651)	19,468 (18,828-20,122)	19,884 (19,208-20,583)	20,296 (19,581-21,037)	20,710 (19,954-21,492)	21,121 (20,330-21,944)	21,536 (20,704-22,400)	21,925 (21,056-22,830)	22,316 (21,406-23,261)	22,707 (21,761-23,690)	23,096 (22,112-24,122)	23,488 (22,465-24,551)	23,857 (22,799-24,957)	24,227 (23,135-25,366)	24,598 (23,471-25,775)	24,967 (23,804-26,183)	25,338 (24,142-26,591)	25,696 (24,468-26,986)	26,055 (24,792-27,381)	26,416 (25,120-27,780)	26,777 (25,444-28,175)
Breast C50	regardless of biomarker status	Advanced disease at diagnosis	6,730 (6,429-7,041)	6,844 (6,529-7,174)	6,961 (6,627-7,307)	7,075 (6,726-7,436)	7,187 (6,822-7,563)	7,295 (6,916-7,688)	7,394 (6,999-7,807)	7,492 (7,082-7,921)	7,587 (7,160-8,032)	7,681 (7,238-8,142)	7,772 (7,316-8,251)	7,854 (7,382-8,348)	7,932 (7,449-8,444)	8,012 (7,514-8,537)	8,087 (7,575-8,628)	8,163 (7,639-8,718)	8,231 (7,693-8,799)	8,296 (7,746-8,876)	8,361 (7,799-8,955)	8,424 (7,848-9,032)	8,484 (7,901-9,104)	8,541 (7,946-9,174)	8,597 (7,989-9,240)	8,652 (8,031-9,307)	8,703 (8,075-9,372)
Breast C50	regardless of biomarker status	Advanced disease after progression post-diagnosis	3,769 (3,339-4,223)	3,924 (3,477-4,399)	4,078 (3,610-4,572)	4,220 (3,739-4,737)	4,360 (3,858-4,892)	4,490 (3,969-5,049)	4,626 (4,080-5,207)	4,759 (4,194-5,362)	4,890 (4,306-5,516)	5,019 (4,417-5,671)	5,152 (4,528-5,822)	5,282 (4,638-5,977)	5,412 (4,747-6,131)	5,540 (4,856-6,281)	5,668 (4,963-6,434)	5,797 (5,072-6,584)	5,924 (5,178-6,735)	6,049 (5,282-6,883)	6,170 (5,386-7,027)	6,293 (5,487-7,169)	6,414 (5,586-7,314)	6,531 (5,686-7,454)	6,652 (5,788-7,599)	6,772 (5,889-7,744)	6,893 (5,987-7,888)
Breast C50	exhibiting dMMR	All stages	221 (121-321)	226 (124-329)	232 (127-337)	238 (130-345)	243 (133-353)	249 (136-361)	254 (139-369)	259 (142-377)	264 (145-384)	270 (147-392)	275 (150-400)	280 (153-407)	285 (156-414)	290 (158-421)	295 (161-429)	300 (164-436)	305 (166-443)	309 (169-450)	314 (171-457)	319 (174-463)	323 (177-470)	328 (179-477)	333 (181-484)	337 (184-490)	342 (186-497)
Breast C50	exhibiting dMMR	Advanced disease at diagnosis	86 (47-125)	88 (48-127)	89 (49-130)	91 (50-132)	92 (50-134)	93 (51-136)	95 (52-138)	96 (52-140)	97 (53-141)	98 (54-143)	100 (54-145)	101 (55-146)	102 (55-148)	103 (56-149)	104 (56-151)	105 (57-152)	105 (57-153)	106 (58-155)	107 (58-156)	108 (59-157)	109 (59-158)	109 (59-159)	110 (60-160)	111 (60-161)	111 (61-162)
Breast C50	exhibiting dMMR	Advanced disease after progression post-diagnosis	49 (26-71)	51 (27-74)	52 (28-77)	54 (29-79)	56 (30-82)	58 (31-84)	59 (32-87)	61 (33-90)	63 (34-92)	64 (34-94)	66 (35-97)	68 (36-99)	69 (37-102)	71 (38-104)	73 (39-107)	74 (40-109)	76 (40-112)	78 (41-114)	79 (42-116)	81 (43-118)	82 (44-121)	84 (44-123)	85 (45-125)	87 (46-128)	88 (47-130)
Breast C50	exhibiting MSI	All stages	100 (43-157)	102 (44-161)	105 (45-165)	107 (46-169)	110 (47-173)	112 (48-177)	115 (49-181)	117 (50-184)	120 (51-188)	122 (52-192)	124 (53-196)	127 (54-199)	129 (55-203)	131 (56-206)	133 (57-210)	136 (58-213)	138 (59-217)	140 (59-220)	142 (60-224)	144 (61-227)	146 (62-230)	148 (63-234)	150 (64-237)	152 (65-240)	154 (66-243)
Breast C50	exhibiting MSI	Advanced disease at diagnosis	13 (5-21)	13 (5-21)	13 (5-21)	13 (5-22)	14 (5-22)	14 (5-22)	14 (6-23)	14 (6-23)	14 (6-23)	15 (6-23)	15 (6-24)	15 (6-24)	15 (6-24)	15 (6-24)	15 (6-25)	15 (6-25)	16 (6-25)	16 (6-25)	16 (6-25)	16 (6-26)	16 (6-26)	16 (6-26)	16 (6-26)	16 (6-26)	16 (6-26)
Breast C50	exhibiting MSI	Advanced disease after progression post-diagnosis	7 (3-12)	8 (3-12)	8 (3-13)	8 (3-13)	8 (3-14)	9 (3-14)	9 (4-14)	9 (4-15)	9 (4-15)	10 (4-16)	10 (4-16)	10 (4-16)	10 (4-17)	11 (4-17)	11 (4-17)	11 (4-18)	11 (4-18)	12 (4-19)	12 (5-19)	12 (5-19)	12 (5-20)	12 (5-20)	13 (5-20)	13 (5-21)	13 (5-21)
Breast C50	exhibiting high TMB	All stages	1,254 (277-2,231)	1,285 (284-2,287)	1,317 (291-2,343)	1,348 (298-2,399)	1,380 (304-2,456)	1,411 (311-2,511)	1,441 (318-2,565)	1,471 (324-2,618)	1,501 (331-2,672)	1,531 (337-2,725)	1,561 (344-2,779)	1,589 (350-2,829)	1,618 (356-2,879)	1,646 (362-2,930)	1,674 (368-2,980)	1,703 (374-3,031)	1,729 (380-3,079)	1,756 (386-3,126)	1,783 (392-3,174)	1,810 (398-3,222)	1,837 (403-3,270)	1,863 (409-3,316)	1,889 (415-3,363)	1,915 (420-3,409)	1,941 (426-3,456)
Breast C50	exhibiting high TMB	Advanced disease at diagnosis	630 (511-749)	641 (519-762)	652 (528-775)	662 (536-788)	673 (545-801)	683 (553-813)	692 (560-825)	701 (567-836)	710 (574-847)	719 (581-857)	728 (587-868)	735 (593-877)	742 (599-886)	750 (605-895)	757 (610-904)	764 (615-913)	770 (620-921)	777 (625-928)	783 (630-936)	789 (634-943)	794 (638-950)	799 (642-956)	805 (646-963)	810 (650-970)	815 (654-975)
Breast C50	exhibiting high TMB	Advanced disease after progression post-diagnosis	353 (277-429)	368 (288-447)	382 (299-465)	395 (310-481)	408 (320-497)	421 (329-512)	433 (339-528)	446 (348-543)	458 (358-558)	470 (367-573)	482 (376-589)	495 (386-604)	507 (395-619)	519 (404-634)	531 (413-648)	543 (422-663)	555 (431-678)	566 (440-693)	578 (449-707)	589 (457-721)	600 (466-735)	611 (474-749)	623 (483-763)	634 (491-777)	645 (499-791)
Colorectum C18-20	regardless of biomarker status	All stages	14,131 (13,533-14,754)	14,241 (13,571-14,937)	14,346 (13,612-15,119)	14,450 (13,651-15,298)	14,560 (13,690-15,485)	14,668 (13,732-15,663)	14,835 (13,840-15,912)	14,992 (13,926-16,143)	15,150 (14,017-16,374)	15,304 (14,103-16,606)	15,458 (14,195-16,836)	15,638 (14,314-17,088)	15,820 (14,437-17,339)	15,996 (14,556-17,592)	16,177 (14,679-17,842)	16,356 (14,798-18,092)	16,526 (14,915-18,323)	16,695 (15,032-18,556)	16,865 (15,154-18,788)	17,037 (15,270-19,016)	17,205 (15,389-19,253)	17,345 (15,491-19,443)	17,488 (15,597-19,629)	17,628 (15,695-19,819)	17,773 (15,799-20,012)
Colorectum C18-20	regardless of biomarker status	Advanced disease at diagnosis	5,741 (5,378-6,131)	5,733 (5,340-6,150)	5,725 (5,306-6,169)	5,715 (5,272-6,189)	5,703 (5,234-6,202)	5,691 (5,200-6,223)	5,704 (5,186-6,263)	5,703 (5,165-6,293)	5,704 (5,145-6,319)	5,703 (5,125-6,349)	5,707 (5,105-6,373)	5,714 (5,093-6,410)	5,722 (5,087-6,439)	5,733 (5,074-6,473)	5,738 (5,065-6,500)	5,746 (5,052-6,528)	5,746 (5,041-6,549)	5,749 (5,029-6,566)	5,750 (5,019-6,586)	5,749 (5,005-6,601)	5,746 (4,992-6,619)	5,742 (4,977-6,619)	5,730 (4,959-6,617)	5,716 (4,936-6,621)	5,706 (4,919-6,621)
Colorectum C18-20	regardless of biomarker status	Advanced disease after progression post-diagnosis	2,284 (1,968-2,642)	2,329 (2,005-2,695)	2,370 (2,039-2,743)	2,407 (2,066-2,797)	2,441 (2,091-2,849)	2,481 (2,108-2,905)	2,516 (2,131-2,965)	2,552 (2,151-3,014)	2,588 (2,171-3,072)	2,628 (2,194-3,130)	2,665 (2,219-3,192)	2,706 (2,246-3,256)	2,748 (2,269-3,321)	2,790 (2,296-3,382)	2,832 (2,326-3,450)	2,881 (2,352-3,513)	2,927 (2,388-3,582)	2,974 (2,414-3,649)	3,017 (2,440-3,711)	3,057 (2,470-3,777)	3,102 (2,495-3,841)	3,143 (2,524-3,902)	3,182 (2,551-3,967)	3,226 (2,576-4,025)	3,264 (2,602-4,088)
Colorectum C18-20	exhibiting dMMR	All stages	1,655 (1,304-2,007)	1,668 (1,312-2,024)	1,680 (1,320-2,041)	1,693 (1,328-2,057)	1,706 (1,336-2,075)	1,718 (1,344-2,092)	1,738 (1,358-2,118)	1,756 (1,370-2,143)	1,775 (1,382-2,167)	1,793 (1,394-2,192)	1,811 (1,406-2,216)	1,832 (1,420-2,244)	1,853 (1,434-2,272)	1,874 (1,448-2,299)	1,895 (1,463-2,327)	1,916 (1,477-2,355)	1,936 (1,490-2,381)	1,956 (1,504-2,407)	1,975 (1,518-2,433)	1,996 (1,531-2,460)	2,015 (1,544-2,486)	2,032 (1,556-2,508)	2,048 (1,567-2,529)	2,065 (1,578-2,551)	2,082 (1,590-2,574)
Colorectum C18-20	exhibiting dMMR	Advanced disease at diagnosis	395 (308-482)	394 (307-482)	394 (306-482)	393 (304-482)	392 (303-481)	391 (302-481)	392 (302-483)	392 (301-483)	392 (301-484)	392 (300-484)	393 (300-486)	393 (299-487)	394 (299-488)	394 (299-489)	395 (299-490)	395 (299-492)	395 (298-492)	395 (298-493)	396 (298-493)	395 (297-494)	395 (297-494)	395 (296-494)	394 (295-493)	393 (294-492)	393 (293-492)
Colorectum C18-20	exhibiting dMMR	Advanced disease after progression post-diagnosis	157 (118-197)	161 (120-201)	163 (122-205)	166 (124-208)	168 (125-211)	171 (127-215)	173 (128-219)	176 (129-222)	178 (131-226)	181 (132-230)	184 (134-233)	186 (136-237)	189 (137-241)	192 (139-245)	195 (141-249)	198 (143-254)	202 (145-258)	205 (147-263)	208 (148-267)	211 (150-271)	214 (152-275)	216 (154-279)	219 (155-283)	222 (157-287)	225 (159-291)
Colorectum C18-20	exhibiting MSI	All stages	1,444 (926-1,962)	1,455 (932-1,978)	1,466 (938-1,993)	1,476 (944-2,008)	1,488 (950-2,025)	1,499 (956-2,041)	1,516 (966-2,065)	1,532 (975-2,088)	1,548 (984-2,111)	1,563 (993-2,134)	1,579 (1,002-2,157)	1,598 (1,012-2,183)	1,616 (1,023-2,209)	1,634 (1,033-2,235)	1,653 (1,044-2,261)	1,671 (1,054-2,288)	1,688 (1,064-2,312)	1,706 (1,074-2,337)	1,723 (1,084-2,362)	1,740 (1,094-2,387)	1,758 (1,104-2,411)	1,772 (1,112-2,432)	1,787 (1,121-2,452)	1,801 (1,129-2,473)	1,816 (1,137-2,494)
Colorectum C18-20	exhibiting MSI	Advanced disease at diagnosis	234 (143-325)	234 (143-324)	233 (143-324)	233 (142-324)	232 (142-323)	232 (141-323)	232 (141-324)	232 (141-324)	232 (141-324)	232 (141-324)	233 (140-325)	233 (140-325)	233 (140-326)	234 (140-327)	234 (140-327)	234 (140-328)	234 (140-328)	234 (140-329)	234 (140-329)	234 (140-329)	234 (140-329)	234 (139-329)	234 (139-328)	233 (138-328)	233 (138-327)
Colorectum C18-20	exhibiting MSI	Advanced disease after progression post-diagnosis	93 (56-131)	95 (57-134)	97 (58-136)	98 (58-138)	100 (59-140)	101 (60-143)	103 (61-145)	104 (61-147)	106 (62-150)	107 (63-152)	109 (64-154)	111 (64-157)	112 (65-159)	114 (66-162)	116 (67-164)	118 (68-168)	120 (69-170)	121 (70-173)	123 (71-176)	125 (71-178)	127 (72-181)	128 (73-184)	130 (74-186)	132 (75-189)	133 (76-191)
Colorectum C18-20	exhibiting high TMB	All stages	1,204 (991-1,417)	1,213 (997-1,429)	1,222 (1,003-1,441)	1,231 (1,009-1,453)	1,240 (1,015-1,466)	1,249 (1,020-1,478)	1,264 (1,030-1,497)	1,277 (1,039-1,514)	1,290 (1,049-1,532)	1,303 (1,057-1,550)	1,317 (1,066-1,567)	1,332 (1,077-1,587)	1,347 (1,088-1,607)	1,362 (1,098-1,627)	1,378 (1,109-1,647)	1,393 (1,119-1,667)	1,408 (1,129-1,686)	1,422 (1,139-1,704)	1,436 (1,150-1,723)	1,451 (1,160-1,742)	1,465 (1,170-1,761)	1,477 (1,178-1,776)	1,489 (1,187-1,792)	1,501 (1,195-1,808)	1,514 (1,204-1,824)
Colorectum C18-20	exhibiting high TMB	Advanced disease at diagnosis	489 (400-579)	489 (398-579)	488 (397-579)	487 (395-579)	486 (393-579)	485 (392-578)	486 (392-581)	486 (391-581)	486 (390-582)	486 (389-583)	486 (388-584)	487 (388-586)	488 (388-587)	489 (388-590)	489 (387-591)	490 (387-593)	490 (386-593)	490 (386-594)	490 (385-595)	490 (385-595)	490 (384-596)	489 (383-596)	488 (382-595)	487 (380-594)	486 (379-594)
Colorectum C18-20	exhibiting high TMB	Advanced disease after progression post-diagnosis	195 (152-238)	199 (155-243)	202 (158-247)	205 (160-251)	208 (162-255)	212 (163-260)	215 (165-264)	218 (167-268)	221 (169-273)	224 (171-278)	227 (173-282)	231 (175-287)	234 (177-292)	238 (179-297)	242 (182-302)	246 (184-308)	250 (187-313)	254 (189-318)	257 (191-324)	261 (194-328)	265 (196-334)	268 (198-338)	271 (200-343)	275 (202-348)	278 (204-352)
Endocrine tumours	regardless of biomarker status	All stages	3,294 (3,009-3,609)	3,445 (3,120-3,799)	3,589 (3,232-3,991)	3,739 (3,342-4,185)	3,881 (3,453-4,373)	4,029 (3,560-4,564)	4,150 (3,650-4,733)	4,271 (3,732-4,904)	4,394 (3,816-5,073)	4,514 (3,901-5,240)	4,636 (3,985-5,412)	4,729 (4,050-5,544)	4,824 (4,111-5,681)	4,918 (4,174-5,820)	5,014 (4,234-5,958)	5,108 (4,298-6,094)	5,179 (4,344-6,204)	5,249 (4,389-6,307)	5,322 (4,435-6,413)	5,389 (4,480-6,526)	5,461 (4,524-6,628)	5,516 (4,561-6,710)	5,568 (4,591-6,791)	5,620 (4,621-6,871)	5,676 (4,653-6,953)
Endocrine tumours	regardless of biomarker status	Advanced disease at diagnosis	851 (729-982)	887 (755-1,034)	926 (787-1,086)	965 (813-1,139)	1,003 (841-1,189)	1,043 (869-1,244)	1,072 (888-1,291)	1,104 (909-1,335)	1,132 (928-1,384)	1,161 (946-1,429)	1,194 (969-1,476)	1,218 (983-1,511)	1,245 (995-1,548)	1,270 (1,012-1,585)	1,290 (1,024-1,620)	1,315 (1,041-1,660)	1,335 (1,050-1,692)	1,350 (1,060-1,721)	1,368 (1,068-1,745)	1,388 (1,081-1,774)	1,405 (1,089-1,803)	1,417 (1,097-1,826)	1,433 (1,104-1,848)	1,443 (1,113-1,871)	1,461 (1,121-1,894)
Endocrine tumours	regardless of biomarker status	Advanced disease after progression post-diagnosis	392 (237-616)	421 (251-656)	447 (269-699)	476 (286-746)	505 (301-794)	536 (317-844)	566 (333-888)	592 (347-939)	616 (364-978)	642 (376-1,027)	665 (388-1,068)	691 (404-1,113)	711 (415-1,156)	735 (428-1,195)	752 (439-1,231)	776 (448-1,266)	793 (458-1,300)	809 (467-1,333)	826 (475-1,361)	841 (479-1,390)	852 (488-1,415)	866 (493-1,440)	878 (498-1,463)	888 (501-1,482)	900 (507-1,503)
Endocrine tumours	exhibiting dMMR	All stages	23 (3-42)	24 (3-44)	25 (3-46)	26 (3-48)	27 (3-50)	28 (4-52)	28 (4-53)	29 (4-55)	30 (4-56)	31 (4-58)	32 (4-60)	32 (4-61)	33 (4-62)	34 (4-63)	34 (4-65)	35 (4-66)	35 (4-67)	36 (4-68)	36 (4-69)	37 (4-69)	37 (4-70)	38 (4-71)	38 (4-72)	38 (4-72)	39 (4-73)
Endocrine tumours	exhibiting dMMR	Advanced disease at diagnosis	6 (1-11)	6 (1-12)	7 (1-12)	7 (1-13)	7 (1-13)	8 (1-14)	8 (1-14)	8 (1-15)	8 (1-15)	8 (1-15)	9 (1-16)	9 (1-16)	9 (1-16)	9 (1-17)	9 (1-17)	9 (1-17)	10 (1-18)	10 (1-18)	10 (1-18)	10 (1-18)	10 (1-19)	10 (1-19)	10 (1-19)	10 (1-19)	10 (1-19)
Endocrine tumours	exhibiting dMMR	Advanced disease after progression post-diagnosis	3 (1-6)	3 (1-6)	4 (1-6)	4 (1-7)	4 (1-7)	4 (1-8)	4 (1-8)	4 (1-8)	5 (1-9)	5 (1-9)	5 (1-9)	5 (1-10)	5 (1-10)	5 (1-10)	6 (1-11)	6 (1-11)	6 (1-11)	6 (1-11)	6 (1-12)	6 (1-12)	6 (1-12)	6 (1-12)	6 (1-12)	6 (1-12)	7 (1-13)
Endocrine tumours	exhibiting MSI	All stages	22 (0-43)	23 (0-45)	23 (0-47)	24 (0-48)	25 (0-50)	26 (0-52)	27 (0-54)	28 (0-55)	29 (0-57)	29 (0-59)	30 (0-60)	31 (0-61)	31 (0-63)	32 (0-64)	33 (0-65)	33 (0-66)	34 (0-67)	34 (0-68)	35 (0-69)	35 (0-70)	35 (0-71)	36 (0-72)	36 (0-72)	36 (0-73)	37 (0-74)
Endocrine tumours	exhibiting MSI	Advanced disease at diagnosis	6 (0-11)	6 (0-12)	6 (0-12)	7 (0-13)	7 (0-13)	7 (0-14)	7 (0-14)	8 (0-15)	8 (0-15)	8 (0-16)	8 (0-16)	8 (0-16)	8 (0-17)	9 (0-17)	9 (0-17)	9 (0-18)	9 (0-18)	9 (0-18)	9 (0-18)	9 (0-19)	9 (0-19)	10 (0-19)	10 (0-19)	10 (0-19)	10 (0-19)
Endocrine tumours	exhibiting MSI	Advanced disease after progression post-diagnosis	3 (0-6)	3 (0-6)	3 (0-6)	4 (0-7)	4 (0-7)	4 (0-8)	4 (0-8)	4 (0-8)	4 (0-9)	5 (0-9)	5 (0-9)	5 (0-10)	5 (0-10)	5 (0-10)	5 (0-11)	5 (0-11)	6 (0-11)	6 (0-11)	6 (0-12)	6 (0-12)	6 (0-12)	6 (0-12)	6 (0-12)	6 (0-12)	6 (0-13)
Endocrine tumours	exhibiting high TMB	All stages	192 (124-259)	200 (129-272)	209 (134-283)	217 (139-296)	226 (144-307)	234 (149-319)	241 (154-329)	248 (158-339)	256 (162-349)	262 (166-359)	270 (170-370)	275 (173-377)	280 (176-385)	286 (179-393)	291 (181-401)	297 (185-409)	301 (187-415)	305 (189-421)	309 (191-428)	313 (193-433)	317 (195-439)	321 (197-444)	324 (199-449)	327 (200-453)	330 (202-458)
Endocrine tumours	exhibiting high TMB	Advanced disease at diagnosis	22 (1-43)	23 (1-45)	24 (1-47)	25 (1-49)	26 (0-51)	27 (0-53)	27 (0-54)	28 (0-56)	29 (0-57)	30 (0-59)	30 (0-60)	31 (0-62)	32 (0-63)	32 (0-64)	33 (0-65)	33 (0-67)	34 (0-68)	34 (0-68)	35 (0-69)	35 (0-70)	36 (0-71)	36 (0-72)	36 (0-73)	37 (0-73)	37 (0-74)
Endocrine tumours	exhibiting high TMB	Advanced disease after progression post-diagnosis	10 (0-21)	11 (0-22)	12 (0-24)	12 (0-25)	13 (0-27)	14 (0-28)	15 (0-30)	15 (0-31)	16 (0-33)	17 (0-34)	17 (0-35)	18 (0-37)	18 (0-38)	19 (0-39)	19 (0-40)	20 (0-41)	20 (0-42)	21 (0-43)	21 (0-44)	22 (0-45)	22 (0-45)	22 (0-46)	22 (0-47)	23 (0-47)	23 (0-48)
Gallbladder and bile duct C23-C24	regardless of biomarker status	All stages	783 (677-902)	817 (702-946)	849 (729-988)	883 (753-1,031)	916 (780-1,073)	950 (808-1,116)	986 (835-1,160)	1,015 (859-1,202)	1,043 (881-1,243)	1,077 (899-1,280)	1,107 (921-1,321)	1,134 (943-1,361)	1,161 (964-1,398)	1,190 (986-1,434)	1,219 (1,006-1,472)	1,244 (1,027-1,509)	1,273 (1,042-1,542)	1,293 (1,059-1,579)	1,319 (1,078-1,609)	1,346 (1,094-1,646)	1,367 (1,114-1,678)	1,387 (1,126-1,703)	1,406 (1,141-1,733)	1,425 (1,155-1,762)	1,447 (1,168-1,789)
Gallbladder and bile duct C23-C24	regardless of biomarker status	Advanced disease at diagnosis	434 (353-534)	459 (368-564)	476 (382-590)	497 (399-614)	518 (416-640)	540 (434-669)	561 (450-694)	575 (461-718)	593 (474-743)	611 (485-767)	627 (498-790)	644 (506-809)	658 (517-834)	674 (526-855)	690 (538-878)	705 (550-900)	720 (559-921)	734 (568-938)	748 (579-957)	762 (586-975)	774 (597-995)	783 (606-1,012)	794 (613-1,027)	806 (619-1,042)	817 (627-1,057)
Gallbladder and bile duct C23-C24	regardless of biomarker status	Advanced disease after progression post-diagnosis	198 (156-251)	207 (162-260)	219 (169-272)	230 (177-289)	242 (186-301)	253 (193-318)	264 (200-331)	274 (207-343)	283 (213-357)	292 (219-368)	301 (225-382)	308 (231-395)	316 (237-409)	324 (241-420)	335 (246-433)	344 (251-445)	351 (258-457)	357 (262-469)	367 (266-481)	374 (271-492)	381 (275-503)	389 (278-513)	398 (285-525)	402 (288-535)	408 (293-543)
Gallbladder and bile duct C23-C24	exhibiting dMMR	All stages	30 (11-48)	31 (12-50)	32 (12-52)	34 (13-55)	35 (13-57)	36 (14-59)	38 (14-61)	39 (15-63)	40 (15-64)	41 (15-67)	42 (16-69)	43 (16-70)	44 (16-72)	45 (17-74)	46 (17-76)	47 (17-77)	48 (18-79)	49 (18-80)	50 (18-82)	51 (19-84)	52 (19-85)	53 (19-86)	53 (19-87)	54 (20-88)	55 (20-90)
Gallbladder and bile duct C23-C24	exhibiting dMMR	Advanced disease at diagnosis	17 (6-27)	18 (7-29)	18 (7-30)	19 (7-31)	20 (7-33)	21 (8-34)	22 (8-35)	22 (8-36)	23 (8-37)	23 (9-38)	24 (9-39)	25 (9-40)	25 (9-41)	26 (9-42)	26 (9-43)	27 (10-44)	28 (10-45)	28 (10-46)	29 (10-47)	29 (10-48)	30 (10-49)	30 (11-49)	30 (11-50)	31 (11-51)	31 (11-51)
Gallbladder and bile duct C23-C24	exhibiting dMMR	Advanced disease after progression post-diagnosis	8 (3-13)	8 (3-13)	9 (3-14)	9 (3-15)	10 (4-16)	10 (4-16)	10 (4-17)	11 (4-18)	11 (4-18)	11 (4-19)	12 (4-19)	12 (4-20)	12 (4-20)	13 (5-21)	13 (5-22)	13 (5-22)	14 (5-23)	14 (5-23)	14 (5-24)	15 (5-24)	15 (5-25)	15 (5-25)	15 (5-26)	16 (5-26)	16 (5-26)
Gallbladder and bile duct C23-C24	exhibiting MSI	All stages	13 (8-18)	14 (9-19)	14 (9-20)	15 (9-20)	15 (10-21)	16 (10-22)	16 (10-23)	17 (10-23)	17 (11-24)	18 (11-25)	18 (11-25)	19 (12-26)	19 (12-27)	20 (12-27)	20 (12-28)	21 (13-29)	21 (13-29)	21 (13-30)	22 (13-30)	22 (13-31)	23 (14-32)	23 (14-32)	23 (14-32)	24 (14-33)	24 (14-33)
Gallbladder and bile duct C23-C24	exhibiting MSI	Advanced disease at diagnosis	7 (0-13)	7 (0-13)	7 (0-14)	7 (0-15)	8 (0-15)	8 (0-16)	8 (0-16)	9 (0-17)	9 (0-17)	9 (0-18)	9 (0-18)	10 (0-19)	10 (0-19)	10 (0-20)	10 (0-20)	10 (0-21)	11 (0-21)	11 (0-21)	11 (0-22)	11 (0-22)	11 (0-22)	12 (0-23)	12 (0-23)	12 (0-23)	12 (0-24)
Gallbladder and bile duct C23-C24	exhibiting MSI	Advanced disease after progression post-diagnosis	3 (0-6)	3 (0-6)	4 (0-7)	4 (0-7)	4 (0-7)	4 (0-8)	4 (0-8)	4 (0-8)	4 (0-9)	5 (0-9)	5 (0-9)	5 (0-9)	5 (0-10)	5 (0-10)	5 (0-10)	5 (0-10)	5 (0-11)	6 (0-11)	6 (0-11)	6 (0-11)	6 (0-11)	6 (0-12)	6 (0-12)	6 (0-12)	6 (0-12)
Gallbladder and bile duct C23-C24	exhibiting high TMB	All stages	75 (25-125)	78 (26-130)	81 (27-136)	85 (28-141)	88 (29-146)	91 (30-152)	94 (31-158)	97 (32-162)	100 (33-167)	103 (34-172)	106 (35-177)	108 (35-182)	111 (36-186)	114 (37-191)	117 (38-195)	119 (39-199)	122 (39-204)	124 (40-207)	126 (41-212)	129 (41-216)	131 (42-219)	133 (42-223)	134 (43-226)	136 (43-229)	138 (44-233)
Gallbladder and bile duct C23-C24	exhibiting high TMB	Advanced disease at diagnosis	NA	NA	NA	NA	NA	NA	NA	NA	NA	NA	NA	NA	NA	NA	NA	NA	NA	NA	NA	NA	NA	NA	NA	NA	NA
Gallbladder and bile duct C23-C24	exhibiting high TMB	Advanced disease after progression post-diagnosis	NA	NA	NA	NA	NA	NA	NA	NA	NA	NA	NA	NA	NA	NA	NA	NA	NA	NA	NA	NA	NA	NA	NA	NA	NA
Head and neck, Larynx C00-C14, C30-C31, C32	regardless of biomarker status	All stages	4,289 (3,969-4,633)	4,369 (4,015-4,747)	4,446 (4,065-4,863)	4,525 (4,113-4,979)	4,604 (4,161-5,095)	4,682 (4,211-5,208)	4,763 (4,257-5,320)	4,836 (4,305-5,433)	4,911 (4,351-5,547)	4,985 (4,399-5,660)	5,063 (4,442-5,768)	5,128 (4,487-5,873)	5,199 (4,529-5,976)	5,271 (4,573-6,075)	5,337 (4,616-6,178)	5,407 (4,660-6,279)	5,471 (4,697-6,370)	5,533 (4,738-6,462)	5,597 (4,781-6,554)	5,657 (4,818-6,644)	5,718 (4,863-6,734)	5,775 (4,897-6,814)	5,832 (4,932-6,899)	5,886 (4,969-6,979)	5,942 (5,004-7,058)
Head and neck, Larynx C00-C14, C30-C31, C32	regardless of biomarker status	Advanced disease at diagnosis	1,599 (1,415-1,803)	1,622 (1,424-1,842)	1,644 (1,433-1,875)	1,663 (1,441-1,908)	1,679 (1,445-1,940)	1,697 (1,455-1,976)	1,714 (1,460-2,003)	1,735 (1,466-2,036)	1,746 (1,474-2,067)	1,763 (1,478-2,093)	1,776 (1,483-2,123)	1,788 (1,486-2,146)	1,801 (1,490-2,170)	1,814 (1,494-2,193)	1,822 (1,498-2,217)	1,837 (1,504-2,242)	1,844 (1,502-2,259)	1,852 (1,503-2,279)	1,865 (1,505-2,298)	1,869 (1,504-2,315)	1,878 (1,505-2,329)	1,886 (1,507-2,347)	1,892 (1,509-2,360)	1,897 (1,509-2,372)	1,903 (1,511-2,387)
Head and neck, Larynx C00-C14, C30-C31, C32	regardless of biomarker status	Advanced disease after progression post-diagnosis	1,270 (1,079-1,479)	1,309 (1,111-1,525)	1,344 (1,141-1,571)	1,384 (1,166-1,623)	1,419 (1,195-1,673)	1,456 (1,219-1,724)	1,491 (1,246-1,772)	1,528 (1,268-1,823)	1,561 (1,288-1,874)	1,592 (1,313-1,920)	1,625 (1,334-1,973)	1,659 (1,353-2,019)	1,689 (1,372-2,068)	1,721 (1,395-2,113)	1,751 (1,411-2,156)	1,781 (1,432-2,205)	1,812 (1,456-2,250)	1,843 (1,474-2,292)	1,871 (1,490-2,331)	1,894 (1,504-2,372)	1,920 (1,523-2,410)	1,944 (1,537-2,451)	1,970 (1,551-2,489)	1,994 (1,565-2,524)	2,016 (1,580-2,559)
Head and neck, Larynx C00-C14, C30-C31, C32	exhibiting dMMR	All stages	97 (6-187)	98 (6-191)	100 (6-194)	102 (6-198)	104 (6-201)	105 (6-205)	107 (6-208)	109 (6-212)	111 (6-215)	112 (6-218)	114 (6-222)	115 (6-225)	117 (6-228)	119 (6-231)	120 (6-234)	122 (6-237)	123 (6-240)	125 (6-243)	126 (6-245)	127 (6-248)	129 (6-251)	130 (6-253)	131 (6-256)	132 (7-258)	134 (7-261)
Head and neck, Larynx C00-C14, C30-C31, C32	exhibiting dMMR	Advanced disease at diagnosis	36 (2-70)	37 (2-71)	37 (2-72)	38 (2-73)	38 (2-74)	39 (2-75)	39 (2-76)	39 (2-77)	40 (2-77)	40 (2-78)	40 (2-78)	41 (2-79)	41 (2-80)	41 (2-80)	41 (2-81)	42 (2-81)	42 (2-82)	42 (2-82)	42 (2-83)	42 (2-83)	43 (2-83)	43 (2-84)	43 (2-84)	43 (2-84)	43 (2-84)
Head and neck, Larynx C00-C14, C30-C31, C32	exhibiting dMMR	Advanced disease after progression post-diagnosis	29 (2-56)	30 (2-58)	31 (2-59)	32 (2-61)	32 (2-63)	33 (2-64)	34 (2-66)	35 (2-68)	35 (2-69)	36 (2-70)	37 (2-72)	38 (2-73)	38 (2-75)	39 (2-76)	40 (2-78)	40 (2-79)	41 (2-80)	42 (2-82)	42 (2-83)	43 (2-84)	44 (2-85)	44 (2-86)	45 (2-87)	45 (2-88)	46 (2-89)
Head and neck, Larynx C00-C14, C30-C31, C32	exhibiting MSI	All stages	21 (11-30)	21 (12-30)	21 (12-31)	22 (12-31)	22 (12-32)	22 (12-33)	23 (13-33)	23 (13-34)	24 (13-34)	24 (13-35)	24 (13-35)	25 (13-36)	25 (13-36)	25 (14-37)	26 (14-37)	26 (14-38)	26 (14-38)	26 (14-39)	27 (14-39)	27 (14-40)	27 (15-40)	28 (15-40)	28 (15-41)	28 (15-41)	28 (15-42)
Head and neck, Larynx C00-C14, C30-C31, C32	exhibiting MSI	Advanced disease at diagnosis	8 (5-11)	8 (5-12)	8 (5-12)	8 (5-12)	8 (5-12)	8 (5-12)	9 (5-12)	9 (5-13)	9 (5-13)	9 (5-13)	9 (5-13)	9 (5-13)	9 (5-13)	9 (5-13)	9 (5-13)	9 (5-13)	9 (5-13)	9 (5-13)	9 (5-14)	9 (5-14)	9 (5-14)	9 (5-14)	9 (5-14)	9 (5-14)	9 (5-14)
Head and neck, Larynx C00-C14, C30-C31, C32	exhibiting MSI	Advanced disease after progression post-diagnosis	6 (4-9)	7 (4-10)	7 (4-10)	7 (4-10)	7 (4-10)	7 (4-11)	7 (4-11)	8 (4-11)	8 (4-11)	8 (4-12)	8 (4-12)	8 (4-12)	8 (5-12)	9 (5-13)	9 (5-13)	9 (5-13)	9 (5-13)	9 (5-13)	9 (5-14)	9 (5-14)	10 (5-14)	10 (5-14)	10 (5-14)	10 (5-15)	10 (5-15)
Head and neck, Larynx C00-C14, C30-C31, C32	exhibiting high TMB	All stages	368 (78-658)	375 (79-670)	381 (81-682)	388 (82-695)	395 (83-707)	402 (84-719)	409 (85-732)	415 (86-744)	421 (87-755)	428 (88-767)	434 (89-779)	440 (90-790)	446 (91-801)	452 (92-812)	458 (93-823)	464 (94-834)	469 (95-844)	475 (96-854)	480 (96-864)	485 (97-873)	490 (98-883)	495 (99-892)	500 (100-901)	505 (100-909)	510 (101-918)
Head and neck, Larynx C00-C14, C30-C31, C32	exhibiting high TMB	Advanced disease at diagnosis	59 (7-111)	60 (7-112)	61 (7-114)	61 (7-115)	62 (7-116)	63 (7-118)	63 (7-119)	64 (7-120)	64 (8-121)	65 (7-123)	65 (7-123)	66 (7-124)	66 (7-125)	67 (7-126)	67 (7-127)	68 (7-128)	68 (7-128)	68 (7-129)	69 (7-130)	69 (7-130)	69 (7-131)	70 (7-132)	70 (7-132)	70 (7-133)	70 (7-133)
Head and neck, Larynx C00-C14, C30-C31, C32	exhibiting high TMB	Advanced disease after progression post-diagnosis	47 (6-88)	48 (6-91)	50 (6-93)	51 (6-96)	52 (6-99)	54 (6-101)	55 (6-104)	56 (6-106)	58 (7-109)	59 (7-111)	60 (7-113)	61 (7-116)	62 (7-118)	63 (7-120)	65 (7-122)	66 (7-124)	67 (7-126)	68 (7-129)	69 (7-131)	70 (7-132)	71 (7-134)	72 (7-136)	73 (7-138)	73 (7-139)	74 (7-141)
Kidney C64	regardless of biomarker status	All stages	3,508 (3,244-3,804)	3,646 (3,347-3,968)	3,777 (3,453-4,134)	3,916 (3,564-4,302)	4,051 (3,670-4,474)	4,187 (3,779-4,640)	4,326 (3,888-4,819)	4,459 (3,989-4,984)	4,592 (4,092-5,158)	4,725 (4,193-5,328)	4,860 (4,294-5,499)	4,994 (4,401-5,674)	5,129 (4,507-5,845)	5,270 (4,610-6,019)	5,404 (4,714-6,196)	5,543 (4,821-6,370)	5,680 (4,933-6,546)	5,820 (5,041-6,724)	5,959 (5,143-6,905)	6,099 (5,253-7,083)	6,237 (5,357-7,257)	6,379 (5,468-7,440)	6,520 (5,580-7,620)	6,660 (5,691-7,800)	6,801 (5,801-7,980)
Kidney C64	regardless of biomarker status	Advanced disease at diagnosis	438 (360-529)	446 (364-545)	453 (366-555)	461 (372-568)	467 (375-581)	476 (378-590)	481 (379-601)	483 (379-609)	490 (379-619)	495 (379-628)	495 (382-637)	502 (381-645)	503 (382-649)	503 (384-658)	507 (383-664)	510 (382-668)	511 (384-672)	512 (382-677)	514 (382-684)	514 (380-686)	515 (381-686)	516 (379-689)	517 (378-692)	519 (376-693)	520 (375-698)
Kidney C64	regardless of biomarker status	Advanced disease after progression post-diagnosis	270 (174-403)	280 (183-420)	297 (189-442)	309 (200-466)	321 (207-489)	338 (216-511)	350 (224-536)	363 (231-560)	375 (236-580)	386 (244-605)	401 (253-630)	414 (260-654)	428 (267-677)	441 (272-699)	459 (282-723)	472 (293-749)	486 (301-773)	502 (307-799)	512 (315-821)	527 (324-848)	540 (329-874)	555 (338-900)	571 (346-925)	587 (356-949)	599 (364-977)
Kidney C64	exhibiting dMMR	All stages	28 (6-49)	29 (6-51)	30 (7-53)	31 (7-55)	32 (7-57)	33 (7-59)	34 (7-60)	35 (8-62)	36 (8-64)	37 (8-66)	38 (8-68)	39 (8-70)	40 (8-72)	41 (9-74)	42 (9-76)	43 (9-78)	44 (9-79)	45 (9-81)	47 (10-83)	48 (10-85)	49 (10-87)	50 (10-89)	51 (10-91)	52 (11-93)	53 (11-95)
Kidney C64	exhibiting dMMR	Advanced disease at diagnosis	4 (1-7)	4 (1-7)	4 (1-7)	4 (1-7)	4 (1-7)	4 (1-7)	4 (1-7)	4 (1-7)	4 (1-7)	4 (1-7)	4 (1-7)	4 (1-8)	4 (1-8)	4 (1-8)	4 (1-8)	4 (1-8)	4 (1-8)	4 (1-8)	4 (1-8)	4 (1-8)	4 (1-8)	4 (1-8)	4 (1-8)	5 (1-8)	5 (1-8)
Kidney C64	exhibiting dMMR	Advanced disease after progression post-diagnosis	3 (1-4)	3 (1-5)	3 (1-5)	3 (1-5)	3 (1-5)	3 (1-5)	3 (1-6)	3 (1-6)	3 (1-6)	3 (1-6)	4 (1-6)	4 (1-7)	4 (1-7)	4 (1-7)	4 (1-7)	4 (1-7)	4 (1-8)	4 (1-8)	4 (1-8)	5 (1-8)	5 (1-8)	5 (1-9)	5 (1-9)	5 (1-9)	5 (1-9)
Kidney C64	exhibiting MSI	All stages	13 (6-20)	14 (6-21)	14 (7-21)	14 (7-22)	15 (7-23)	15 (7-24)	16 (7-25)	16 (8-25)	17 (8-26)	17 (8-27)	18 (8-28)	18 (8-28)	19 (9-29)	19 (9-30)	20 (9-31)	20 (9-31)	21 (9-32)	21 (10-33)	22 (10-34)	22 (10-35)	23 (10-35)	23 (10-36)	24 (11-37)	24 (11-38)	25 (11-39)
Kidney C64	exhibiting MSI	Advanced disease at diagnosis	8 (0-16)	8 (0-16)	8 (0-16)	9 (0-17)	9 (0-17)	9 (0-17)	9 (0-17)	9 (0-17)	9 (0-18)	9 (0-18)	9 (0-18)	9 (0-18)	9 (0-18)	9 (0-18)	9 (0-18)	9 (0-18)	9 (0-18)	9 (0-19)	9 (0-19)	9 (0-19)	9 (0-19)	9 (0-19)	9 (0-19)	10 (0-19)	10 (0-19)
Kidney C64	exhibiting MSI	Advanced disease after progression post-diagnosis	5 (0-10)	5 (0-11)	6 (0-11)	6 (0-12)	6 (0-12)	6 (0-13)	7 (0-13)	7 (0-14)	7 (0-14)	7 (0-14)	7 (0-15)	8 (0-15)	8 (0-16)	8 (0-16)	8 (0-17)	9 (0-18)	9 (0-18)	9 (0-19)	9 (0-19)	10 (0-20)	10 (0-20)	10 (0-21)	10 (0-21)	11 (0-22)	11 (0-22)
Kidney C64	exhibiting high TMB	All stages	NA	NA	NA	NA	NA	NA	NA	NA	NA	NA	NA	NA	NA	NA	NA	NA	NA	NA	NA	NA	NA	NA	NA	NA	NA
Kidney C64	exhibiting high TMB	Advanced disease at diagnosis	NA	NA	NA	NA	NA	NA	NA	NA	NA	NA	NA	NA	NA	NA	NA	NA	NA	NA	NA	NA	NA	NA	NA	NA	NA
Kidney C64	exhibiting high TMB	Advanced disease after progression post-diagnosis	NA	NA	NA	NA	NA	NA	NA	NA	NA	NA	NA	NA	NA	NA	NA	NA	NA	NA	NA	NA	NA	NA	NA	NA	NA
Liver C22	regardless of biomarker status	All stages	1,689 (1,511-1,890)	1,790 (1,592-2,017)	1,890 (1,671-2,144)	1,989 (1,752-2,268)	2,092 (1,831-2,393)	2,194 (1,914-2,523)	2,295 (1,992-2,656)	2,378 (2,052-2,768)	2,463 (2,113-2,883)	2,543 (2,174-2,999)	2,630 (2,235-3,116)	2,705 (2,284-3,219)	2,781 (2,340-3,326)	2,854 (2,390-3,431)	2,929 (2,440-3,539)	3,003 (2,488-3,642)	3,060 (2,530-3,731)	3,121 (2,567-3,818)	3,180 (2,606-3,908)	3,240 (2,644-3,994)	3,301 (2,683-4,087)	3,340 (2,708-4,151)	3,382 (2,730-4,221)	3,426 (2,752-4,289)	3,463 (2,776-4,358)
Liver C22	regardless of biomarker status	Advanced disease at diagnosis	373 (303-466)	388 (311-488)	400 (321-505)	411 (328-524)	423 (335-539)	431 (340-559)	441 (347-572)	455 (355-589)	464 (359-605)	474 (364-624)	481 (370-639)	488 (374-652)	495 (377-665)	503 (380-674)	511 (382-689)	516 (387-699)	519 (387-709)	519 (388-719)	525 (387-723)	528 (388-733)	531 (387-740)	531 (386-741)	530 (383-744)	531 (384-745)	528 (380-751)
Liver C22	regardless of biomarker status	Advanced disease after progression post-diagnosis	630 (520-766)	671 (551-812)	706 (581-859)	745 (606-913)	785 (635-971)	823 (665-1,022)	861 (694-1,072)	905 (722-1,130)	944 (750-1,191)	984 (781-1,251)	1,026 (809-1,310)	1,069 (837-1,366)	1,109 (865-1,428)	1,146 (889-1,485)	1,186 (915-1,546)	1,226 (941-1,605)	1,265 (965-1,663)	1,302 (990-1,722)	1,336 (1,008-1,774)	1,367 (1,029-1,826)	1,402 (1,049-1,880)	1,437 (1,072-1,932)	1,463 (1,089-1,979)	1,488 (1,101-2,023)	1,517 (1,115-2,067)
Liver C22	exhibiting dMMR	All stages	NA	NA	NA	NA	NA	NA	NA	NA	NA	NA	NA	NA	NA	NA	NA	NA	NA	NA	NA	NA	NA	NA	NA	NA	NA
Liver C22	exhibiting dMMR	Advanced disease at diagnosis	NA	NA	NA	NA	NA	NA	NA	NA	NA	NA	NA	NA	NA	NA	NA	NA	NA	NA	NA	NA	NA	NA	NA	NA	NA
Liver C22	exhibiting dMMR	Advanced disease after progression post-diagnosis	NA	NA	NA	NA	NA	NA	NA	NA	NA	NA	NA	NA	NA	NA	NA	NA	NA	NA	NA	NA	NA	NA	NA	NA	NA
Liver C22	exhibiting MSI	All stages	25 (7-42)	26 (8-45)	28 (8-47)	29 (8-50)	30 (9-52)	32 (9-55)	33 (9-57)	34 (10-59)	36 (10-61)	37 (10-63)	38 (11-66)	39 (11-67)	40 (11-69)	41 (11-71)	42 (12-73)	43 (12-75)	44 (12-76)	45 (12-78)	46 (12-80)	47 (13-81)	48 (13-83)	48 (13-84)	49 (13-85)	49 (13-86)	50 (13-87)
Liver C22	exhibiting MSI	Advanced disease at diagnosis	2 (0-4)	2 (0-4)	3 (0-5)	3 (0-5)	3 (0-5)	3 (0-5)	3 (0-5)	3 (0-5)	3 (0-5)	3 (0-5)	3 (0-5)	3 (0-5)	3 (0-6)	3 (0-6)	3 (0-6)	3 (0-6)	3 (0-6)	3 (0-6)	3 (0-6)	3 (0-6)	3 (0-6)	3 (0-6)	3 (0-6)	3 (0-6)	3 (0-6)
Liver C22	exhibiting MSI	Advanced disease after progression post-diagnosis	4 (0-7)	4 (0-7)	4 (0-8)	4 (0-8)	4 (0-8)	5 (0-9)	5 (0-9)	5 (0-10)	5 (0-10)	5 (0-11)	6 (0-11)	6 (0-11)	6 (0-12)	6 (0-12)	6 (0-13)	7 (0-13)	7 (0-13)	7 (0-14)	7 (0-14)	7 (0-14)	8 (0-15)	8 (0-15)	8 (0-15)	8 (0-16)	8 (0-16)
Liver C22	exhibiting high TMB	All stages	24 (3-46)	26 (3-48)	27 (4-51)	29 (4-54)	30 (4-56)	32 (4-59)	33 (4-62)	34 (4-64)	35 (4-66)	36 (4-69)	38 (5-71)	39 (5-73)	40 (5-75)	41 (5-77)	42 (5-79)	43 (5-81)	44 (5-83)	45 (5-84)	45 (5-86)	46 (5-88)	47 (5-89)	48 (5-90)	48 (5-92)	49 (5-93)	50 (5-94)
Liver C22	exhibiting high TMB	Advanced disease at diagnosis	14 (0-27)	14 (0-28)	15 (0-29)	15 (0-29)	15 (0-30)	16 (0-31)	16 (0-32)	16 (0-33)	17 (0-33)	17 (0-34)	17 (0-35)	18 (0-35)	18 (0-36)	18 (0-36)	18 (0-37)	19 (0-37)	19 (0-37)	19 (0-37)	19 (0-38)	19 (0-38)	19 (0-38)	19 (0-38)	19 (0-38)	19 (0-38)	19 (0-38)
Liver C22	exhibiting high TMB	Advanced disease after progression post-diagnosis	23 (0-45)	24 (0-48)	25 (0-50)	27 (0-53)	28 (0-56)	29 (0-58)	31 (0-61)	32 (0-64)	34 (0-67)	35 (0-70)	36 (0-73)	38 (0-76)	39 (0-79)	41 (0-82)	42 (0-84)	43 (0-87)	45 (0-90)	46 (0-93)	47 (0-95)	48 (0-98)	50 (0-100)	51 (0-103)	52 (0-104)	53 (0-106)	54 (0-108)
Lung C33-C34	regardless of biomarker status	All stages	9,236 (8,816-9,678)	9,500 (9,025-10,001)	9,769 (9,240-10,329)	10,039 (9,453-10,662)	10,309 (9,666-10,998)	10,583 (9,886-11,332)	10,843 (10,090-11,655)	11,028 (10,217-11,898)	11,210 (10,348-12,143)	11,394 (10,476-12,390)	11,576 (10,606-12,636)	11,769 (10,748-12,881)	11,955 (10,896-13,125)	12,146 (11,037-13,368)	12,334 (11,181-13,612)	12,526 (11,324-13,859)	12,682 (11,439-14,059)	12,840 (11,560-14,259)	12,998 (11,674-14,465)	13,150 (11,793-14,665)	13,309 (11,909-14,867)	13,431 (12,001-15,028)	13,551 (12,093-15,186)	13,675 (12,182-15,344)	13,795 (12,276-15,505)
Lung C33-C34	regardless of biomarker status	Advanced disease at diagnosis	5,721 (5,372-6,094)	5,818 (5,435-6,228)	5,913 (5,495-6,359)	6,009 (5,558-6,495)	6,105 (5,618-6,625)	6,198 (5,678-6,758)	6,280 (5,731-6,876)	6,325 (5,745-6,956)	6,365 (5,756-7,028)	6,404 (5,770-7,100)	6,443 (5,783-7,173)	6,482 (5,800-7,239)	6,522 (5,816-7,306)	6,563 (5,831-7,372)	6,598 (5,850-7,435)	6,634 (5,862-7,493)	6,649 (5,865-7,530)	6,664 (5,863-7,564)	6,681 (5,865-7,600)	6,692 (5,864-7,634)	6,704 (5,864-7,663)	6,701 (5,848-7,671)	6,696 (5,831-7,684)	6,689 (5,816-7,688)	6,683 (5,801-7,692)
Lung C33-C34	regardless of biomarker status	Advanced disease after progression post-diagnosis	1,497 (1,363-1,640)	1,594 (1,455-1,740)	1,679 (1,529-1,835)	1,763 (1,597-1,942)	1,850 (1,670-2,040)	1,933 (1,736-2,147)	2,022 (1,805-2,249)	2,096 (1,863-2,341)	2,166 (1,919-2,435)	2,241 (1,978-2,527)	2,315 (2,036-2,621)	2,391 (2,095-2,715)	2,469 (2,155-2,811)	2,544 (2,216-2,911)	2,625 (2,275-3,008)	2,703 (2,341-3,108)	2,782 (2,404-3,211)	2,862 (2,463-3,308)	2,936 (2,521-3,403)	3,011 (2,583-3,492)	3,082 (2,639-3,587)	3,161 (2,698-3,682)	3,231 (2,753-3,774)	3,299 (2,809-3,861)	3,366 (2,860-3,945)
Lung C33-C34	exhibiting dMMR	All stages	153 (43-263)	157 (44-271)	162 (45-278)	166 (46-286)	171 (47-294)	175 (48-302)	179 (50-309)	182 (50-315)	185 (51-320)	188 (52-325)	191 (53-330)	195 (53-336)	198 (54-341)	201 (55-347)	204 (56-352)	207 (56-358)	210 (57-362)	212 (58-367)	215 (58-371)	217 (59-376)	220 (60-380)	222 (60-384)	224 (61-387)	226 (61-391)	228 (62-394)
Lung C33-C34	exhibiting dMMR	Advanced disease at diagnosis	95 (26-163)	96 (27-166)	98 (27-169)	100 (28-172)	101 (28-174)	103 (28-177)	104 (29-179)	105 (29-181)	105 (29-182)	106 (29-183)	107 (29-184)	107 (29-186)	108 (29-187)	109 (30-188)	109 (30-189)	110 (30-190)	110 (30-191)	110 (30-191)	111 (30-192)	111 (30-192)	111 (30-192)	111 (30-192)	111 (30-192)	111 (30-192)	111 (30-192)
Lung C33-C34	exhibiting dMMR	Advanced disease after progression post-diagnosis	25 (7-43)	27 (8-46)	28 (8-48)	30 (8-51)	31 (9-53)	32 (9-56)	34 (9-58)	35 (10-60)	36 (10-62)	37 (10-65)	39 (11-67)	40 (11-69)	41 (11-71)	42 (12-73)	44 (12-76)	45 (12-78)	46 (13-80)	48 (13-83)	49 (13-85)	50 (14-87)	51 (14-89)	53 (14-91)	54 (14-93)	55 (15-95)	56 (15-97)
Lung C33-C34	exhibiting MSI	All stages	40 (20-60)	41 (21-61)	42 (21-63)	43 (22-65)	44 (22-67)	46 (23-68)	47 (23-70)	48 (24-71)	48 (24-73)	49 (24-74)	50 (25-75)	51 (25-76)	51 (26-77)	52 (26-79)	53 (26-80)	54 (27-81)	55 (27-82)	55 (27-83)	56 (28-84)	57 (28-85)	57 (28-86)	58 (28-87)	58 (29-88)	59 (29-89)	59 (29-90)
Lung C33-C34	exhibiting MSI	Advanced disease at diagnosis	NA	NA	NA	NA	NA	NA	NA	NA	NA	NA	NA	NA	NA	NA	NA	NA	NA	NA	NA	NA	NA	NA	NA	NA	NA
Lung C33-C34	exhibiting MSI	Advanced disease after progression post-diagnosis	NA	NA	NA	NA	NA	NA	NA	NA	NA	NA	NA	NA	NA	NA	NA	NA	NA	NA	NA	NA	NA	NA	NA	NA	NA
Lung C33-C34	exhibiting high TMB	All stages	2,540 (1,470-3,611)	2,613 (1,510-3,716)	2,687 (1,552-3,822)	2,761 (1,593-3,930)	2,836 (1,634-4,037)	2,911 (1,676-4,146)	2,982 (1,715-4,249)	3,033 (1,742-4,324)	3,083 (1,769-4,397)	3,134 (1,796-4,472)	3,184 (1,823-4,545)	3,237 (1,851-4,623)	3,288 (1,879-4,697)	3,341 (1,907-4,774)	3,392 (1,935-4,850)	3,445 (1,963-4,927)	3,488 (1,986-4,990)	3,532 (2,009-5,054)	3,575 (2,032-5,118)	3,617 (2,054-5,179)	3,661 (2,077-5,244)	3,694 (2,095-5,293)	3,727 (2,113-5,341)	3,761 (2,131-5,392)	3,794 (2,148-5,440)
Lung C33-C34	exhibiting high TMB	Advanced disease at diagnosis	1,657 (1,138-2,176)	1,685 (1,156-2,215)	1,713 (1,173-2,253)	1,741 (1,190-2,291)	1,768 (1,207-2,330)	1,795 (1,223-2,367)	1,819 (1,238-2,400)	1,832 (1,244-2,420)	1,844 (1,250-2,437)	1,855 (1,256-2,454)	1,866 (1,262-2,471)	1,878 (1,267-2,488)	1,889 (1,273-2,505)	1,901 (1,279-2,523)	1,911 (1,285-2,538)	1,922 (1,290-2,554)	1,926 (1,292-2,560)	1,930 (1,293-2,568)	1,935 (1,295-2,576)	1,938 (1,296-2,581)	1,942 (1,297-2,587)	1,941 (1,295-2,587)	1,940 (1,292-2,587)	1,938 (1,290-2,585)	1,936 (1,288-2,584)
Lung C33-C34	exhibiting high TMB	Advanced disease after progression post-diagnosis	434 (295-573)	462 (315-610)	487 (331-642)	511 (347-675)	536 (363-709)	560 (379-742)	586 (395-777)	607 (409-806)	628 (422-834)	649 (436-863)	671 (449-892)	693 (463-923)	715 (477-954)	737 (491-983)	761 (506-1,016)	783 (520-1,046)	806 (535-1,077)	829 (549-1,109)	851 (563-1,139)	872 (577-1,168)	893 (590-1,196)	916 (604-1,228)	936 (616-1,256)	956 (629-1,283)	975 (641-1,309)
Melanoma C43	regardless of biomarker status	All stages	14,327 (13,796-14,885)	14,744 (14,155-15,355)	15,156 (14,519-15,829)	15,574 (14,881-16,299)	15,987 (15,244-16,772)	16,400 (15,607-17,243)	16,756 (15,909-17,656)	17,103 (16,208-18,056)	17,448 (16,507-18,460)	17,798 (16,801-18,862)	18,147 (17,099-19,267)	18,407 (17,322-19,575)	18,667 (17,540-19,883)	18,932 (17,761-20,189)	19,194 (17,983-20,501)	19,457 (18,203-20,812)	19,619 (18,333-21,005)	19,775 (18,468-21,199)	19,936 (18,595-21,395)	20,099 (18,724-21,591)	20,259 (18,855-21,788)	20,326 (18,899-21,877)	20,390 (18,948-21,969)	20,457 (18,994-22,055)	20,525 (19,042-22,146)
Melanoma C43	regardless of biomarker status	Advanced disease at diagnosis	1,133 (1,020-1,257)	1,168 (1,045-1,293)	1,192 (1,069-1,331)	1,226 (1,094-1,363)	1,254 (1,115-1,401)	1,285 (1,142-1,434)	1,304 (1,156-1,463)	1,324 (1,173-1,490)	1,347 (1,187-1,513)	1,363 (1,200-1,539)	1,381 (1,212-1,559)	1,393 (1,221-1,580)	1,407 (1,226-1,594)	1,417 (1,234-1,611)	1,428 (1,242-1,628)	1,438 (1,249-1,641)	1,438 (1,249-1,649)	1,440 (1,249-1,652)	1,448 (1,248-1,662)	1,447 (1,250-1,665)	1,449 (1,252-1,671)	1,446 (1,244-1,670)	1,441 (1,241-1,670)	1,438 (1,235-1,666)	1,431 (1,231-1,663)
Melanoma C43	regardless of biomarker status	Advanced disease after progression post-diagnosis	1,348 (1,068-1,695)	1,413 (1,120-1,772)	1,478 (1,175-1,850)	1,543 (1,226-1,931)	1,608 (1,278-2,011)	1,668 (1,325-2,093)	1,729 (1,374-2,175)	1,783 (1,416-2,241)	1,840 (1,454-2,311)	1,888 (1,492-2,380)	1,936 (1,524-2,439)	1,978 (1,558-2,499)	2,022 (1,592-2,563)	2,063 (1,621-2,615)	2,100 (1,650-2,666)	2,137 (1,672-2,712)	2,166 (1,696-2,759)	2,197 (1,718-2,801)	2,224 (1,739-2,837)	2,244 (1,752-2,871)	2,264 (1,764-2,896)	2,279 (1,774-2,922)	2,299 (1,783-2,942)	2,309 (1,790-2,959)	2,317 (1,795-2,975)
Melanoma C43	exhibiting dMMR	All stages	959 (0-1,918)	987 (0-1,974)	1,014 (0-2,029)	1,042 (0-2,086)	1,070 (0-2,141)	1,098 (0-2,196)	1,121 (0-2,244)	1,145 (0-2,291)	1,168 (0-2,337)	1,191 (0-2,384)	1,215 (0-2,431)	1,232 (0-2,466)	1,249 (0-2,501)	1,267 (0-2,537)	1,285 (0-2,572)	1,302 (0-2,607)	1,313 (0-2,629)	1,323 (0-2,650)	1,334 (0-2,672)	1,345 (0-2,694)	1,356 (0-2,715)	1,360 (0-2,724)	1,365 (0-2,733)	1,369 (0-2,742)	1,374 (0-2,751)
Melanoma C43	exhibiting dMMR	Advanced disease at diagnosis	76 (0-153)	79 (0-157)	80 (0-161)	83 (0-165)	84 (0-169)	86 (0-173)	88 (0-176)	89 (0-178)	91 (0-182)	92 (0-184)	93 (0-186)	94 (0-188)	95 (0-190)	95 (0-191)	96 (0-193)	97 (0-194)	97 (0-194)	97 (0-194)	97 (0-195)	97 (0-195)	97 (0-195)	97 (0-195)	97 (0-194)	97 (0-194)	96 (0-193)
Melanoma C43	exhibiting dMMR	Advanced disease after progression post-diagnosis	91 (0-183)	95 (0-192)	99 (0-201)	104 (0-210)	108 (0-218)	112 (0-227)	116 (0-235)	120 (0-242)	124 (0-250)	127 (0-257)	130 (0-263)	133 (0-269)	136 (0-275)	139 (0-280)	141 (0-285)	143 (0-291)	145 (0-295)	147 (0-299)	149 (0-302)	151 (0-305)	152 (0-308)	153 (0-310)	154 (0-313)	155 (0-314)	156 (0-315)
Melanoma C43	exhibiting MSI	All stages	NA	NA	NA	NA	NA	NA	NA	NA	NA	NA	NA	NA	NA	NA	NA	NA	NA	NA	NA	NA	NA	NA	NA	NA	NA
Melanoma C43	exhibiting MSI	Advanced disease at diagnosis	NA	NA	NA	NA	NA	NA	NA	NA	NA	NA	NA	NA	NA	NA	NA	NA	NA	NA	NA	NA	NA	NA	NA	NA	NA
Melanoma C43	exhibiting MSI	Advanced disease after progression post-diagnosis	NA	NA	NA	NA	NA	NA	NA	NA	NA	NA	NA	NA	NA	NA	NA	NA	NA	NA	NA	NA	NA	NA	NA	NA	NA
Melanoma C43	exhibiting high TMB	All stages	7,532 (7,029-8,034)	7,751 (7,221-8,281)	7,967 (7,413-8,522)	8,187 (7,605-8,769)	8,404 (7,796-9,013)	8,621 (7,987-9,256)	8,809 (8,147-9,470)	8,991 (8,305-9,677)	9,172 (8,463-9,882)	9,356 (8,619-10,094)	9,540 (8,776-10,304)	9,676 (8,893-10,460)	9,813 (9,008-10,618)	9,952 (9,125-10,779)	10,090 (9,242-10,938)	10,228 (9,358-11,098)	10,313 (9,428-11,199)	10,395 (9,498-11,293)	10,480 (9,566-11,394)	10,566 (9,635-11,497)	10,650 (9,704-11,596)	10,685 (9,729-11,641)	10,719 (9,755-11,682)	10,754 (9,780-11,728)	10,790 (9,807-11,773)
Melanoma C43	exhibiting high TMB	Advanced disease at diagnosis	318 (209-428)	328 (215-442)	335 (219-451)	344 (225-464)	352 (230-475)	361 (235-487)	366 (238-494)	372 (242-502)	378 (246-511)	383 (248-517)	388 (251-524)	391 (253-529)	395 (255-535)	398 (257-539)	401 (259-543)	404 (260-547)	404 (260-547)	404 (261-548)	407 (261-552)	406 (261-552)	407 (262-552)	406 (260-552)	405 (260-550)	404 (259-549)	402 (258-546)
Melanoma C43	exhibiting high TMB	Advanced disease after progression post-diagnosis	379 (231-527)	397 (242-552)	415 (253-577)	433 (264-602)	452 (276-627)	468 (286-651)	485 (296-675)	501 (305-696)	517 (314-719)	530 (322-738)	544 (329-758)	555 (337-774)	568 (344-791)	579 (351-808)	590 (357-822)	600 (362-838)	608 (367-849)	617 (372-861)	624 (377-872)	630 (380-880)	636 (382-889)	640 (385-895)	645 (387-904)	648 (388-908)	650 (390-911)
Neuroendocrine tumours	regardless of biomarker status	All stages	3,629 (3,293-3,997)	3,820 (3,443-4,241)	4,015 (3,596-4,487)	4,214 (3,753-4,734)	4,413 (3,908-4,980)	4,614 (4,067-5,232)	4,810 (4,219-5,492)	4,992 (4,352-5,731)	5,168 (4,487-5,969)	5,348 (4,614-6,203)	5,526 (4,747-6,440)	5,701 (4,873-6,667)	5,873 (4,997-6,898)	6,042 (5,122-7,126)	6,213 (5,249-7,353)	6,383 (5,372-7,587)	6,542 (5,487-7,799)	6,701 (5,601-8,013)	6,858 (5,717-8,231)	7,014 (5,830-8,441)	7,170 (5,944-8,654)	7,317 (6,048-8,854)	7,462 (6,150-9,051)	7,606 (6,253-9,250)	7,748 (6,356-9,445)
Neuroendocrine tumours	regardless of biomarker status	Advanced disease at diagnosis	1,930 (1,690-2,205)	2,009 (1,745-2,305)	2,085 (1,799-2,411)	2,159 (1,849-2,512)	2,230 (1,905-2,614)	2,302 (1,950-2,711)	2,372 (1,997-2,811)	2,434 (2,039-2,901)	2,493 (2,079-2,991)	2,552 (2,113-3,077)	2,606 (2,150-3,161)	2,658 (2,185-3,239)	2,714 (2,213-3,311)	2,758 (2,244-3,384)	2,805 (2,273-3,459)	2,854 (2,300-3,526)	2,891 (2,323-3,589)	2,925 (2,345-3,646)	2,963 (2,363-3,706)	2,996 (2,387-3,765)	3,031 (2,405-3,819)	3,057 (2,418-3,861)	3,084 (2,433-3,910)	3,109 (2,445-3,954)	3,132 (2,459-3,991)
Neuroendocrine tumours	regardless of biomarker status	Advanced disease after progression post-diagnosis	NA	NA	NA	NA	NA	NA	NA	NA	NA	NA	NA	NA	NA	NA	NA	NA	NA	NA	NA	NA	NA	NA	NA	NA	NA
Neuroendocrine tumours	exhibiting dMMR	All stages	NA	NA	NA	NA	NA	NA	NA	NA	NA	NA	NA	NA	NA	NA	NA	NA	NA	NA	NA	NA	NA	NA	NA	NA	NA
Neuroendocrine tumours	exhibiting dMMR	Advanced disease at diagnosis	NA	NA	NA	NA	NA	NA	NA	NA	NA	NA	NA	NA	NA	NA	NA	NA	NA	NA	NA	NA	NA	NA	NA	NA	NA
Neuroendocrine tumours	exhibiting dMMR	Advanced disease after progression post-diagnosis	NA	NA	NA	NA	NA	NA	NA	NA	NA	NA	NA	NA	NA	NA	NA	NA	NA	NA	NA	NA	NA	NA	NA	NA	NA
Neuroendocrine tumours	exhibiting MSI	All stages	50 (13-86)	52 (14-90)	55 (14-95)	57 (15-100)	60 (16-105)	63 (16-109)	66 (17-114)	68 (18-118)	70 (18-123)	73 (19-127)	75 (19-131)	78 (20-135)	80 (20-140)	82 (21-144)	85 (21-148)	87 (22-152)	89 (22-156)	91 (23-160)	93 (23-163)	95 (24-167)	97 (24-171)	99 (24-174)	101 (25-178)	103 (25-181)	105 (26-185)
Neuroendocrine tumours	exhibiting MSI	Advanced disease at diagnosis	27 (7-46)	28 (7-48)	29 (8-50)	30 (8-52)	31 (8-53)	32 (8-55)	33 (8-57)	33 (9-58)	34 (9-60)	35 (9-61)	36 (9-62)	36 (9-64)	37 (9-65)	38 (9-66)	38 (10-67)	39 (10-69)	40 (10-69)	40 (10-70)	41 (10-71)	41 (10-72)	41 (10-73)	42 (10-74)	42 (10-74)	43 (10-75)	43 (10-75)
Neuroendocrine tumours	exhibiting MSI	Advanced disease after progression post-diagnosis	NA	NA	NA	NA	NA	NA	NA	NA	NA	NA	NA	NA	NA	NA	NA	NA	NA	NA	NA	NA	NA	NA	NA	NA	NA
Neuroendocrine tumours	exhibiting high TMB	All stages	900 (792-1,008)	947 (829-1,065)	995 (867-1,124)	1,045 (905-1,184)	1,094 (944-1,245)	1,144 (983-1,305)	1,192 (1,020-1,365)	1,238 (1,053-1,422)	1,281 (1,086-1,476)	1,326 (1,117-1,534)	1,370 (1,150-1,590)	1,413 (1,181-1,645)	1,456 (1,212-1,700)	1,498 (1,243-1,753)	1,540 (1,274-1,807)	1,582 (1,304-1,861)	1,622 (1,332-1,911)	1,661 (1,360-1,962)	1,700 (1,389-2,011)	1,739 (1,416-2,061)	1,777 (1,444-2,110)	1,814 (1,470-2,158)	1,850 (1,495-2,204)	1,885 (1,520-2,251)	1,921 (1,545-2,296)
Neuroendocrine tumours	exhibiting high TMB	Advanced disease at diagnosis	111 (31-192)	116 (32-200)	120 (33-207)	125 (34-215)	129 (35-222)	133 (36-229)	137 (37-237)	140 (38-243)	144 (39-249)	147 (39-255)	150 (40-261)	153 (41-266)	156 (41-272)	159 (42-276)	162 (42-281)	165 (43-286)	167 (43-290)	169 (44-294)	171 (44-298)	173 (44-301)	175 (45-305)	176 (45-307)	178 (45-310)	179 (46-313)	181 (46-315)
Neuroendocrine tumours	exhibiting high TMB	Advanced disease after progression post-diagnosis	NA	NA	NA	NA	NA	NA	NA	NA	NA	NA	NA	NA	NA	NA	NA	NA	NA	NA	NA	NA	NA	NA	NA	NA	NA
Oesophagus C15	regardless of biomarker status	All stages	1,149 (1,035-1,277)	1,175 (1,054-1,312)	1,202 (1,074-1,341)	1,226 (1,094-1,374)	1,251 (1,112-1,408)	1,279 (1,132-1,441)	1,303 (1,154-1,476)	1,331 (1,173-1,509)	1,355 (1,189-1,540)	1,379 (1,208-1,571)	1,402 (1,224-1,603)	1,428 (1,243-1,636)	1,450 (1,262-1,666)	1,476 (1,279-1,693)	1,497 (1,300-1,727)	1,520 (1,318-1,757)	1,543 (1,336-1,785)	1,565 (1,351-1,813)	1,588 (1,368-1,843)	1,612 (1,384-1,874)	1,635 (1,401-1,902)	1,653 (1,421-1,924)	1,673 (1,433-1,950)	1,692 (1,450-1,976)	1,714 (1,466-2,001)
Oesophagus C15	regardless of biomarker status	Advanced disease at diagnosis	508 (426-608)	516 (429-614)	518 (428-625)	521 (429-632)	526 (431-640)	528 (431-645)	534 (430-655)	539 (433-665)	544 (437-672)	546 (439-680)	552 (441-687)	556 (443-694)	561 (445-704)	565 (450-710)	569 (450-718)	573 (452-723)	575 (451-730)	578 (453-737)	580 (454-742)	583 (455-746)	586 (454-752)	588 (456-755)	591 (455-757)	592 (455-761)	593 (458-765)
Oesophagus C15	regardless of biomarker status	Advanced disease after progression post-diagnosis	370 (306-435)	381 (316-448)	390 (323-461)	402 (332-474)	412 (337-489)	425 (346-504)	434 (355-518)	445 (365-534)	457 (372-549)	469 (384-567)	483 (393-584)	496 (401-598)	509 (412-615)	520 (420-634)	531 (430-651)	546 (438-666)	559 (451-685)	573 (461-700)	584 (467-716)	597 (476-732)	608 (485-747)	620 (495-764)	632 (502-779)	646 (511-795)	656 (521-811)
Oesophagus C15	exhibiting dMMR	All stages	49 (21-77)	50 (21-79)	51 (21-81)	52 (22-83)	53 (22-84)	54 (23-86)	55 (23-88)	57 (24-90)	58 (24-91)	59 (24-93)	60 (25-95)	61 (25-96)	62 (25-98)	63 (26-100)	64 (26-101)	65 (27-103)	66 (27-104)	66 (27-106)	67 (28-107)	68 (28-109)	69 (28-110)	70 (29-112)	71 (29-113)	72 (29-114)	73 (30-116)
Oesophagus C15	exhibiting dMMR	Advanced disease at diagnosis	22 (9-35)	22 (9-35)	22 (9-36)	22 (9-36)	23 (9-36)	23 (9-36)	23 (9-37)	23 (9-37)	23 (9-37)	24 (9-38)	24 (10-38)	24 (10-38)	24 (10-39)	24 (10-39)	24 (10-39)	25 (10-40)	25 (10-40)	25 (10-40)	25 (10-40)	25 (10-40)	25 (10-41)	25 (10-41)	25 (10-41)	25 (10-41)	25 (10-41)
Oesophagus C15	exhibiting dMMR	Advanced disease after progression post-diagnosis	16 (7-26)	17 (7-26)	17 (7-27)	17 (7-28)	18 (7-28)	18 (8-29)	19 (8-30)	19 (8-31)	20 (8-31)	20 (8-32)	21 (8-33)	21 (9-34)	22 (9-35)	22 (9-36)	23 (9-37)	24 (9-38)	24 (10-38)	25 (10-39)	25 (10-40)	26 (10-41)	26 (10-42)	27 (11-43)	27 (11-44)	28 (11-45)	28 (11-45)
Oesophagus C15	exhibiting MSI	All stages	29 (13-44)	29 (14-45)	30 (14-46)	31 (14-47)	31 (14-48)	32 (15-49)	32 (15-50)	33 (15-51)	34 (16-52)	34 (16-53)	35 (16-54)	35 (16-55)	36 (17-55)	37 (17-56)	37 (17-57)	38 (17-58)	38 (18-59)	39 (18-60)	39 (18-61)	40 (18-62)	41 (18-63)	41 (19-63)	41 (19-64)	42 (19-65)	42 (19-66)
Oesophagus C15	exhibiting MSI	Advanced disease at diagnosis	13 (6-20)	13 (6-20)	13 (6-20)	13 (6-20)	13 (6-21)	13 (6-21)	14 (6-21)	14 (6-21)	14 (6-21)	14 (6-21)	14 (6-22)	14 (6-22)	14 (6-22)	14 (6-22)	14 (6-22)	15 (6-23)	15 (6-23)	15 (6-23)	15 (7-23)	15 (7-23)	15 (7-23)	15 (7-23)	15 (7-23)	15 (7-23)	15 (7-23)
Oesophagus C15	exhibiting MSI	Advanced disease after progression post-diagnosis	10 (4-15)	10 (5-15)	10 (5-15)	10 (5-16)	11 (5-16)	11 (5-17)	11 (5-17)	11 (5-18)	12 (5-18)	12 (6-18)	12 (6-19)	13 (6-20)	13 (6-20)	13 (6-20)	13 (6-21)	14 (6-21)	14 (6-22)	15 (7-22)	15 (7-23)	15 (7-23)	15 (7-24)	16 (7-24)	16 (7-25)	16 (7-25)	17 (7-26)
Oesophagus C15	exhibiting high TMB	All stages	378 (300-457)	387 (306-468)	396 (312-479)	404 (318-489)	412 (324-500)	421 (330-512)	429 (337-521)	438 (343-534)	446 (348-544)	454 (354-554)	462 (359-564)	470 (365-575)	477 (371-584)	486 (376-596)	493 (382-604)	500 (387-613)	508 (393-623)	515 (398-633)	523 (403-643)	531 (408-653)	538 (413-663)	544 (419-669)	551 (423-679)	557 (428-686)	564 (433-696)
Oesophagus C15	exhibiting high TMB	Advanced disease at diagnosis	168 (127-208)	170 (128-212)	171 (128-214)	172 (128-215)	173 (129-218)	174 (129-219)	176 (129-223)	178 (130-225)	179 (131-228)	180 (132-228)	182 (133-231)	183 (133-233)	185 (134-236)	186 (135-237)	188 (136-240)	189 (136-242)	190 (136-243)	191 (137-245)	191 (137-246)	192 (137-247)	193 (137-249)	194 (138-250)	195 (138-252)	195 (138-253)	196 (138-253)
Oesophagus C15	exhibiting high TMB	Advanced disease after progression post-diagnosis	122 (92-153)	126 (94-157)	129 (97-161)	133 (99-166)	136 (101-171)	140 (104-177)	143 (106-180)	147 (109-184)	151 (112-190)	155 (115-194)	159 (118-201)	164 (120-207)	168 (124-212)	172 (126-217)	175 (129-221)	180 (132-229)	184 (135-233)	189 (138-239)	193 (140-245)	197 (143-251)	200 (146-255)	204 (149-260)	208 (151-266)	213 (154-272)	216 (157-276)
Other solid cancers	regardless of biomarker status	All stages	2,236 (2,064-2,420)	2,213 (2,036-2,409)	2,198 (2,009-2,399)	2,176 (1,983-2,386)	2,153 (1,950-2,377)	2,133 (1,924-2,363)	2,136 (1,922-2,378)	2,125 (1,903-2,375)	2,118 (1,890-2,374)	2,111 (1,881-2,373)	2,105 (1,862-2,377)	2,110 (1,863-2,386)	2,112 (1,863-2,395)	2,114 (1,864-2,404)	2,118 (1,861-2,414)	2,119 (1,859-2,429)	2,124 (1,857-2,438)	2,129 (1,856-2,444)	2,128 (1,854-2,453)	2,133 (1,855-2,455)	2,135 (1,855-2,463)	2,132 (1,850-2,465)	2,129 (1,845-2,467)	2,127 (1,840-2,467)	2,126 (1,833-2,471)
Other solid cancers	regardless of biomarker status	Advanced disease at diagnosis	1,165 (1,041-1,301)	1,149 (1,021-1,289)	1,134 (1,005-1,280)	1,120 (988-1,272)	1,105 (969-1,262)	1,086 (949-1,250)	1,086 (942-1,251)	1,077 (929-1,242)	1,069 (920-1,239)	1,056 (909-1,231)	1,049 (896-1,227)	1,047 (890-1,225)	1,038 (887-1,224)	1,039 (881-1,225)	1,034 (876-1,223)	1,031 (873-1,221)	1,029 (867-1,219)	1,025 (861-1,221)	1,022 (857-1,219)	1,017 (853-1,216)	1,013 (848-1,215)	1,005 (843-1,207)	1,001 (834-1,202)	994 (831-1,197)	985 (820-1,193)
Other solid cancers	regardless of biomarker status	Advanced disease after progression post-diagnosis	435 (370-504)	431 (368-509)	433 (366-509)	434 (365-510)	431 (364-515)	433 (361-518)	436 (362-521)	436 (361-521)	438 (362-524)	439 (361-529)	443 (359-533)	443 (360-536)	447 (362-541)	451 (363-547)	453 (365-553)	458 (367-562)	462 (369-567)	465 (372-573)	467 (374-579)	471 (374-583)	476 (376-586)	477 (378-591)	480 (378-594)	480 (380-597)	482 (380-597)
Other solid cancers	exhibiting dMMR	All stages	65 (58-72)	64 (57-71)	64 (56-71)	63 (56-71)	62 (55-70)	62 (54-70)	62 (54-70)	62 (54-70)	61 (53-70)	61 (53-69)	61 (53-70)	61 (53-70)	61 (53-70)	61 (53-70)	61 (53-70)	61 (53-70)	62 (53-71)	62 (53-71)	62 (53-71)	62 (53-71)	62 (53-71)	62 (52-71)	62 (52-71)	62 (52-71)	62 (52-71)
Other solid cancers	exhibiting dMMR	Advanced disease at diagnosis	34 (30-38)	34 (29-38)	33 (29-38)	33 (28-37)	32 (28-37)	32 (27-36)	32 (27-37)	32 (27-36)	31 (26-36)	31 (26-36)	31 (26-36)	31 (26-36)	30 (25-35)	30 (25-36)	30 (25-35)	30 (25-35)	30 (25-35)	30 (25-35)	30 (25-35)	30 (25-35)	30 (24-35)	29 (24-35)	29 (24-35)	29 (24-34)	29 (24-34)
Other solid cancers	exhibiting dMMR	Advanced disease after progression post-diagnosis	13 (11-15)	13 (11-15)	13 (11-15)	13 (11-15)	13 (11-15)	13 (11-15)	13 (11-15)	13 (11-15)	13 (11-16)	13 (11-16)	13 (11-16)	13 (11-16)	13 (11-16)	13 (11-16)	14 (11-16)	14 (11-17)	14 (11-17)	14 (11-17)	14 (11-17)	14 (11-17)	14 (11-17)	14 (11-17)	14 (11-17)	14 (11-17)	14 (11-18)
Other solid cancers	exhibiting MSI	All stages	60 (46-75)	60 (45-74)	59 (45-74)	59 (44-73)	58 (44-73)	58 (43-72)	58 (43-72)	57 (43-72)	57 (43-72)	57 (43-72)	57 (42-72)	57 (42-72)	57 (42-72)	57 (42-72)	57 (42-72)	57 (42-72)	57 (42-72)	58 (42-73)	58 (42-73)	58 (43-73)	58 (43-73)	58 (42-73)	58 (42-73)	58 (42-73)	58 (42-73)
Other solid cancers	exhibiting MSI	Advanced disease at diagnosis	32 (24-40)	31 (23-39)	31 (23-39)	31 (23-38)	30 (22-38)	30 (22-37)	30 (22-37)	29 (22-37)	29 (21-37)	29 (21-36)	29 (21-36)	29 (21-36)	28 (21-36)	28 (21-36)	28 (21-36)	28 (20-36)	28 (20-36)	28 (20-36)	28 (20-36)	28 (20-35)	28 (20-35)	27 (20-35)	27 (20-35)	27 (20-35)	27 (19-34)
Other solid cancers	exhibiting MSI	Advanced disease after progression post-diagnosis	12 (9-15)	12 (9-15)	12 (9-15)	12 (9-15)	12 (9-15)	12 (9-15)	12 (9-16)	12 (9-16)	12 (9-16)	12 (9-16)	12 (9-16)	12 (9-16)	12 (9-16)	13 (9-16)	13 (9-16)	13 (9-17)	13 (9-17)	13 (9-17)	13 (9-17)	13 (9-17)	13 (9-17)	13 (9-17)	13 (9-17)	13 (9-17)	13 (9-17)
Other solid cancers	exhibiting high TMB	All stages	313 (87-539)	310 (86-534)	308 (85-530)	305 (84-525)	301 (83-520)	299 (82-515)	299 (82-516)	297 (81-514)	297 (81-512)	296 (81-510)	295 (80-509)	295 (80-511)	296 (80-511)	296 (80-512)	297 (80-513)	297 (80-513)	297 (80-515)	298 (80-516)	298 (80-516)	299 (80-517)	299 (80-517)	298 (80-517)	298 (80-516)	298 (80-516)	298 (80-516)
Other solid cancers	exhibiting high TMB	Advanced disease at diagnosis	163 (45-282)	161 (44-278)	159 (43-275)	157 (43-271)	155 (42-268)	152 (41-263)	152 (41-264)	151 (41-261)	150 (40-260)	148 (40-256)	147 (39-255)	147 (39-255)	146 (39-252)	146 (39-253)	145 (38-252)	145 (38-251)	144 (38-251)	144 (38-250)	143 (38-249)	143 (38-248)	142 (37-247)	141 (37-245)	140 (37-244)	139 (37-242)	138 (36-240)
Other solid cancers	exhibiting high TMB	Advanced disease after progression post-diagnosis	61 (17-106)	61 (16-105)	61 (16-106)	61 (16-106)	61 (16-105)	61 (16-106)	61 (16-107)	61 (16-107)	62 (16-107)	62 (16-107)	62 (16-109)	62 (16-109)	63 (16-110)	64 (16-111)	64 (16-111)	65 (17-112)	65 (17-114)	65 (17-114)	66 (17-115)	66 (17-116)	67 (17-117)	67 (17-117)	68 (17-118)	68 (17-118)	68 (17-119)
Ovary and other female genital organs C56-C57	regardless of biomarker status	All stages	1,550 (1,427-1,681)	1,584 (1,445-1,734)	1,616 (1,462-1,784)	1,649 (1,478-1,837)	1,682 (1,496-1,888)	1,714 (1,514-1,939)	1,748 (1,531-1,992)	1,781 (1,546-2,041)	1,809 (1,562-2,093)	1,837 (1,577-2,141)	1,868 (1,591-2,191)	1,901 (1,607-2,240)	1,931 (1,624-2,288)	1,960 (1,641-2,334)	1,991 (1,658-2,382)	2,020 (1,676-2,432)	2,050 (1,695-2,476)	2,079 (1,712-2,522)	2,110 (1,732-2,567)	2,143 (1,751-2,612)	2,171 (1,767-2,659)	2,200 (1,787-2,701)	2,232 (1,805-2,748)	2,258 (1,825-2,789)	2,288 (1,843-2,835)
Ovary and other female genital organs C56-C57	regardless of biomarker status	Advanced disease at diagnosis	1,069 (955-1,198)	1,097 (972-1,241)	1,122 (985-1,283)	1,153 (1,003-1,325)	1,181 (1,020-1,368)	1,211 (1,036-1,411)	1,239 (1,051-1,456)	1,266 (1,068-1,499)	1,293 (1,082-1,538)	1,318 (1,096-1,580)	1,345 (1,110-1,622)	1,370 (1,125-1,661)	1,397 (1,142-1,708)	1,424 (1,156-1,748)	1,453 (1,173-1,789)	1,478 (1,190-1,832)	1,506 (1,206-1,872)	1,534 (1,224-1,912)	1,561 (1,241-1,955)	1,589 (1,258-1,997)	1,616 (1,277-2,036)	1,645 (1,296-2,079)	1,674 (1,312-2,121)	1,700 (1,332-2,161)	1,728 (1,351-2,201)
Ovary and other female genital organs C56-C57	regardless of biomarker status	Advanced disease after progression post-diagnosis	208 (166-251)	209 (166-252)	213 (169-254)	213 (170-258)	218 (170-262)	221 (172-271)	223 (171-276)	226 (173-281)	229 (174-285)	229 (176-291)	231 (175-297)	234 (175-300)	235 (176-305)	238 (177-307)	239 (178-311)	241 (177-313)	242 (178-318)	245 (179-322)	247 (180-324)	248 (180-325)	249 (181-328)	249 (179-329)	250 (179-331)	250 (180-332)	250 (180-334)
Ovary and other female genital organs C56-C57	exhibiting dMMR	All stages	89 (38-140)	91 (38-144)	93 (39-147)	95 (40-150)	97 (40-153)	98 (41-156)	100 (42-159)	102 (42-162)	104 (43-165)	106 (43-168)	107 (44-171)	109 (44-174)	111 (45-177)	113 (46-180)	114 (46-183)	116 (47-185)	118 (47-188)	119 (48-191)	121 (48-194)	123 (49-197)	125 (49-200)	126 (50-202)	128 (51-206)	130 (51-208)	131 (52-211)
Ovary and other female genital organs C56-C57	exhibiting dMMR	Advanced disease at diagnosis	62 (26-97)	63 (26-100)	65 (27-102)	66 (28-105)	68 (28-108)	70 (29-111)	71 (29-113)	73 (30-116)	74 (30-119)	76 (31-121)	77 (31-124)	79 (32-126)	80 (32-129)	82 (33-131)	84 (33-134)	85 (34-136)	87 (34-139)	88 (35-142)	90 (35-144)	91 (36-147)	93 (36-150)	95 (37-152)	96 (37-155)	98 (38-158)	99 (38-160)
Ovary and other female genital organs C56-C57	exhibiting dMMR	Advanced disease after progression post-diagnosis	12 (5-20)	12 (5-20)	13 (5-20)	13 (5-20)	13 (5-21)	13 (5-21)	13 (5-21)	13 (5-21)	14 (5-22)	14 (5-22)	14 (5-22)	14 (5-22)	14 (5-22)	14 (5-23)	14 (6-23)	14 (6-23)	14 (6-23)	15 (6-23)	15 (6-24)	15 (6-24)	15 (6-24)	15 (6-24)	15 (6-24)	15 (6-24)	15 (6-24)
Ovary and other female genital organs C56-C57	exhibiting MSI	All stages	70 (23-117)	71 (23-119)	73 (23-122)	74 (24-125)	76 (24-127)	77 (25-130)	79 (25-132)	80 (25-135)	81 (26-137)	83 (26-139)	84 (26-142)	85 (26-144)	87 (27-147)	88 (27-149)	89 (27-152)	91 (28-154)	92 (28-156)	93 (28-158)	95 (29-161)	96 (29-163)	98 (29-166)	99 (30-168)	100 (30-170)	101 (30-172)	103 (31-175)
Ovary and other female genital organs C56-C57	exhibiting MSI	Advanced disease at diagnosis	48 (16-81)	50 (16-83)	51 (16-85)	52 (17-88)	53 (17-90)	55 (17-92)	56 (17-94)	57 (18-96)	58 (18-99)	59 (18-100)	61 (19-103)	62 (19-105)	63 (19-107)	64 (19-109)	65 (20-111)	67 (20-113)	68 (20-115)	69 (21-118)	70 (21-120)	72 (21-122)	73 (21-124)	74 (22-126)	75 (22-129)	76 (22-131)	78 (23-133)
Ovary and other female genital organs C56-C57	exhibiting MSI	Advanced disease after progression post-diagnosis	10 (3-16)	10 (3-16)	10 (3-17)	10 (3-17)	10 (3-17)	10 (3-17)	10 (3-18)	11 (3-18)	11 (3-18)	11 (3-18)	11 (3-18)	11 (3-19)	11 (3-19)	11 (3-19)	11 (3-19)	11 (3-19)	11 (3-19)	11 (3-19)	12 (3-20)	12 (3-20)	12 (3-20)	12 (3-20)	12 (3-20)	12 (3-20)	12 (3-20)
Ovary and other female genital organs C56-C57	exhibiting high TMB	All stages	180 (96-265)	184 (98-271)	188 (100-277)	192 (101-283)	196 (103-288)	199 (105-294)	203 (106-301)	207 (108-307)	210 (109-312)	214 (111-317)	217 (112-323)	221 (113-329)	225 (115-334)	228 (116-340)	232 (118-345)	235 (119-351)	238 (121-356)	242 (122-361)	245 (124-367)	249 (125-373)	252 (127-378)	256 (128-384)	260 (130-389)	263 (131-394)	266 (133-400)
Ovary and other female genital organs C56-C57	exhibiting high TMB	Advanced disease at diagnosis	17 (0-34)	18 (0-35)	18 (0-36)	19 (0-37)	19 (0-38)	19 (0-39)	20 (0-39)	20 (0-40)	21 (0-41)	21 (0-42)	22 (0-43)	22 (0-44)	22 (0-45)	23 (0-45)	23 (0-46)	24 (0-47)	24 (0-48)	24 (0-49)	25 (0-50)	25 (0-51)	26 (0-52)	26 (0-53)	27 (0-54)	27 (0-54)	27 (0-55)
Ovary and other female genital organs C56-C57	exhibiting high TMB	Advanced disease after progression post-diagnosis	4 (0-7)	4 (0-7)	4 (0-7)	4 (0-7)	4 (0-7)	4 (0-8)	4 (0-8)	4 (0-8)	4 (0-8)	4 (0-8)	4 (0-8)	4 (0-8)	4 (0-8)	4 (0-8)	4 (0-8)	4 (0-8)	4 (0-8)	4 (0-8)	4 (0-8)	4 (0-8)	4 (0-8)	4 (0-8)	4 (0-9)	4 (0-9)	4 (0-9)
Pancreas C25	regardless of biomarker status	All stages	2,433 (2,240-2,644)	2,557 (2,346-2,783)	2,680 (2,456-2,927)	2,805 (2,564-3,075)	2,934 (2,673-3,221)	3,065 (2,784-3,365)	3,196 (2,899-3,520)	3,299 (2,986-3,644)	3,404 (3,078-3,767)	3,512 (3,164-3,892)	3,615 (3,253-4,020)	3,714 (3,335-4,137)	3,816 (3,418-4,254)	3,914 (3,502-4,374)	4,015 (3,586-4,494)	4,113 (3,671-4,616)	4,205 (3,744-4,720)	4,295 (3,818-4,830)	4,387 (3,889-4,942)	4,472 (3,966-5,046)	4,563 (4,036-5,156)	4,643 (4,101-5,250)	4,721 (4,166-5,346)	4,798 (4,229-5,441)	4,878 (4,292-5,535)
Pancreas C25	regardless of biomarker status	Advanced disease at diagnosis	1,507 (1,346-1,687)	1,566 (1,394-1,759)	1,627 (1,443-1,833)	1,683 (1,491-1,906)	1,743 (1,538-1,976)	1,801 (1,586-2,048)	1,863 (1,634-2,121)	1,907 (1,666-2,177)	1,948 (1,699-2,233)	1,989 (1,733-2,281)	2,031 (1,765-2,338)	2,066 (1,792-2,385)	2,105 (1,819-2,433)	2,140 (1,844-2,480)	2,174 (1,871-2,526)	2,208 (1,895-2,569)	2,235 (1,916-2,606)	2,261 (1,933-2,642)	2,289 (1,953-2,679)	2,315 (1,969-2,712)	2,340 (1,991-2,745)	2,357 (2,002-2,771)	2,374 (2,012-2,799)	2,392 (2,023-2,820)	2,409 (2,035-2,847)
Pancreas C25	regardless of biomarker status	Advanced disease after progression post-diagnosis	566 (507-626)	606 (543-666)	647 (579-714)	691 (613-766)	734 (650-821)	779 (689-876)	825 (729-926)	868 (762-980)	912 (800-1,030)	957 (839-1,083)	1,001 (874-1,135)	1,047 (915-1,192)	1,095 (950-1,242)	1,137 (990-1,300)	1,184 (1,027-1,357)	1,232 (1,064-1,410)	1,282 (1,104-1,471)	1,326 (1,141-1,528)	1,371 (1,179-1,583)	1,415 (1,216-1,636)	1,463 (1,251-1,692)	1,508 (1,290-1,752)	1,556 (1,326-1,805)	1,598 (1,362-1,860)	1,641 (1,396-1,913)
Pancreas C25	exhibiting dMMR	All stages	37 (15-59)	39 (16-62)	41 (17-65)	43 (18-68)	45 (18-71)	47 (19-74)	49 (20-77)	50 (20-80)	52 (21-82)	53 (22-85)	55 (22-87)	56 (23-90)	58 (24-92)	59 (24-95)	61 (25-97)	62 (25-99)	64 (26-102)	65 (26-104)	66 (27-106)	68 (27-108)	69 (28-110)	70 (28-112)	71 (29-114)	73 (29-116)	74 (30-118)
Pancreas C25	exhibiting dMMR	Advanced disease at diagnosis	NA	NA	NA	NA	NA	NA	NA	NA	NA	NA	NA	NA	NA	NA	NA	NA	NA	NA	NA	NA	NA	NA	NA	NA	NA
Pancreas C25	exhibiting dMMR	Advanced disease after progression post-diagnosis	NA	NA	NA	NA	NA	NA	NA	NA	NA	NA	NA	NA	NA	NA	NA	NA	NA	NA	NA	NA	NA	NA	NA	NA	NA
Pancreas C25	exhibiting MSI	All stages	22 (11-34)	24 (12-36)	25 (12-37)	26 (13-39)	27 (13-41)	28 (14-43)	29 (14-44)	30 (15-46)	31 (15-47)	32 (16-49)	33 (16-50)	34 (16-52)	35 (17-53)	36 (17-54)	37 (18-56)	38 (18-57)	38 (18-58)	39 (19-60)	40 (19-61)	41 (20-62)	42 (20-63)	42 (20-65)	43 (21-66)	44 (21-67)	45 (21-68)
Pancreas C25	exhibiting MSI	Advanced disease at diagnosis	14 (7-21)	15 (7-22)	15 (7-23)	16 (8-24)	16 (8-25)	17 (8-25)	17 (8-26)	18 (9-27)	18 (9-27)	18 (9-28)	19 (9-29)	19 (9-29)	19 (9-30)	20 (9-30)	20 (10-31)	20 (10-31)	21 (10-31)	21 (10-32)	21 (10-32)	21 (10-33)	22 (10-33)	22 (10-33)	22 (10-33)	22 (10-34)	22 (11-34)
Pancreas C25	exhibiting MSI	Advanced disease after progression post-diagnosis	6 (3-8)	6 (3-9)	6 (3-9)	7 (3-10)	7 (4-11)	8 (4-11)	8 (4-12)	8 (4-12)	9 (4-13)	9 (5-14)	10 (5-14)	10 (5-15)	10 (5-16)	11 (5-16)	11 (5-17)	12 (6-18)	12 (6-18)	12 (6-19)	13 (6-19)	13 (6-20)	14 (7-21)	14 (7-21)	15 (7-22)	15 (7-23)	15 (7-23)
Pancreas C25	exhibiting high TMB	All stages	NA	NA	NA	NA	NA	NA	NA	NA	NA	NA	NA	NA	NA	NA	NA	NA	NA	NA	NA	NA	NA	NA	NA	NA	NA
Pancreas C25	exhibiting high TMB	Advanced disease at diagnosis	NA	NA	NA	NA	NA	NA	NA	NA	NA	NA	NA	NA	NA	NA	NA	NA	NA	NA	NA	NA	NA	NA	NA	NA	NA
Pancreas C25	exhibiting high TMB	Advanced disease after progression post-diagnosis	NA	NA	NA	NA	NA	NA	NA	NA	NA	NA	NA	NA	NA	NA	NA	NA	NA	NA	NA	NA	NA	NA	NA	NA	NA
Prostate C61	regardless of biomarker status	All stages	19,679 (19,126-20,252)	19,900 (19,272-20,551)	20,120 (19,416-20,850)	20,339 (19,561-21,147)	20,559 (19,706-21,446)	20,776 (19,852-21,746)	21,057 (20,143-22,015)	21,331 (20,426-22,273)	21,602 (20,709-22,533)	21,873 (20,993-22,792)	22,145 (21,276-23,052)	22,415 (21,542-23,319)	22,683 (21,809-23,591)	22,952 (22,075-23,859)	23,220 (22,344-24,129)	23,487 (22,608-24,395)	23,747 (22,863-24,665)	24,010 (23,118-24,935)	24,270 (23,373-25,202)	24,531 (23,627-25,471)	24,793 (23,881-25,738)	25,055 (24,132-26,007)	25,313 (24,383-26,278)	25,575 (24,633-26,548)	25,832 (24,886-26,816)
Prostate C61	regardless of biomarker status	Advanced disease at diagnosis	1,654 (1,520-1,792)	1,687 (1,544-1,835)	1,720 (1,571-1,880)	1,756 (1,595-1,922)	1,790 (1,623-1,966)	1,825 (1,648-2,011)	1,865 (1,686-2,054)	1,903 (1,722-2,093)	1,942 (1,757-2,134)	1,979 (1,794-2,174)	2,017 (1,829-2,214)	2,057 (1,867-2,257)	2,096 (1,902-2,299)	2,136 (1,940-2,341)	2,176 (1,976-2,384)	2,214 (2,013-2,429)	2,257 (2,048-2,472)	2,297 (2,086-2,519)	2,339 (2,124-2,566)	2,380 (2,161-2,612)	2,423 (2,200-2,661)	2,469 (2,241-2,710)	2,513 (2,278-2,758)	2,558 (2,319-2,806)	2,599 (2,358-2,857)
Prostate C61	regardless of biomarker status	Advanced disease after progression post-diagnosis	1,789 (1,541-2,073)	1,798 (1,549-2,081)	1,809 (1,558-2,095)	1,825 (1,572-2,114)	1,846 (1,589-2,140)	1,872 (1,607-2,174)	1,900 (1,628-2,213)	1,923 (1,645-2,244)	1,946 (1,662-2,273)	1,967 (1,679-2,303)	1,992 (1,701-2,328)	2,017 (1,722-2,353)	2,039 (1,744-2,378)	2,062 (1,766-2,403)	2,086 (1,789-2,428)	2,108 (1,810-2,452)	2,133 (1,830-2,477)	2,153 (1,849-2,502)	2,176 (1,869-2,527)	2,197 (1,888-2,552)	2,218 (1,906-2,574)	2,236 (1,924-2,598)	2,256 (1,940-2,621)	2,274 (1,957-2,642)	2,296 (1,973-2,664)
Prostate C61	exhibiting dMMR	All stages	1,217 (128-2,306)	1,231 (129-2,332)	1,244 (130-2,358)	1,258 (132-2,384)	1,272 (133-2,410)	1,285 (134-2,436)	1,302 (136-2,469)	1,319 (138-2,501)	1,336 (140-2,533)	1,353 (141-2,564)	1,370 (143-2,596)	1,386 (145-2,628)	1,403 (147-2,659)	1,420 (148-2,691)	1,436 (150-2,722)	1,453 (152-2,753)	1,469 (154-2,784)	1,485 (155-2,814)	1,501 (157-2,845)	1,517 (159-2,876)	1,533 (160-2,906)	1,550 (162-2,937)	1,565 (164-2,967)	1,582 (166-2,998)	1,598 (167-3,028)
Prostate C61	exhibiting dMMR	Advanced disease at diagnosis	58 (22-95)	60 (22-97)	61 (23-99)	62 (23-101)	63 (24-103)	64 (24-105)	66 (25-107)	67 (25-109)	68 (26-111)	70 (26-113)	71 (27-116)	72 (27-118)	74 (28-120)	75 (28-122)	77 (29-125)	78 (29-127)	79 (30-129)	81 (30-131)	82 (31-134)	84 (31-136)	85 (32-139)	87 (33-141)	88 (33-144)	90 (34-146)	91 (34-149)
Prostate C61	exhibiting dMMR	Advanced disease after progression post-diagnosis	63 (23-103)	63 (23-104)	64 (23-104)	64 (24-105)	65 (24-106)	66 (24-108)	67 (24-110)	68 (25-111)	69 (25-112)	69 (25-113)	70 (26-115)	71 (26-116)	72 (26-118)	73 (27-119)	74 (27-120)	74 (27-121)	75 (27-123)	76 (28-124)	77 (28-125)	77 (28-127)	78 (29-128)	79 (29-129)	79 (29-130)	80 (29-131)	81 (30-132)
Prostate C61	exhibiting MSI	All stages	461 (330-592)	466 (333-599)	471 (337-605)	476 (340-612)	481 (344-619)	487 (347-626)	493 (352-634)	500 (357-642)	506 (361-650)	512 (366-658)	519 (371-667)	525 (375-675)	531 (380-683)	537 (384-691)	544 (389-699)	550 (393-707)	556 (397-715)	562 (402-723)	568 (406-730)	574 (411-738)	581 (415-746)	587 (419-754)	593 (424-762)	599 (428-770)	605 (432-777)
Prostate C61	exhibiting MSI	Advanced disease at diagnosis	110 (58-162)	112 (59-165)	114 (60-168)	116 (61-172)	119 (62-175)	121 (63-179)	124 (65-183)	126 (66-186)	129 (67-190)	131 (69-194)	134 (70-197)	136 (71-201)	139 (73-205)	141 (74-209)	144 (75-213)	147 (77-217)	149 (78-221)	152 (79-225)	155 (81-229)	158 (82-233)	160 (84-237)	163 (85-241)	166 (87-246)	169 (88-250)	172 (90-254)
Prostate C61	exhibiting MSI	Advanced disease after progression post-diagnosis	119 (61-176)	119 (61-177)	120 (61-178)	121 (62-180)	122 (63-182)	124 (63-185)	126 (64-188)	127 (65-190)	129 (66-192)	130 (66-194)	132 (67-197)	134 (68-199)	135 (69-201)	137 (70-204)	138 (70-206)	140 (71-208)	141 (72-210)	143 (73-212)	144 (74-215)	145 (74-217)	147 (75-219)	148 (76-220)	149 (76-222)	151 (77-224)	152 (78-226)
Prostate C61	exhibiting high TMB	All stages	794 (445-1,143)	803 (450-1,156)	812 (455-1,169)	821 (459-1,182)	830 (464-1,195)	838 (469-1,208)	850 (475-1,224)	861 (481-1,240)	872 (488-1,256)	883 (494-1,271)	894 (500-1,287)	904 (506-1,303)	915 (512-1,318)	926 (518-1,334)	937 (524-1,349)	948 (530-1,365)	958 (536-1,380)	969 (542-1,395)	979 (548-1,410)	990 (554-1,426)	1,000 (560-1,441)	1,011 (566-1,456)	1,021 (572-1,471)	1,032 (578-1,486)	1,042 (583-1,501)
Prostate C61	exhibiting high TMB	Advanced disease at diagnosis	118 (64-172)	120 (65-176)	123 (66-179)	125 (68-183)	128 (69-187)	130 (70-190)	133 (72-195)	136 (73-198)	139 (75-203)	141 (76-206)	144 (77-210)	147 (79-214)	149 (80-218)	152 (82-223)	155 (84-227)	158 (85-231)	161 (87-235)	164 (88-239)	167 (90-244)	170 (91-248)	173 (93-252)	176 (95-257)	179 (96-262)	182 (98-267)	185 (100-271)
Prostate C61	exhibiting high TMB	Advanced disease after progression post-diagnosis	128 (67-188)	128 (68-189)	129 (68-190)	130 (69-192)	132 (69-194)	134 (70-197)	136 (71-200)	137 (72-202)	139 (73-205)	140 (74-207)	142 (74-210)	144 (75-212)	145 (76-215)	147 (77-217)	149 (78-219)	150 (79-222)	152 (80-224)	154 (81-226)	155 (82-229)	157 (82-231)	158 (83-233)	159 (84-235)	161 (85-237)	162 (85-239)	164 (86-241)
Renal pelvis, ureter and urethra C65-C66, C68	regardless of biomarker status	All stages	464 (383-560)	474 (382-579)	482 (383-598)	490 (384-622)	497 (386-642)	505 (386-661)	511 (385-677)	519 (385-696)	525 (387-716)	533 (384-734)	539 (384-756)	544 (385-770)	550 (385-786)	556 (386-802)	562 (386-817)	566 (386-834)	568 (385-843)	572 (383-854)	575 (382-866)	577 (383-876)	581 (380-889)	584 (378-899)	583 (377-905)	586 (378-915)	588 (377-920)
Renal pelvis, ureter and urethra C65-C66, C68	regardless of biomarker status	Advanced disease at diagnosis	119 (81-167)	121 (83-173)	123 (83-177)	125 (83-181)	127 (84-188)	128 (86-193)	129 (86-196)	134 (85-204)	136 (87-210)	139 (86-217)	141 (87-226)	143 (87-231)	144 (89-240)	149 (89-246)	152 (90-250)	153 (91-260)	155 (91-265)	157 (91-269)	158 (93-275)	161 (92-281)	162 (92-286)	164 (94-288)	167 (94-293)	167 (94-298)	169 (95-303)
Renal pelvis, ureter and urethra C65-C66, C68	regardless of biomarker status	Advanced disease after progression post-diagnosis	117 (72-174)	117 (74-177)	118 (74-179)	119 (75-182)	121 (75-186)	121 (76-192)	122 (76-194)	124 (75-201)	125 (76-206)	129 (74-210)	130 (74-216)	131 (74-224)	132 (74-227)	134 (73-232)	135 (74-235)	137 (74-241)	136 (74-243)	137 (74-248)	138 (74-250)	138 (74-254)	139 (74-256)	140 (74-258)	141 (72-259)	140 (72-259)	139 (71-264)
Renal pelvis, ureter and urethra C65-C66, C68	exhibiting dMMR	All stages	21 (7-34)	21 (7-35)	22 (7-36)	22 (7-36)	22 (8-37)	23 (8-38)	23 (8-38)	23 (8-39)	23 (8-39)	24 (7-40)	24 (7-41)	24 (7-41)	25 (7-42)	25 (7-42)	25 (7-43)	25 (7-43)	25 (7-43)	25 (7-44)	26 (7-44)	26 (7-44)	26 (7-44)	26 (7-45)	26 (7-45)	26 (7-45)	26 (7-45)
Renal pelvis, ureter and urethra C65-C66, C68	exhibiting dMMR	Advanced disease at diagnosis	6 (2-9)	6 (2-10)	6 (2-10)	6 (2-10)	6 (2-10)	6 (2-10)	6 (2-10)	6 (2-11)	6 (2-11)	7 (2-11)	7 (2-11)	7 (2-11)	7 (2-12)	7 (2-12)	7 (2-12)	7 (2-12)	7 (2-12)	7 (2-13)	7 (2-13)	8 (2-13)	8 (2-13)	8 (2-13)	8 (2-14)	8 (2-14)	8 (2-14)
Renal pelvis, ureter and urethra C65-C66, C68	exhibiting dMMR	Advanced disease after progression post-diagnosis	6 (2-9)	6 (2-9)	6 (2-10)	6 (2-10)	6 (2-10)	6 (2-10)	6 (2-10)	6 (2-10)	6 (2-10)	6 (2-11)	6 (2-11)	6 (2-11)	6 (2-11)	6 (2-11)	6 (2-11)	6 (2-11)	6 (2-11)	6 (2-11)	7 (2-11)	7 (2-11)	7 (2-11)	7 (2-12)	7 (2-12)	7 (2-12)	7 (2-12)
Renal pelvis, ureter and urethra C65-C66, C68	exhibiting MSI	All stages	14 (3-25)	14 (3-25)	15 (3-26)	15 (3-26)	15 (3-27)	15 (3-27)	15 (3-28)	16 (3-28)	16 (3-28)	16 (3-29)	16 (3-29)	16 (3-30)	17 (3-30)	17 (3-30)	17 (3-31)	17 (3-31)	17 (3-31)	17 (3-31)	17 (3-32)	17 (3-32)	17 (3-32)	18 (3-32)	18 (3-32)	18 (3-32)	18 (3-32)
Renal pelvis, ureter and urethra C65-C66, C68	exhibiting MSI	Advanced disease at diagnosis	1 (1-2)	1 (1-2)	1 (1-2)	1 (1-2)	1 (1-2)	1 (1-2)	1 (1-2)	1 (1-2)	1 (1-2)	1 (1-2)	1 (1-2)	1 (1-2)	1 (1-2)	1 (1-2)	2 (1-2)	2 (1-2)	2 (1-2)	2 (1-2)	2 (1-2)	2 (1-2)	2 (1-2)	2 (1-2)	2 (1-2)	2 (1-2)	2 (1-2)
Renal pelvis, ureter and urethra C65-C66, C68	exhibiting MSI	Advanced disease after progression post-diagnosis	1 (1-2)	1 (1-2)	1 (1-2)	1 (1-2)	1 (1-2)	1 (1-2)	1 (1-2)	1 (1-2)	1 (1-2)	1 (1-2)	1 (1-2)	1 (1-2)	1 (1-2)	1 (1-2)	1 (1-2)	1 (1-2)	1 (1-2)	1 (1-2)	1 (1-2)	1 (1-2)	1 (1-2)	1 (1-2)	1 (1-2)	1 (1-2)	1 (1-2)
Renal pelvis, ureter and urethra C65-C66, C68	exhibiting high TMB	All stages	177 (94-261)	181 (94-268)	184 (95-273)	187 (95-279)	190 (96-283)	193 (97-289)	195 (97-293)	198 (97-299)	200 (98-303)	203 (97-310)	206 (97-314)	208 (98-318)	210 (98-322)	212 (98-326)	214 (98-331)	216 (98-334)	217 (98-335)	218 (98-339)	219 (97-341)	220 (98-343)	222 (97-346)	223 (97-349)	222 (96-349)	224 (97-351)	224 (96-352)
Renal pelvis, ureter and urethra C65-C66, C68	exhibiting high TMB	Advanced disease at diagnosis	52 (21-83)	53 (22-85)	54 (22-86)	55 (22-88)	56 (22-90)	56 (23-90)	57 (23-91)	59 (22-96)	60 (23-97)	61 (23-100)	62 (23-101)	63 (23-103)	63 (23-103)	66 (23-108)	67 (24-110)	67 (24-111)	68 (24-112)	69 (24-114)	69 (24-115)	71 (24-118)	71 (24-118)	72 (24-120)	73 (24-122)	73 (24-122)	74 (25-124)
Renal pelvis, ureter and urethra C65-C66, C68	exhibiting high TMB	Advanced disease after progression post-diagnosis	52 (19-84)	52 (20-84)	52 (20-84)	52 (20-85)	53 (20-87)	53 (20-87)	54 (20-87)	55 (20-89)	55 (20-90)	57 (19-94)	57 (19-95)	58 (19-96)	58 (19-97)	59 (19-99)	59 (19-100)	60 (19-101)	60 (19-101)	60 (19-101)	61 (19-102)	61 (19-102)	61 (19-103)	62 (19-104)	62 (18-106)	62 (18-105)	61 (18-104)
Sarcoma C40-C41, C49	regardless of biomarker status	All stages	1,927 (1,710-2,171)	1,986 (1,750-2,252)	2,051 (1,795-2,325)	2,105 (1,835-2,409)	2,165 (1,879-2,486)	2,224 (1,922-2,566)	2,283 (1,967-2,644)	2,339 (2,006-2,720)	2,393 (2,045-2,797)	2,449 (2,087-2,873)	2,504 (2,124-2,950)	2,554 (2,162-3,020)	2,611 (2,197-3,096)	2,659 (2,239-3,168)	2,712 (2,271-3,236)	2,765 (2,310-3,308)	2,814 (2,342-3,379)	2,859 (2,376-3,439)	2,906 (2,411-3,507)	2,955 (2,445-3,576)	3,001 (2,475-3,636)	3,040 (2,506-3,697)	3,084 (2,537-3,755)	3,127 (2,565-3,815)	3,165 (2,590-3,872)
Sarcoma C40-C41, C49	regardless of biomarker status	Advanced disease at diagnosis	350 (271-448)	359 (277-462)	370 (280-478)	379 (287-493)	386 (294-505)	396 (298-519)	402 (304-535)	415 (309-551)	425 (312-561)	432 (316-576)	440 (322-589)	449 (328-600)	456 (330-615)	463 (336-629)	469 (342-639)	477 (346-654)	484 (348-664)	488 (354-677)	496 (356-688)	503 (359-697)	510 (361-707)	515 (365-717)	521 (367-725)	529 (370-735)	533 (373-745)
Sarcoma C40-C41, C49	regardless of biomarker status	Advanced disease after progression post-diagnosis	NA	NA	NA	NA	NA	NA	NA	NA	NA	NA	NA	NA	NA	NA	NA	NA	NA	NA	NA	NA	NA	NA	NA	NA	NA
Sarcoma C40-C41, C49	exhibiting dMMR	All stages	10 (0-19)	10 (0-20)	11 (0-21)	11 (0-21)	11 (0-22)	11 (0-22)	12 (0-23)	12 (0-24)	12 (0-24)	13 (0-25)	13 (0-25)	13 (0-26)	13 (0-26)	14 (0-27)	14 (0-27)	14 (0-28)	14 (0-28)	15 (0-29)	15 (0-29)	15 (0-30)	15 (0-30)	15 (0-31)	16 (0-31)	16 (0-31)	16 (0-32)
Sarcoma C40-C41, C49	exhibiting dMMR	Advanced disease at diagnosis	2 (0-4)	2 (0-4)	2 (0-4)	2 (0-4)	2 (0-4)	2 (0-4)	2 (0-5)	3 (0-5)	3 (0-5)	3 (0-5)	3 (0-5)	3 (0-5)	3 (0-5)	3 (0-5)	3 (0-5)	3 (0-5)	3 (0-5)	3 (0-5)	3 (0-5)	3 (0-6)	3 (0-6)	3 (0-6)	3 (0-6)	3 (0-6)	3 (0-6)
Sarcoma C40-C41, C49	exhibiting dMMR	Advanced disease after progression post-diagnosis	NA	NA	NA	NA	NA	NA	NA	NA	NA	NA	NA	NA	NA	NA	NA	NA	NA	NA	NA	NA	NA	NA	NA	NA	NA
Sarcoma C40-C41, C49	exhibiting MSI	All stages	35 (0-69)	36 (0-71)	37 (0-74)	38 (0-76)	39 (0-78)	40 (0-80)	41 (0-82)	42 (0-84)	43 (0-86)	44 (0-88)	45 (0-90)	46 (0-92)	47 (0-94)	48 (0-96)	49 (0-98)	50 (0-99)	50 (0-101)	51 (0-103)	52 (0-105)	53 (0-106)	54 (0-108)	54 (0-109)	55 (0-111)	56 (0-113)	57 (0-114)
Sarcoma C40-C41, C49	exhibiting MSI	Advanced disease at diagnosis	7 (0-13)	7 (0-13)	7 (0-14)	7 (0-14)	7 (0-14)	8 (0-15)	8 (0-15)	8 (0-16)	8 (0-16)	8 (0-16)	8 (0-16)	8 (0-17)	9 (0-17)	9 (0-17)	9 (0-18)	9 (0-18)	9 (0-18)	9 (0-18)	9 (0-19)	9 (0-19)	10 (0-19)	10 (0-19)	10 (0-19)	10 (0-20)	10 (0-20)
Sarcoma C40-C41, C49	exhibiting MSI	Advanced disease after progression post-diagnosis	NA	NA	NA	NA	NA	NA	NA	NA	NA	NA	NA	NA	NA	NA	NA	NA	NA	NA	NA	NA	NA	NA	NA	NA	NA
Sarcoma C40-C41, C49	exhibiting high TMB	All stages	33 (8-59)	34 (8-60)	36 (9-62)	36 (9-64)	37 (9-66)	38 (9-68)	39 (10-69)	40 (10-71)	41 (10-73)	42 (10-75)	43 (10-76)	44 (10-78)	45 (11-80)	46 (11-81)	47 (11-83)	48 (11-84)	49 (11-86)	49 (11-87)	50 (12-89)	51 (12-90)	52 (12-92)	52 (12-93)	53 (12-94)	54 (12-95)	55 (12-97)
Sarcoma C40-C41, C49	exhibiting high TMB	Advanced disease at diagnosis	6 (2-11)	7 (2-11)	7 (2-12)	7 (2-12)	7 (2-12)	7 (2-13)	7 (2-13)	8 (2-13)	8 (2-14)	8 (2-14)	8 (2-14)	8 (2-14)	8 (2-15)	8 (2-15)	9 (2-15)	9 (2-15)	9 (2-15)	9 (2-16)	9 (2-16)	9 (2-16)	9 (2-16)	9 (2-16)	9 (2-17)	10 (2-17)	10 (2-17)
Sarcoma C40-C41, C49	exhibiting high TMB	Advanced disease after progression post-diagnosis	NA	NA	NA	NA	NA	NA	NA	NA	NA	NA	NA	NA	NA	NA	NA	NA	NA	NA	NA	NA	NA	NA	NA	NA	NA
Small bowel C17	regardless of biomarker status	All stages	667 (571-775)	703 (597-817)	738 (624-864)	772 (649-913)	807 (675-958)	846 (705-1,003)	877 (726-1,051)	910 (749-1,095)	944 (774-1,138)	976 (797-1,182)	1,010 (815-1,230)	1,040 (842-1,274)	1,069 (861-1,317)	1,100 (883-1,359)	1,128 (905-1,404)	1,161 (925-1,446)	1,186 (945-1,482)	1,211 (967-1,518)	1,243 (984-1,561)	1,267 (1,004-1,595)	1,295 (1,021-1,634)	1,318 (1,039-1,669)	1,342 (1,055-1,702)	1,369 (1,076-1,734)	1,391 (1,092-1,768)
Small bowel C17	regardless of biomarker status	Advanced disease at diagnosis	410 (330-509)	432 (341-538)	450 (354-565)	469 (370-592)	486 (381-616)	506 (393-643)	525 (406-670)	541 (416-694)	556 (427-723)	577 (436-745)	591 (450-772)	608 (456-795)	622 (465-820)	637 (474-842)	653 (487-863)	666 (493-887)	679 (502-905)	690 (506-924)	703 (514-944)	715 (521-960)	726 (532-982)	735 (538-996)	747 (544-1,010)	756 (547-1,024)	768 (555-1,041)
Small bowel C17	regardless of biomarker status	Advanced disease after progression post-diagnosis	146 (109-188)	159 (116-199)	170 (123-214)	183 (131-229)	193 (143-244)	203 (148-263)	218 (153-279)	225 (163-291)	238 (169-306)	250 (175-324)	261 (181-342)	272 (188-359)	285 (195-374)	293 (202-392)	308 (208-407)	318 (218-424)	327 (222-440)	339 (230-457)	352 (239-472)	359 (245-491)	372 (252-504)	384 (256-520)	391 (266-539)	403 (269-548)	414 (275-566)
Small bowel C17	exhibiting dMMR	All stages	141 (101-181)	148 (105-191)	156 (110-201)	163 (115-211)	170 (120-221)	178 (125-231)	185 (129-241)	192 (134-250)	199 (138-260)	206 (142-269)	213 (146-280)	219 (151-288)	225 (154-296)	232 (158-305)	238 (162-313)	245 (166-323)	250 (170-330)	255 (174-336)	262 (177-347)	267 (181-353)	273 (184-362)	278 (187-368)	283 (190-375)	288 (194-383)	293 (197-389)
Small bowel C17	exhibiting dMMR	Advanced disease at diagnosis	87 (59-114)	91 (62-121)	95 (64-126)	99 (67-131)	103 (69-136)	107 (71-142)	111 (74-148)	114 (76-153)	117 (78-157)	122 (79-164)	125 (82-168)	128 (83-173)	131 (85-178)	134 (87-182)	138 (89-187)	141 (90-191)	143 (92-195)	146 (93-199)	148 (94-202)	151 (95-206)	153 (97-209)	155 (98-212)	158 (100-215)	159 (100-219)	162 (102-222)
Small bowel C17	exhibiting dMMR	Advanced disease after progression post-diagnosis	31 (20-42)	34 (22-46)	36 (23-50)	39 (24-54)	41 (26-56)	43 (27-59)	46 (29-64)	48 (30-65)	51 (31-70)	53 (33-74)	55 (34-77)	58 (35-80)	60 (36-85)	62 (38-87)	65 (39-92)	67 (40-94)	69 (41-97)	72 (43-101)	75 (44-105)	76 (45-106)	79 (47-111)	81 (48-115)	83 (49-116)	85 (50-120)	88 (51-124)
Small bowel C17	exhibiting MSI	All stages	96 (35-157)	101 (37-165)	106 (38-174)	111 (40-182)	116 (42-190)	121 (44-199)	126 (45-207)	131 (46-215)	135 (48-223)	140 (49-230)	145 (51-239)	149 (52-246)	153 (54-253)	158 (55-260)	162 (56-267)	166 (58-275)	170 (59-281)	174 (60-287)	178 (61-295)	182 (63-301)	186 (64-307)	189 (65-313)	192 (66-319)	196 (67-325)	199 (68-330)
Small bowel C17	exhibiting MSI	Advanced disease at diagnosis	59 (21-97)	62 (22-103)	65 (22-107)	68 (23-112)	70 (24-116)	73 (25-121)	76 (26-125)	78 (26-129)	80 (27-133)	83 (28-138)	85 (29-141)	87 (29-146)	89 (29-149)	92 (30-153)	94 (31-157)	96 (31-160)	98 (32-163)	99 (32-166)	101 (33-169)	103 (33-172)	104 (34-175)	106 (34-177)	107 (34-180)	109 (35-182)	110 (35-185)
Small bowel C17	exhibiting MSI	Advanced disease after progression post-diagnosis	21 (7-35)	23 (8-39)	25 (8-41)	27 (9-45)	28 (9-47)	30 (10-49)	32 (10-53)	33 (11-55)	35 (11-58)	36 (11-61)	38 (12-64)	39 (12-67)	41 (13-70)	42 (13-72)	45 (13-76)	46 (14-78)	47 (14-80)	49 (15-83)	51 (15-86)	52 (16-88)	54 (16-91)	55 (16-94)	56 (17-96)	58 (17-99)	60 (17-102)
Small bowel C17	exhibiting high TMB	All stages	128 (76-181)	135 (79-191)	142 (83-201)	148 (86-210)	155 (90-220)	163 (94-231)	168 (97-240)	175 (101-249)	181 (104-258)	187 (107-268)	194 (110-278)	200 (114-286)	205 (116-294)	211 (120-303)	217 (122-311)	223 (125-320)	228 (128-327)	232 (131-334)	239 (134-343)	243 (136-350)	248 (139-358)	253 (141-364)	257 (144-371)	263 (146-379)	267 (149-385)
Small bowel C17	exhibiting high TMB	Advanced disease at diagnosis	79 (45-113)	83 (47-120)	87 (49-125)	90 (51-130)	94 (52-135)	97 (54-141)	101 (56-146)	104 (57-151)	107 (59-155)	111 (60-162)	114 (62-165)	117 (63-171)	120 (64-175)	122 (66-179)	126 (67-184)	128 (68-188)	131 (70-191)	133 (70-195)	135 (71-199)	137 (72-202)	140 (74-205)	141 (75-208)	144 (76-211)	145 (76-214)	148 (77-218)
Small bowel C17	exhibiting high TMB	Advanced disease after progression post-diagnosis	28 (15-41)	31 (17-45)	33 (18-49)	36 (19-52)	37 (20-55)	39 (21-58)	42 (22-63)	44 (23-64)	46 (24-68)	48 (25-72)	50 (26-75)	53 (27-79)	55 (28-82)	57 (29-85)	59 (30-89)	61 (31-92)	63 (31-95)	65 (33-98)	68 (34-102)	69 (35-104)	72 (36-108)	74 (36-112)	75 (38-113)	78 (38-117)	80 (39-121)
Stomach C16	regardless of biomarker status	All stages	1,824 (1,673-1,986)	1,867 (1,708-2,034)	1,905 (1,747-2,086)	1,950 (1,782-2,131)	1,994 (1,822-2,180)	2,036 (1,858-2,230)	2,092 (1,908-2,293)	2,134 (1,938-2,341)	2,177 (1,976-2,391)	2,217 (2,011-2,440)	2,258 (2,046-2,489)	2,302 (2,089-2,545)	2,349 (2,124-2,604)	2,398 (2,161-2,652)	2,445 (2,198-2,710)	2,490 (2,237-2,766)	2,537 (2,279-2,822)	2,585 (2,317-2,882)	2,632 (2,355-2,935)	2,680 (2,397-2,994)	2,727 (2,435-3,050)	2,773 (2,473-3,106)	2,822 (2,510-3,162)	2,866 (2,546-3,216)	2,912 (2,586-3,275)
Stomach C16	regardless of biomarker status	Advanced disease at diagnosis	880 (766-1,008)	889 (773-1,021)	900 (780-1,036)	910 (785-1,049)	918 (790-1,061)	928 (798-1,075)	941 (807-1,092)	950 (813-1,107)	961 (819-1,119)	966 (824-1,134)	977 (828-1,143)	986 (835-1,160)	995 (842-1,173)	1,004 (848-1,187)	1,015 (854-1,201)	1,021 (860-1,212)	1,032 (864-1,224)	1,040 (870-1,239)	1,047 (876-1,250)	1,056 (881-1,264)	1,064 (885-1,275)	1,069 (887-1,287)	1,076 (895-1,298)	1,084 (895-1,310)	1,092 (899-1,322)
Stomach C16	regardless of biomarker status	Advanced disease after progression post-diagnosis	411 (337-492)	431 (351-513)	444 (365-530)	461 (377-550)	475 (388-566)	493 (402-589)	509 (413-610)	522 (425-626)	536 (438-648)	553 (451-669)	569 (464-688)	585 (475-713)	602 (491-734)	621 (503-756)	641 (517-780)	657 (529-803)	677 (544-829)	696 (559-853)	715 (575-877)	736 (587-902)	755 (601-928)	774 (618-955)	794 (633-981)	813 (646-1,007)	833 (662-1,031)
Stomach C16	exhibiting dMMR	All stages	160 (136-183)	163 (139-188)	167 (142-191)	171 (145-196)	174 (148-201)	178 (151-205)	183 (155-211)	187 (158-215)	190 (161-220)	194 (164-224)	197 (167-228)	201 (170-232)	205 (173-237)	210 (176-243)	214 (180-248)	218 (183-252)	222 (186-257)	226 (189-262)	230 (193-267)	234 (196-272)	238 (199-277)	242 (202-282)	247 (206-288)	250 (209-292)	254 (212-297)
Stomach C16	exhibiting dMMR	Advanced disease at diagnosis	50 (34-66)	51 (34-67)	51 (34-68)	52 (35-69)	52 (35-69)	53 (35-70)	54 (36-71)	54 (36-72)	55 (36-73)	55 (37-73)	56 (37-74)	56 (37-75)	57 (38-76)	57 (38-76)	58 (38-77)	58 (38-78)	59 (39-79)	59 (39-79)	59 (39-80)	60 (40-80)	60 (40-81)	61 (40-82)	61 (40-82)	62 (40-83)	62 (40-84)
Stomach C16	exhibiting dMMR	Advanced disease after progression post-diagnosis	24 (16-32)	25 (16-33)	26 (17-34)	26 (17-36)	27 (18-37)	28 (18-38)	29 (19-39)	30 (19-40)	31 (20-41)	32 (21-43)	33 (21-44)	33 (22-45)	34 (22-46)	35 (23-48)	37 (24-50)	38 (24-51)	39 (25-52)	40 (26-54)	41 (26-55)	42 (27-57)	43 (28-59)	44 (28-60)	45 (29-62)	46 (30-63)	47 (30-65)
Stomach C16	exhibiting MSI	All stages	156 (116-197)	160 (119-201)	163 (121-205)	167 (124-210)	171 (126-215)	174 (129-220)	179 (133-226)	183 (135-230)	186 (138-235)	190 (140-239)	193 (143-244)	197 (146-249)	201 (148-254)	205 (151-259)	209 (154-265)	213 (157-270)	217 (160-275)	221 (162-280)	225 (165-285)	229 (168-290)	233 (171-296)	237 (174-301)	241 (177-306)	245 (179-311)	249 (182-316)
Stomach C16	exhibiting MSI	Advanced disease at diagnosis	73 (15-130)	73 (15-132)	74 (15-133)	75 (15-135)	76 (15-136)	77 (15-138)	78 (16-140)	78 (16-141)	79 (16-143)	80 (16-143)	81 (16-145)	81 (16-146)	82 (16-148)	83 (16-149)	84 (16-151)	84 (17-152)	85 (17-153)	86 (17-155)	86 (17-156)	87 (17-157)	88 (17-158)	88 (17-159)	89 (17-160)	89 (17-161)	90 (17-163)
Stomach C16	exhibiting MSI	Advanced disease after progression post-diagnosis	34 (7-62)	36 (7-65)	37 (7-66)	38 (8-69)	39 (8-71)	41 (8-74)	42 (8-76)	43 (8-78)	44 (9-80)	46 (9-83)	47 (9-85)	48 (9-87)	50 (10-90)	51 (10-93)	53 (10-96)	54 (10-98)	56 (11-101)	58 (11-104)	59 (11-107)	61 (11-110)	62 (12-113)	64 (12-116)	66 (12-119)	67 (12-122)	69 (13-125)
Stomach C16	exhibiting high TMB	All stages	254 (196-312)	260 (201-319)	265 (205-326)	272 (209-334)	278 (214-341)	284 (218-349)	291 (224-358)	297 (228-366)	303 (233-373)	309 (237-380)	314 (241-387)	320 (246-395)	327 (251-403)	334 (256-412)	340 (260-420)	347 (265-428)	353 (270-436)	360 (275-445)	366 (280-453)	373 (285-461)	380 (289-470)	386 (294-478)	393 (299-487)	399 (303-495)	405 (308-503)
Stomach C16	exhibiting high TMB	Advanced disease at diagnosis	389 (147-632)	393 (149-638)	398 (150-646)	403 (151-654)	406 (152-660)	411 (154-667)	416 (156-677)	420 (157-683)	425 (159-692)	427 (160-695)	432 (161-704)	436 (162-710)	440 (164-717)	444 (165-723)	449 (166-732)	452 (167-736)	457 (169-745)	460 (170-750)	463 (171-755)	467 (172-762)	471 (173-768)	473 (174-772)	476 (175-777)	480 (175-784)	483 (176-790)
Stomach C16	exhibiting high TMB	Advanced disease after progression post-diagnosis	182 (67-298)	191 (69-313)	197 (72-321)	204 (74-334)	210 (77-344)	218 (79-357)	225 (82-369)	231 (84-378)	237 (86-388)	245 (89-401)	252 (92-412)	259 (94-424)	267 (97-436)	275 (99-450)	284 (102-465)	291 (105-477)	300 (108-492)	308 (111-506)	316 (114-519)	326 (116-535)	334 (119-549)	343 (122-563)	351 (125-577)	360 (128-591)	369 (131-606)
Testis C62	regardless of biomarker status	All stages	859 (793-934)	881 (807-957)	896 (821-980)	914 (833-1,003)	931 (848-1,027)	950 (860-1,048)	967 (872-1,072)	983 (883-1,092)	1,001 (896-1,113)	1,018 (907-1,134)	1,035 (922-1,156)	1,046 (932-1,174)	1,061 (943-1,193)	1,077 (955-1,212)	1,091 (964-1,234)	1,106 (973-1,250)	1,118 (983-1,265)	1,129 (994-1,282)	1,145 (1,004-1,300)	1,157 (1,013-1,316)	1,171 (1,025-1,332)	1,183 (1,032-1,349)	1,198 (1,043-1,363)	1,210 (1,058-1,378)	1,221 (1,066-1,396)
Testis C62	regardless of biomarker status	Advanced disease at diagnosis	129 (99-161)	129 (98-162)	129 (98-164)	128 (98-166)	128 (95-166)	128 (94-166)	128 (92-165)	127 (91-166)	128 (91-168)	128 (91-169)	128 (90-168)	126 (90-167)	126 (89-168)	125 (89-168)	125 (88-168)	124 (87-168)	123 (84-167)	123 (84-166)	121 (84-165)	121 (83-166)	119 (82-166)	118 (81-166)	118 (81-165)	118 (80-163)	118 (78-162)
Testis C62	regardless of biomarker status	Advanced disease after progression post-diagnosis	86 (39-162)	87 (39-167)	91 (40-172)	95 (40-176)	96 (40-178)	96 (41-184)	99 (42-189)	101 (43-196)	102 (45-200)	105 (45-206)	107 (45-211)	108 (45-216)	111 (45-221)	114 (46-222)	115 (47-228)	117 (49-231)	119 (49-236)	121 (51-240)	122 (51-243)	124 (52-248)	126 (52-252)	127 (52-257)	127 (53-260)	130 (53-264)	133 (55-268)
Testis C62	exhibiting dMMR	All stages	NA	NA	NA	NA	NA	NA	NA	NA	NA	NA	NA	NA	NA	NA	NA	NA	NA	NA	NA	NA	NA	NA	NA	NA	NA
Testis C62	exhibiting dMMR	Advanced disease at diagnosis	NA	NA	NA	NA	NA	NA	NA	NA	NA	NA	NA	NA	NA	NA	NA	NA	NA	NA	NA	NA	NA	NA	NA	NA	NA
Testis C62	exhibiting dMMR	Advanced disease after progression post-diagnosis	NA	NA	NA	NA	NA	NA	NA	NA	NA	NA	NA	NA	NA	NA	NA	NA	NA	NA	NA	NA	NA	NA	NA	NA	NA
Testis C62	exhibiting MSI	All stages	9 (0-17)	9 (0-17)	9 (0-17)	9 (0-18)	9 (0-18)	9 (0-18)	10 (0-19)	10 (0-19)	10 (0-19)	10 (0-20)	10 (0-20)	10 (0-20)	10 (0-20)	11 (0-21)	11 (0-21)	11 (0-21)	11 (0-21)	11 (0-22)	11 (0-22)	11 (0-22)	11 (0-22)	12 (0-23)	12 (0-23)	12 (0-23)	12 (0-23)
Testis C62	exhibiting MSI	Advanced disease at diagnosis	2 (0-3)	2 (0-3)	2 (0-3)	2 (0-3)	2 (0-3)	2 (0-3)	2 (0-3)	2 (0-3)	2 (0-3)	2 (0-3)	2 (0-3)	2 (0-3)	2 (0-3)	2 (0-3)	2 (0-3)	2 (0-3)	2 (0-3)	2 (0-3)	2 (0-3)	2 (0-3)	2 (0-3)	2 (0-3)	2 (0-3)	2 (0-3)	2 (0-3)
Testis C62	exhibiting MSI	Advanced disease after progression post-diagnosis	1 (0-2)	1 (0-2)	1 (0-2)	1 (0-2)	1 (0-2)	1 (0-2)	1 (0-3)	1 (0-3)	1 (0-3)	1 (0-3)	2 (0-3)	2 (0-3)	2 (0-3)	2 (0-3)	2 (0-3)	2 (0-3)	2 (0-3)	2 (0-3)	2 (0-3)	2 (0-3)	2 (0-3)	2 (0-3)	2 (0-3)	2 (0-3)	2 (0-3)
Testis C62	exhibiting high TMB	All stages	33 (7-58)	33 (7-59)	34 (8-60)	35 (8-62)	35 (8-63)	36 (8-64)	37 (8-65)	37 (8-66)	38 (8-68)	39 (8-69)	39 (9-70)	40 (9-71)	40 (9-72)	41 (9-73)	41 (9-74)	42 (9-75)	42 (9-75)	43 (9-76)	43 (9-77)	44 (9-78)	44 (9-79)	45 (10-80)	45 (10-81)	46 (10-82)	46 (10-82)
Testis C62	exhibiting high TMB	Advanced disease at diagnosis	5 (1-9)	5 (1-9)	5 (1-9)	5 (1-9)	5 (1-9)	5 (1-9)	5 (1-9)	5 (1-9)	5 (1-9)	5 (1-9)	5 (1-9)	5 (1-9)	5 (1-9)	5 (1-9)	5 (1-9)	5 (1-9)	5 (1-9)	5 (1-9)	5 (1-9)	5 (1-9)	5 (1-9)	5 (1-9)	5 (1-9)	5 (1-9)	5 (1-9)
Testis C62	exhibiting high TMB	Advanced disease after progression post-diagnosis	4 (1-7)	4 (1-7)	4 (1-7)	4 (0-8)	4 (0-8)	4 (1-8)	4 (1-8)	4 (1-8)	4 (1-8)	4 (1-8)	5 (0-9)	5 (0-9)	5 (0-9)	5 (0-9)	5 (0-9)	5 (0-9)	5 (0-9)	5 (0-10)	5 (0-10)	5 (0-10)	5 (0-10)	5 (0-10)	5 (0-10)	5 (0-10)	5 (0-10)
Uterus C54-C55	regardless of biomarker status	All stages	2,712 (2,571-2,856)	2,796 (2,643-2,958)	2,881 (2,709-3,058)	2,965 (2,783-3,158)	3,053 (2,852-3,261)	3,136 (2,923-3,364)	3,214 (2,987-3,456)	3,293 (3,050-3,552)	3,369 (3,113-3,643)	3,444 (3,174-3,738)	3,524 (3,238-3,831)	3,595 (3,294-3,916)	3,663 (3,351-4,002)	3,732 (3,407-4,087)	3,804 (3,466-4,171)	3,874 (3,521-4,255)	3,939 (3,575-4,333)	4,005 (3,631-4,412)	4,068 (3,683-4,490)	4,133 (3,737-4,565)	4,198 (3,789-4,643)	4,261 (3,844-4,719)	4,323 (3,899-4,793)	4,388 (3,950-4,867)	4,451 (4,004-4,941)
Uterus C54-C55	regardless of biomarker status	Advanced disease at diagnosis	456 (390-525)	470 (405-544)	488 (419-566)	503 (432-588)	523 (445-608)	541 (460-630)	558 (472-652)	573 (480-671)	588 (493-692)	604 (504-712)	619 (517-733)	635 (528-752)	647 (540-771)	662 (549-787)	678 (561-807)	691 (572-826)	707 (582-845)	719 (593-864)	733 (604-883)	749 (616-904)	762 (625-922)	777 (636-940)	794 (648-960)	806 (662-978)	824 (672-995)
Uterus C54-C55	regardless of biomarker status	Advanced disease after progression post-diagnosis	428 (336-537)	443 (346-558)	459 (360-579)	476 (373-601)	492 (385-619)	508 (396-642)	524 (406-665)	539 (417-684)	553 (427-707)	568 (437-726)	580 (448-745)	595 (456-764)	609 (465-786)	621 (475-803)	635 (483-822)	645 (491-837)	659 (501-856)	670 (508-872)	681 (515-890)	691 (522-905)	704 (530-920)	713 (537-935)	723 (542-949)	733 (549-963)	742 (557-977)
Uterus C54-C55	exhibiting dMMR	All stages	728 (625-830)	750 (644-857)	773 (662-884)	796 (681-911)	819 (699-939)	841 (717-965)	862 (734-991)	884 (751-1,016)	904 (767-1,041)	924 (783-1,065)	945 (800-1,091)	965 (815-1,114)	983 (829-1,136)	1,001 (844-1,159)	1,021 (859-1,182)	1,039 (874-1,205)	1,057 (887-1,226)	1,074 (902-1,247)	1,091 (915-1,268)	1,109 (929-1,289)	1,126 (942-1,310)	1,143 (956-1,330)	1,160 (970-1,349)	1,177 (983-1,371)	1,194 (997-1,391)
Uterus C54-C55	exhibiting dMMR	Advanced disease at diagnosis	123 (99-147)	127 (103-151)	131 (106-157)	135 (109-161)	141 (113-169)	146 (117-174)	150 (120-180)	154 (122-186)	158 (125-191)	162 (128-197)	166 (132-201)	171 (134-207)	174 (137-211)	178 (140-216)	182 (143-222)	186 (146-226)	190 (148-232)	193 (151-236)	197 (154-240)	201 (157-246)	205 (159-250)	209 (162-256)	213 (165-262)	217 (169-265)	221 (171-272)
Uterus C54-C55	exhibiting dMMR	Advanced disease after progression post-diagnosis	115 (86-144)	119 (89-150)	124 (92-155)	128 (96-160)	132 (99-166)	137 (102-172)	141 (104-178)	145 (107-183)	149 (110-188)	153 (112-193)	156 (115-197)	160 (117-203)	164 (120-208)	167 (122-212)	171 (124-217)	173 (126-221)	177 (129-226)	180 (131-230)	183 (133-234)	186 (134-237)	189 (136-242)	192 (138-245)	194 (140-249)	197 (141-253)	199 (143-256)
Uterus C54-C55	exhibiting MSI	All stages	594 (406-782)	613 (419-806)	631 (431-831)	649 (443-856)	669 (456-882)	687 (468-906)	704 (479-929)	721 (490-952)	738 (501-975)	754 (512-997)	772 (523-1,021)	787 (533-1,042)	802 (543-1,062)	817 (553-1,082)	833 (563-1,103)	848 (573-1,124)	863 (582-1,143)	877 (591-1,163)	891 (600-1,181)	905 (610-1,201)	919 (619-1,220)	933 (628-1,238)	947 (637-1,256)	961 (646-1,276)	975 (655-1,294)
Uterus C54-C55	exhibiting MSI	Advanced disease at diagnosis	81 (43-119)	83 (44-122)	86 (46-127)	89 (47-131)	92 (49-136)	96 (50-141)	99 (52-145)	101 (53-150)	104 (54-153)	107 (55-158)	109 (57-162)	112 (58-166)	114 (59-169)	117 (61-173)	120 (62-177)	122 (63-181)	125 (64-185)	127 (65-188)	129 (67-192)	132 (68-196)	134 (69-200)	137 (70-204)	140 (72-208)	142 (73-211)	145 (74-216)
Uterus C54-C55	exhibiting MSI	Advanced disease after progression post-diagnosis	76 (38-113)	78 (39-118)	81 (41-122)	84 (42-126)	87 (43-130)	90 (45-135)	93 (46-139)	95 (47-143)	98 (48-147)	100 (49-151)	102 (51-154)	105 (52-158)	107 (53-162)	110 (54-165)	112 (55-169)	114 (56-172)	116 (57-176)	118 (58-179)	120 (58-182)	122 (59-185)	124 (60-188)	126 (61-191)	128 (62-193)	129 (62-196)	131 (63-198)
Uterus C54-C55	exhibiting high TMB	All stages	1,167 (1,045-1,288)	1,203 (1,076-1,329)	1,239 (1,105-1,373)	1,275 (1,136-1,414)	1,313 (1,167-1,460)	1,349 (1,197-1,501)	1,382 (1,224-1,541)	1,416 (1,251-1,581)	1,449 (1,278-1,620)	1,481 (1,304-1,658)	1,516 (1,332-1,699)	1,546 (1,356-1,736)	1,575 (1,380-1,771)	1,605 (1,404-1,806)	1,636 (1,429-1,843)	1,666 (1,453-1,880)	1,694 (1,475-1,913)	1,722 (1,499-1,946)	1,750 (1,521-1,978)	1,777 (1,544-2,011)	1,805 (1,566-2,045)	1,833 (1,589-2,076)	1,859 (1,612-2,107)	1,887 (1,633-2,141)	1,914 (1,656-2,173)
Uterus C54-C55	exhibiting high TMB	Advanced disease at diagnosis	84 (47-121)	86 (48-125)	90 (50-130)	93 (52-133)	96 (53-139)	99 (55-144)	103 (57-148)	105 (58-153)	108 (59-157)	111 (61-161)	114 (62-165)	117 (64-170)	119 (65-173)	122 (66-177)	125 (68-181)	127 (69-185)	130 (71-189)	132 (72-192)	135 (73-196)	138 (75-200)	140 (76-204)	143 (77-208)	146 (79-213)	148 (80-216)	151 (82-221)
Uterus C54-C55	exhibiting high TMB	Advanced disease after progression post-diagnosis	79 (42-116)	82 (43-120)	84 (45-124)	88 (46-129)	91 (48-133)	93 (49-138)	96 (50-142)	99 (52-146)	102 (53-150)	104 (54-155)	107 (56-158)	109 (57-162)	112 (58-166)	114 (59-169)	117 (60-173)	118 (61-176)	121 (62-180)	123 (63-183)	125 (64-186)	127 (65-189)	129 (66-193)	131 (67-195)	133 (68-198)	135 (68-201)	136 (69-203)

## Sheet: Table2_2YearPrevalence
Table 2. 2-year prevalence (95% PI) of individuals with solid cancers associated with dMMR/MSI/high TMB by single calendar year (2018-2042)
			Prevalence (95% prediction interval)
Cancer	Biomarker	Stage	2018	2019	2020	2021	2022	2023	2024	2025	2026	2027	2028	2029	2030	2031	2032	2033	2034	2035	2036	2037	2038	2039	2040	2041	2042
All solid cancers combined	regardless of biomarker status	All stages	205,083 (193,859-217,094)	209,991 (197,721-223,096)	215,161 (201,829-229,523)	220,354 (205,930-235,990)	225,570 (210,050-242,451)	230,824 (214,188-248,948)	236,094 (218,459-255,471)	241,162 (222,554-261,671)	245,679 (226,157-267,318)	250,200 (229,747-272,966)	254,733 (233,318-278,636)	259,120 (236,800-284,115)	263,340 (240,174-289,439)	267,568 (243,529-294,732)	271,793 (246,861-300,045)	276,007 (250,207-305,361)	279,974 (253,347-310,331)	283,705 (256,311-315,036)	287,450 (259,253-319,790)	291,178 (262,215-324,491)	294,920 (265,176-329,211)	298,397 (267,915-333,594)	301,640 (270,485-337,703)	304,886 (273,050-341,806)	308,146 (275,626-345,916)
All solid cancers combined	regardless of biomarker status	Advanced disease at diagnosis	57,121 (51,355-63,540)	58,262 (52,093-65,126)	59,423 (52,905-66,730)	60,585 (53,724-68,307)	61,726 (54,509-69,893)	62,848 (55,292-71,455)	64,002 (56,092-73,010)	65,028 (56,805-74,475)	65,819 (57,262-75,665)	66,549 (57,707-76,820)	67,300 (58,146-77,983)	68,024 (58,585-79,065)	68,710 (59,009-80,136)	69,383 (59,393-81,164)	70,043 (59,798-82,173)	70,689 (60,186-83,176)	71,254 (60,508-84,079)	71,773 (60,809-84,913)	72,308 (61,117-85,737)	72,821 (61,406-86,544)	73,293 (61,707-87,328)	73,737 (61,950-88,012)	74,120 (62,136-88,646)	74,479 (62,332-89,243)	74,834 (62,530-89,859)
All solid cancers combined	regardless of biomarker status	Advanced disease after progression post-diagnosis	29,946 (24,381-36,524)	31,110 (25,305-38,076)	32,262 (26,228-39,463)	33,415 (27,129-40,933)	34,553 (28,009-42,410)	35,701 (28,852-43,926)	36,860 (29,691-45,456)	37,979 (30,513-46,939)	38,960 (31,207-48,296)	39,914 (31,910-49,675)	40,888 (32,588-51,043)	41,862 (33,290-52,409)	42,844 (33,980-53,770)	43,790 (34,658-55,098)	44,742 (35,337-56,425)	45,694 (36,013-57,743)	46,638 (36,689-59,073)	47,556 (37,335-60,372)	48,435 (37,973-61,599)	49,288 (38,585-62,813)	50,131 (39,159-63,985)	50,952 (39,744-65,185)	51,774 (40,313-66,346)	52,553 (40,851-67,441)	53,327 (41,385-68,538)
All solid cancers combined	exhibiting dMMR	All stages	10,938 (4,910-16,966)	11,139 (4,991-17,293)	11,359 (5,075-17,644)	11,577 (5,159-18,001)	11,800 (5,243-18,360)	12,022 (5,327-18,717)	12,248 (5,418-19,079)	12,471 (5,506-19,443)	12,676 (5,589-19,772)	12,885 (5,670-20,105)	13,092 (5,748-20,444)	13,293 (5,829-20,765)	13,487 (5,909-21,071)	13,683 (5,990-21,381)	13,877 (6,073-21,688)	14,071 (6,153-21,998)	14,253 (6,232-22,281)	14,424 (6,309-22,550)	14,596 (6,387-22,817)	14,767 (6,462-23,083)	14,939 (6,537-23,353)	15,097 (6,610-23,595)	15,247 (6,682-23,819)	15,393 (6,751-24,044)	15,540 (6,821-24,275)
All solid cancers combined	exhibiting dMMR	Advanced disease at diagnosis	2,043 (1,175-2,915)	2,079 (1,187-2,974)	2,119 (1,203-3,032)	2,153 (1,219-3,091)	2,188 (1,233-3,147)	2,225 (1,248-3,204)	2,263 (1,264-3,267)	2,298 (1,278-3,322)	2,323 (1,287-3,365)	2,353 (1,300-3,406)	2,381 (1,311-3,452)	2,407 (1,322-3,496)	2,432 (1,332-3,534)	2,456 (1,340-3,574)	2,482 (1,354-3,619)	2,507 (1,363-3,654)	2,530 (1,373-3,688)	2,554 (1,383-3,725)	2,576 (1,394-3,758)	2,596 (1,401-3,790)	2,617 (1,408-3,821)	2,636 (1,417-3,854)	2,653 (1,426-3,883)	2,669 (1,436-3,906)	2,686 (1,442-3,935)
All solid cancers combined	exhibiting dMMR	Advanced disease after progression post-diagnosis	1,220 (591-1,853)	1,261 (608-1,918)	1,304 (625-1,986)	1,348 (644-2,054)	1,387 (661-2,120)	1,428 (677-2,189)	1,476 (693-2,262)	1,513 (709-2,326)	1,547 (723-2,384)	1,585 (737-2,440)	1,620 (749-2,498)	1,655 (765-2,553)	1,691 (776-2,609)	1,724 (789-2,663)	1,757 (805-2,719)	1,792 (820-2,774)	1,827 (833-2,825)	1,859 (845-2,875)	1,890 (859-2,926)	1,916 (874-2,972)	1,946 (884-3,021)	1,975 (896-3,061)	2,002 (909-3,105)	2,030 (920-3,148)	2,055 (932-3,190)
All solid cancers combined	exhibiting MSI	All stages	6,205 (3,779-8,626)	6,312 (3,833-8,791)	6,429 (3,895-8,962)	6,544 (3,956-9,135)	6,663 (4,016-9,307)	6,782 (4,076-9,487)	6,906 (4,141-9,670)	7,034 (4,206-9,856)	7,146 (4,268-10,023)	7,259 (4,329-10,196)	7,380 (4,387-10,366)	7,494 (4,447-10,536)	7,606 (4,508-10,705)	7,721 (4,571-10,877)	7,834 (4,632-11,043)	7,953 (4,690-11,211)	8,061 (4,748-11,372)	8,166 (4,806-11,529)	8,276 (4,866-11,690)	8,384 (4,923-11,848)	8,489 (4,981-12,005)	8,591 (5,033-12,152)	8,690 (5,087-12,300)	8,787 (5,138-12,440)	8,886 (5,195-12,583)
All solid cancers combined	exhibiting MSI	Advanced disease at diagnosis	1,290 (607-1,967)	1,311 (612-2,006)	1,336 (621-2,049)	1,362 (629-2,090)	1,384 (634-2,130)	1,406 (644-2,171)	1,434 (652-2,215)	1,460 (660-2,258)	1,482 (665-2,292)	1,503 (673-2,327)	1,521 (678-2,361)	1,541 (686-2,393)	1,558 (692-2,426)	1,579 (698-2,460)	1,599 (706-2,491)	1,618 (711-2,523)	1,635 (716-2,554)	1,651 (723-2,585)	1,673 (730-2,616)	1,690 (738-2,645)	1,708 (742-2,675)	1,724 (747-2,704)	1,740 (752-2,731)	1,758 (757-2,756)	1,773 (763-2,784)
All solid cancers combined	exhibiting MSI	Advanced disease after progression post-diagnosis	721 (335-1,101)	739 (344-1,132)	759 (352-1,164)	778 (359-1,200)	798 (367-1,226)	821 (374-1,263)	840 (381-1,297)	861 (390-1,332)	878 (395-1,362)	897 (401-1,391)	915 (408-1,420)	933 (416-1,453)	953 (421-1,484)	970 (428-1,511)	987 (433-1,545)	1,007 (440-1,572)	1,025 (448-1,602)	1,042 (454-1,632)	1,062 (458-1,663)	1,079 (466-1,690)	1,097 (472-1,719)	1,110 (476-1,746)	1,128 (480-1,775)	1,144 (490-1,802)	1,161 (493-1,828)
All solid cancers combined	exhibiting high TMB	All stages	33,864 (25,144-42,583)	34,825 (25,834-43,816)	35,804 (26,530-45,076)	36,789 (27,233-46,344)	37,774 (27,931-47,616)	38,766 (28,637-48,898)	39,723 (29,308-50,147)	40,627 (29,928-51,319)	41,421 (30,479-52,364)	42,219 (31,026-53,417)	43,022 (31,573-54,468)	43,774 (32,080-55,465)	44,468 (32,542-56,395)	45,165 (33,003-57,326)	45,862 (33,466-58,252)	46,553 (33,926-59,183)	47,175 (34,322-60,023)	47,722 (34,672-60,768)	48,271 (35,017-61,524)	48,818 (35,362-62,275)	49,369 (35,707-63,031)	49,844 (35,994-63,691)	50,250 (36,230-64,272)	50,664 (36,463-64,856)	51,073 (36,700-65,442)
All solid cancers combined	exhibiting high TMB	Advanced disease at diagnosis	7,372 (4,654-10,086)	7,513 (4,731-10,297)	7,653 (4,808-10,504)	7,796 (4,886-10,710)	7,940 (4,963-10,914)	8,079 (5,041-11,114)	8,219 (5,114-11,318)	8,339 (5,178-11,501)	8,418 (5,215-11,621)	8,490 (5,252-11,734)	8,568 (5,283-11,854)	8,640 (5,318-11,963)	8,709 (5,350-12,069)	8,777 (5,381-12,177)	8,846 (5,415-12,281)	8,911 (5,443-12,385)	8,963 (5,465-12,465)	9,009 (5,483-12,540)	9,054 (5,502-12,610)	9,099 (5,519-12,680)	9,139 (5,535-12,750)	9,179 (5,547-12,810)	9,202 (5,554-12,855)	9,225 (5,559-12,895)	9,251 (5,565-12,940)
All solid cancers combined	exhibiting high TMB	Advanced disease after progression post-diagnosis	3,931 (2,289-5,578)	4,101 (2,392-5,817)	4,261 (2,488-6,039)	4,425 (2,579-6,269)	4,585 (2,671-6,496)	4,743 (2,761-6,727)	4,905 (2,853-6,967)	5,063 (2,940-7,189)	5,195 (3,012-7,385)	5,329 (3,085-7,579)	5,462 (3,159-7,771)	5,595 (3,230-7,969)	5,731 (3,304-8,166)	5,862 (3,372-8,357)	5,991 (3,444-8,548)	6,123 (3,514-8,742)	6,252 (3,585-8,928)	6,375 (3,652-9,108)	6,496 (3,717-9,284)	6,613 (3,781-9,456)	6,728 (3,842-9,623)	6,837 (3,902-9,784)	6,947 (3,957-9,952)	7,051 (4,014-10,102)	7,158 (4,068-10,258)
Bladder C67	regardless of biomarker status	All stages	4,335 (3,956-4,742)	4,442 (4,033-4,882)	4,550 (4,111-5,027)	4,663 (4,195-5,167)	4,774 (4,275-5,305)	4,884 (4,360-5,448)	4,994 (4,441-5,594)	5,099 (4,525-5,746)	5,204 (4,598-5,878)	5,304 (4,675-6,019)	5,411 (4,745-6,157)	5,514 (4,821-6,290)	5,613 (4,892-6,424)	5,709 (4,958-6,550)	5,802 (5,028-6,682)	5,897 (5,098-6,812)	5,986 (5,158-6,931)	6,063 (5,213-7,039)	6,143 (5,269-7,154)	6,223 (5,323-7,262)	6,302 (5,384-7,372)	6,376 (5,428-7,472)	6,437 (5,467-7,562)	6,499 (5,509-7,657)	6,562 (5,552-7,745)
Bladder C67	regardless of biomarker status	Advanced disease at diagnosis	518 (395-664)	519 (391-672)	525 (391-682)	526 (391-690)	532 (393-700)	534 (394-706)	540 (393-713)	543 (394-720)	546 (395-728)	550 (394-737)	551 (393-746)	552 (395-749)	557 (395-752)	557 (394-758)	558 (392-763)	560 (393-772)	561 (389-775)	560 (390-777)	557 (388-777)	556 (384-779)	556 (382-779)	555 (379-778)	554 (376-779)	551 (373-778)	549 (370-780)
Bladder C67	regardless of biomarker status	Advanced disease after progression post-diagnosis	956 (714-1,263)	981 (730-1,302)	1,007 (747-1,337)	1,032 (764-1,371)	1,059 (778-1,409)	1,082 (793-1,447)	1,110 (811-1,486)	1,140 (825-1,531)	1,165 (844-1,572)	1,193 (862-1,615)	1,221 (879-1,661)	1,246 (897-1,703)	1,275 (913-1,747)	1,304 (931-1,790)	1,329 (946-1,830)	1,357 (962-1,874)	1,383 (978-1,916)	1,404 (993-1,961)	1,430 (1,007-1,996)	1,454 (1,019-2,031)	1,476 (1,034-2,071)	1,498 (1,043-2,105)	1,518 (1,054-2,142)	1,539 (1,066-2,177)	1,558 (1,076-2,206)
Bladder C67	exhibiting dMMR	All stages	190 (68-311)	195 (70-319)	199 (71-327)	204 (73-335)	209 (75-344)	214 (76-352)	219 (78-360)	223 (79-367)	228 (81-375)	232 (82-382)	237 (84-390)	241 (85-398)	246 (86-405)	250 (88-412)	254 (89-419)	258 (90-426)	262 (92-432)	265 (93-438)	269 (94-444)	272 (95-450)	276 (96-456)	279 (97-461)	282 (98-466)	284 (98-470)	287 (99-475)
Bladder C67	exhibiting dMMR	Advanced disease at diagnosis	23 (8-39)	23 (8-39)	23 (8-39)	23 (8-39)	24 (8-40)	24 (8-40)	24 (8-41)	24 (8-41)	24 (8-41)	25 (8-41)	25 (8-42)	25 (8-42)	25 (8-42)	25 (8-42)	25 (8-42)	25 (8-42)	25 (8-42)	25 (8-42)	25 (8-42)	25 (7-42)	25 (7-42)	25 (7-42)	25 (7-42)	25 (7-42)	24 (7-42)
Bladder C67	exhibiting dMMR	Advanced disease after progression post-diagnosis	42 (13-71)	43 (14-73)	44 (14-75)	46 (14-77)	47 (15-79)	48 (15-81)	49 (15-83)	50 (16-85)	51 (16-87)	53 (16-89)	54 (16-91)	55 (17-93)	56 (17-95)	57 (17-98)	59 (18-99)	60 (18-102)	61 (18-104)	62 (19-105)	63 (19-107)	64 (19-109)	65 (19-111)	66 (19-112)	67 (20-114)	68 (20-116)	69 (20-117)
Bladder C67	exhibiting MSI	All stages	127 (29-225)	130 (30-231)	133 (30-236)	137 (31-242)	140 (31-248)	143 (32-254)	146 (33-260)	149 (33-265)	152 (34-271)	155 (35-276)	158 (35-282)	161 (36-287)	164 (36-292)	167 (37-298)	170 (37-302)	173 (38-308)	175 (38-312)	178 (39-316)	180 (39-321)	182 (40-325)	184 (40-329)	187 (40-333)	188 (41-336)	190 (41-340)	192 (41-343)
Bladder C67	exhibiting MSI	Advanced disease at diagnosis	4 (2-6)	4 (2-6)	4 (2-6)	4 (2-6)	4 (2-6)	4 (2-6)	4 (2-6)	4 (2-6)	4 (2-6)	4 (2-6)	4 (2-6)	4 (2-6)	4 (2-6)	4 (2-6)	4 (2-6)	4 (2-6)	4 (2-6)	4 (2-6)	4 (2-6)	4 (2-6)	4 (2-6)	4 (2-6)	4 (2-6)	4 (2-6)	4 (2-6)
Bladder C67	exhibiting MSI	Advanced disease after progression post-diagnosis	7 (3-10)	7 (3-11)	7 (3-11)	7 (3-11)	8 (3-12)	8 (3-12)	8 (4-12)	8 (4-12)	8 (4-13)	8 (4-13)	9 (4-13)	9 (4-14)	9 (4-14)	9 (4-14)	9 (4-15)	9 (4-15)	10 (4-15)	10 (4-15)	10 (4-16)	10 (4-16)	10 (4-16)	10 (4-16)	11 (4-17)	11 (5-17)	11 (5-17)
Bladder C67	exhibiting high TMB	All stages	1,651 (913-2,389)	1,692 (934-2,450)	1,733 (955-2,511)	1,776 (977-2,575)	1,818 (998-2,638)	1,860 (1,020-2,700)	1,902 (1,041-2,763)	1,942 (1,062-2,822)	1,982 (1,082-2,882)	2,020 (1,102-2,939)	2,061 (1,121-3,000)	2,100 (1,141-3,059)	2,138 (1,160-3,116)	2,174 (1,177-3,171)	2,210 (1,195-3,224)	2,246 (1,214-3,278)	2,280 (1,230-3,330)	2,309 (1,244-3,374)	2,339 (1,259-3,420)	2,370 (1,274-3,466)	2,400 (1,289-3,511)	2,428 (1,302-3,555)	2,451 (1,313-3,590)	2,475 (1,324-3,626)	2,499 (1,335-3,663)
Bladder C67	exhibiting high TMB	Advanced disease at diagnosis	227 (101-352)	227 (100-354)	230 (101-359)	230 (101-360)	233 (101-364)	234 (101-366)	236 (101-371)	238 (102-373)	239 (102-376)	241 (102-379)	241 (102-380)	241 (102-381)	244 (102-385)	244 (102-385)	244 (102-387)	245 (102-388)	245 (101-390)	245 (101-389)	244 (101-387)	243 (100-387)	243 (99-387)	243 (98-387)	242 (98-387)	241 (97-385)	240 (96-384)
Bladder C67	exhibiting high TMB	Advanced disease after progression post-diagnosis	418 (183-652)	429 (187-670)	440 (192-688)	451 (196-706)	463 (200-725)	473 (204-742)	485 (209-761)	498 (213-784)	509 (217-801)	521 (222-820)	533 (227-840)	544 (231-857)	557 (235-879)	570 (240-899)	581 (244-917)	593 (248-937)	604 (253-956)	613 (256-970)	625 (260-989)	635 (263-1,007)	645 (267-1,022)	654 (270-1,039)	663 (273-1,054)	672 (276-1,069)	681 (278-1,083)
Brain C71	regardless of biomarker status	All stages	2,165 (1,878-2,484)	2,211 (1,897-2,573)	2,263 (1,934-2,643)	2,316 (1,977-2,714)	2,368 (2,011-2,789)	2,420 (2,048-2,857)	2,471 (2,085-2,926)	2,525 (2,119-2,995)	2,552 (2,140-3,045)	2,588 (2,163-3,098)	2,623 (2,182-3,150)	2,654 (2,200-3,199)	2,679 (2,221-3,244)	2,711 (2,241-3,295)	2,746 (2,258-3,339)	2,779 (2,278-3,389)	2,809 (2,299-3,435)	2,837 (2,312-3,473)	2,865 (2,327-3,521)	2,890 (2,349-3,554)	2,919 (2,365-3,600)	2,948 (2,387-3,643)	2,971 (2,402-3,680)	2,993 (2,417-3,719)	3,024 (2,434-3,757)
Brain C71	regardless of biomarker status	Advanced disease at diagnosis	63 (25-119)	66 (24-133)	69 (24-135)	71 (25-138)	72 (25-145)	74 (26-152)	77 (27-154)	79 (27-156)	81 (27-160)	84 (27-165)	85 (27-171)	87 (27-172)	89 (27-178)	90 (27-180)	91 (27-182)	92 (27-184)	93 (27-190)	96 (27-195)	102 (27-200)	104 (28-204)	106 (30-210)	107 (30-214)	109 (30-217)	109 (31-221)	112 (32-224)
Brain C71	regardless of biomarker status	Advanced disease after progression post-diagnosis	1,264 (734-1,930)	1,304 (728-2,067)	1,345 (751-2,118)	1,391 (770-2,185)	1,435 (790-2,241)	1,480 (811-2,301)	1,524 (834-2,363)	1,561 (857-2,419)	1,589 (866-2,472)	1,616 (876-2,519)	1,645 (885-2,572)	1,671 (896-2,624)	1,696 (906-2,672)	1,719 (916-2,718)	1,743 (922-2,770)	1,766 (932-2,813)	1,791 (941-2,864)	1,813 (948-2,908)	1,834 (957-2,948)	1,855 (964-2,986)	1,874 (971-3,028)	1,893 (979-3,067)	1,910 (989-3,105)	1,932 (994-3,140)	1,946 (1,004-3,176)
Brain C71	exhibiting dMMR	All stages	83 (0-166)	84 (0-169)	86 (0-173)	88 (0-177)	90 (0-181)	92 (0-185)	94 (0-189)	96 (0-194)	97 (0-196)	99 (0-198)	100 (0-201)	101 (0-204)	102 (0-206)	103 (0-208)	105 (0-211)	106 (0-213)	107 (0-216)	108 (0-218)	109 (0-220)	110 (0-222)	111 (0-224)	112 (0-227)	113 (0-228)	114 (0-230)	115 (0-233)
Brain C71	exhibiting dMMR	Advanced disease at diagnosis	4 (1-6)	4 (1-7)	4 (1-7)	4 (1-7)	4 (1-7)	4 (1-7)	4 (1-8)	5 (1-8)	5 (1-8)	5 (1-8)	5 (1-8)	5 (1-9)	5 (1-9)	5 (1-9)	5 (1-9)	5 (1-9)	5 (1-9)	5 (1-10)	6 (1-10)	6 (1-10)	6 (1-11)	6 (1-11)	6 (1-11)	6 (1-11)	6 (1-11)
Brain C71	exhibiting dMMR	Advanced disease after progression post-diagnosis	66 (27-104)	68 (27-108)	70 (28-112)	72 (28-116)	74 (29-120)	77 (30-124)	79 (31-127)	81 (31-130)	82 (32-133)	84 (32-135)	85 (32-138)	86 (33-140)	88 (33-142)	89 (33-144)	90 (34-147)	91 (34-149)	93 (34-151)	94 (34-153)	95 (35-155)	96 (35-157)	97 (35-159)	98 (36-160)	99 (36-162)	100 (36-164)	101 (36-165)
Brain C71	exhibiting MSI	All stages	14 (5-22)	14 (5-23)	14 (5-23)	15 (6-24)	15 (6-24)	15 (6-25)	16 (6-25)	16 (6-26)	16 (6-26)	16 (6-27)	17 (6-27)	17 (6-27)	17 (6-28)	17 (6-28)	17 (6-28)	18 (6-29)	18 (6-29)	18 (6-29)	18 (7-30)	18 (7-30)	18 (7-30)	19 (7-30)	19 (7-31)	19 (7-31)	19 (7-31)
Brain C71	exhibiting MSI	Advanced disease at diagnosis	1 (1-1)	1 (1-1)	1 (1-1)	1 (1-1)	1 (1-1)	1 (1-1)	1 (1-1)	1 (1-1)	1 (1-2)	1 (1-2)	1 (1-2)	1 (1-2)	1 (1-2)	1 (1-2)	1 (1-2)	1 (0-2)	1 (0-2)	1 (0-2)	1 (0-2)	1 (0-2)	1 (0-2)	1 (0-2)	1 (0-2)	1 (0-2)	1 (0-2)
Brain C71	exhibiting MSI	Advanced disease after progression post-diagnosis	8 (2-15)	9 (2-15)	9 (2-16)	9 (2-17)	10 (2-17)	10 (2-18)	10 (2-18)	10 (2-18)	11 (2-19)	11 (2-19)	11 (2-20)	11 (2-20)	11 (2-20)	11 (2-20)	12 (2-21)	12 (2-21)	12 (2-21)	12 (2-22)	12 (2-22)	12 (2-22)	12 (2-22)	12 (2-23)	13 (2-23)	13 (2-23)	13 (2-23)
Brain C71	exhibiting high TMB	All stages	61 (1-122)	63 (1-125)	64 (1-128)	66 (1-131)	67 (1-134)	69 (1-137)	70 (1-140)	72 (0-143)	72 (0-144)	73 (0-146)	74 (0-148)	75 (0-150)	76 (0-152)	77 (0-153)	78 (0-155)	79 (0-157)	80 (0-159)	80 (0-161)	81 (0-162)	82 (0-164)	83 (0-165)	84 (0-167)	84 (0-168)	85 (0-170)	86 (0-172)
Brain C71	exhibiting high TMB	Advanced disease at diagnosis	2 (0-4)	2 (0-5)	2 (0-5)	2 (0-5)	3 (0-5)	3 (0-5)	3 (0-5)	3 (0-5)	3 (0-6)	3 (0-6)	3 (0-6)	3 (0-6)	3 (0-6)	3 (0-6)	3 (0-6)	3 (0-6)	3 (0-6)	3 (0-7)	3 (0-7)	3 (0-7)	3 (0-7)	4 (0-7)	4 (0-7)	4 (0-7)	4 (0-8)
Brain C71	exhibiting high TMB	Advanced disease after progression post-diagnosis	36 (0-75)	37 (0-78)	38 (0-80)	40 (0-83)	41 (0-86)	42 (0-88)	43 (0-91)	44 (0-93)	45 (0-95)	46 (0-97)	47 (0-98)	48 (0-100)	48 (0-101)	49 (0-103)	50 (0-104)	50 (0-106)	51 (0-107)	52 (0-109)	52 (0-110)	53 (0-111)	53 (0-113)	54 (0-114)	54 (0-115)	55 (0-116)	55 (0-117)
Breast C50	regardless of biomarker status	All stages	33,656 (32,729-34,601)	34,541 (33,560-35,547)	35,404 (34,354-36,486)	36,272 (35,146-37,424)	37,136 (35,942-38,361)	38,000 (36,734-39,300)	38,852 (37,511-40,229)	39,674 (38,258-41,140)	40,486 (38,989-42,034)	41,295 (39,726-42,924)	42,107 (40,457-43,819)	42,896 (41,166-44,691)	43,661 (41,854-45,535)	44,427 (42,547-46,380)	45,190 (43,236-47,227)	45,958 (43,926-48,074)	46,702 (44,597-48,892)	47,430 (45,256-49,697)	48,160 (45,913-50,502)	48,886 (46,569-51,307)	49,614 (47,232-52,108)	50,329 (47,876-52,900)	51,035 (48,514-53,676)	51,742 (49,154-54,461)	52,451 (49,792-55,240)
Breast C50	regardless of biomarker status	Advanced disease at diagnosis	13,000 (12,386-13,632)	13,240 (12,601-13,901)	13,474 (12,800-14,168)	13,703 (13,000-14,428)	13,925 (13,191-14,683)	14,144 (13,381-14,936)	14,354 (13,559-15,179)	14,552 (13,725-15,411)	14,737 (13,878-15,629)	14,919 (14,030-15,847)	15,096 (14,179-16,057)	15,264 (14,314-16,254)	15,418 (14,445-16,444)	15,571 (14,568-16,627)	15,719 (14,689-16,803)	15,867 (14,809-16,982)	16,004 (14,922-17,147)	16,131 (15,026-17,302)	16,260 (15,128-17,455)	16,380 (15,226-17,605)	16,501 (15,327-17,748)	16,616 (15,418-17,888)	16,724 (15,502-18,021)	16,830 (15,586-18,150)	16,931 (15,668-18,277)
Breast C50	regardless of biomarker status	Advanced disease after progression post-diagnosis	7,166 (6,319-8,049)	7,468 (6,592-8,396)	7,771 (6,857-8,741)	8,061 (7,117-9,074)	8,343 (7,360-9,389)	8,606 (7,585-9,703)	8,871 (7,802-10,013)	9,135 (8,028-10,321)	9,392 (8,245-10,622)	9,644 (8,460-10,923)	9,899 (8,672-11,220)	10,152 (8,887-11,519)	10,403 (9,096-11,816)	10,653 (9,304-12,110)	10,899 (9,514-12,408)	11,149 (9,721-12,699)	11,392 (9,924-12,991)	11,636 (10,127-13,278)	11,873 (10,329-13,562)	12,112 (10,526-13,842)	12,344 (10,717-14,122)	12,573 (10,909-14,396)	12,807 (11,104-14,678)	13,040 (11,297-14,957)	13,274 (11,488-15,238)
Breast C50	exhibiting dMMR	All stages	429 (235-624)	441 (241-640)	452 (247-656)	463 (253-672)	474 (259-688)	485 (265-705)	496 (271-720)	506 (277-736)	516 (282-751)	527 (288-766)	537 (293-781)	547 (299-796)	557 (304-810)	567 (309-824)	576 (315-838)	586 (320-853)	596 (325-866)	605 (330-880)	614 (335-894)	624 (340-907)	633 (345-921)	642 (350-934)	651 (355-947)	660 (360-960)	669 (365-973)
Breast C50	exhibiting dMMR	Advanced disease at diagnosis	166 (91-242)	169 (92-246)	172 (94-250)	175 (96-255)	178 (97-259)	181 (99-263)	183 (100-267)	186 (101-271)	188 (103-274)	191 (104-277)	193 (105-281)	195 (106-284)	197 (107-287)	199 (108-290)	201 (109-292)	203 (110-295)	204 (111-298)	206 (112-300)	208 (113-303)	209 (114-305)	211 (114-307)	212 (115-309)	214 (116-311)	215 (117-313)	216 (117-315)
Breast C50	exhibiting dMMR	Advanced disease after progression post-diagnosis	92 (49-135)	96 (51-140)	100 (53-146)	103 (55-151)	107 (57-157)	110 (59-162)	114 (61-167)	117 (62-172)	120 (64-176)	123 (66-181)	127 (67-186)	130 (69-191)	133 (71-195)	136 (72-200)	139 (74-205)	143 (76-210)	146 (77-214)	149 (79-219)	152 (80-223)	155 (82-228)	158 (84-232)	161 (85-236)	164 (87-241)	167 (88-245)	170 (90-250)
Breast C50	exhibiting MSI	All stages	194 (83-305)	199 (85-314)	204 (87-321)	209 (89-329)	214 (91-337)	219 (93-345)	224 (95-353)	229 (97-360)	233 (99-367)	238 (101-375)	243 (103-382)	247 (105-389)	252 (107-396)	256 (109-403)	260 (111-410)	265 (112-417)	269 (114-424)	273 (116-431)	277 (118-437)	282 (119-444)	286 (121-450)	290 (123-457)	294 (125-463)	298 (126-470)	302 (128-476)
Breast C50	exhibiting MSI	Advanced disease at diagnosis	24 (9-39)	25 (9-40)	25 (10-41)	26 (10-41)	26 (10-42)	26 (10-43)	27 (10-43)	27 (10-44)	27 (10-44)	28 (11-45)	28 (11-45)	28 (11-46)	29 (11-46)	29 (11-47)	29 (11-47)	29 (11-48)	30 (11-48)	30 (11-49)	30 (11-49)	30 (12-49)	31 (12-50)	31 (12-50)	31 (12-50)	31 (12-51)	31 (12-51)
Breast C50	exhibiting MSI	Advanced disease after progression post-diagnosis	14 (5-22)	14 (5-23)	15 (6-24)	15 (6-25)	16 (6-25)	16 (6-26)	17 (6-27)	17 (7-28)	18 (7-29)	18 (7-29)	19 (7-30)	19 (7-31)	20 (7-32)	20 (7-32)	20 (8-33)	21 (8-34)	21 (8-35)	22 (8-35)	22 (8-36)	23 (8-37)	23 (9-38)	23 (9-38)	24 (9-39)	24 (9-40)	25 (9-40)
Breast C50	exhibiting high TMB	All stages	2,440 (538-4,341)	2,504 (552-4,455)	2,566 (566-4,566)	2,629 (580-4,679)	2,692 (593-4,790)	2,754 (607-4,902)	2,816 (620-5,012)	2,876 (633-5,118)	2,934 (646-5,223)	2,993 (659-5,327)	3,052 (672-5,432)	3,109 (684-5,534)	3,165 (696-5,633)	3,220 (708-5,732)	3,275 (720-5,831)	3,331 (732-5,930)	3,385 (744-6,026)	3,438 (755-6,120)	3,491 (766-6,215)	3,543 (778-6,309)	3,596 (789-6,403)	3,648 (800-6,495)	3,699 (811-6,587)	3,750 (822-6,678)	3,802 (833-6,770)
Breast C50	exhibiting high TMB	Advanced disease at diagnosis	1,217 (986-1,447)	1,239 (1,004-1,474)	1,261 (1,021-1,501)	1,282 (1,038-1,527)	1,303 (1,054-1,552)	1,324 (1,070-1,577)	1,343 (1,086-1,601)	1,362 (1,100-1,624)	1,379 (1,113-1,645)	1,396 (1,127-1,666)	1,413 (1,139-1,686)	1,428 (1,151-1,705)	1,443 (1,163-1,723)	1,457 (1,173-1,741)	1,471 (1,184-1,758)	1,485 (1,195-1,775)	1,498 (1,204-1,791)	1,509 (1,214-1,805)	1,522 (1,223-1,820)	1,533 (1,231-1,834)	1,544 (1,240-1,848)	1,555 (1,248-1,862)	1,565 (1,256-1,874)	1,575 (1,263-1,887)	1,584 (1,270-1,898)
Breast C50	exhibiting high TMB	Advanced disease after progression post-diagnosis	671 (524-817)	699 (547-852)	727 (569-886)	755 (590-919)	781 (610-951)	806 (629-982)	830 (648-1,013)	855 (667-1,043)	879 (685-1,073)	903 (703-1,102)	927 (721-1,132)	950 (739-1,161)	974 (757-1,191)	997 (774-1,220)	1,020 (792-1,248)	1,043 (810-1,277)	1,066 (827-1,306)	1,089 (844-1,334)	1,111 (861-1,361)	1,134 (878-1,389)	1,155 (894-1,417)	1,177 (910-1,443)	1,199 (926-1,471)	1,220 (943-1,498)	1,242 (959-1,525)
Colorectum C18-20	regardless of biomarker status	All stages	26,368 (25,166-27,610)	26,563 (25,259-27,920)	26,788 (25,358-28,287)	27,009 (25,456-28,651)	27,237 (25,552-29,026)	27,463 (25,652-29,390)	27,751 (25,818-29,824)	28,079 (26,014-30,304)	28,367 (26,178-30,733)	28,658 (26,340-31,167)	28,942 (26,500-31,596)	29,251 (26,693-32,052)	29,586 (26,920-32,519)	29,915 (27,134-32,988)	30,251 (27,357-33,455)	30,582 (27,574-33,925)	30,905 (27,793-34,375)	31,222 (28,009-34,812)	31,538 (28,233-35,248)	31,857 (28,449-35,680)	32,172 (28,670-36,120)	32,455 (28,871-36,518)	32,727 (29,066-36,869)	32,987 (29,254-37,227)	33,256 (29,444-37,587)
Colorectum C18-20	regardless of biomarker status	Advanced disease at diagnosis	10,294 (9,566-11,063)	10,279 (9,509-11,092)	10,277 (9,460-11,147)	10,279 (9,416-11,203)	10,272 (9,362-11,246)	10,264 (9,315-11,297)	10,288 (9,288-11,371)	10,309 (9,273-11,450)	10,309 (9,230-11,499)	10,304 (9,192-11,549)	10,308 (9,153-11,592)	10,313 (9,123-11,652)	10,329 (9,107-11,705)	10,343 (9,081-11,761)	10,351 (9,063-11,812)	10,363 (9,039-11,863)	10,365 (9,017-11,904)	10,371 (8,991-11,937)	10,369 (8,975-11,974)	10,373 (8,948-12,003)	10,368 (8,927-12,036)	10,364 (8,900-12,048)	10,344 (8,868-12,048)	10,322 (8,830-12,052)	10,302 (8,799-12,050)
Colorectum C18-20	regardless of biomarker status	Advanced disease after progression post-diagnosis	4,005 (3,416-4,674)	4,097 (3,488-4,783)	4,179 (3,558-4,886)	4,256 (3,619-4,988)	4,327 (3,671-5,090)	4,406 (3,714-5,198)	4,479 (3,761-5,313)	4,551 (3,803-5,417)	4,613 (3,836-5,519)	4,679 (3,875-5,625)	4,750 (3,918-5,732)	4,816 (3,962-5,843)	4,890 (4,002-5,961)	4,965 (4,048-6,069)	5,035 (4,096-6,188)	5,119 (4,143-6,304)	5,202 (4,203-6,425)	5,285 (4,247-6,545)	5,360 (4,295-6,658)	5,438 (4,346-6,778)	5,510 (4,392-6,888)	5,584 (4,441-7,003)	5,655 (4,488-7,119)	5,734 (4,534-7,223)	5,803 (4,581-7,339)
Colorectum C18-20	exhibiting dMMR	All stages	3,088 (2,430-3,747)	3,111 (2,446-3,777)	3,137 (2,463-3,812)	3,163 (2,480-3,847)	3,190 (2,497-3,883)	3,217 (2,514-3,919)	3,250 (2,536-3,964)	3,289 (2,562-4,015)	3,322 (2,584-4,060)	3,356 (2,606-4,107)	3,390 (2,628-4,152)	3,426 (2,652-4,200)	3,465 (2,678-4,252)	3,504 (2,704-4,303)	3,543 (2,731-4,355)	3,582 (2,756-4,407)	3,620 (2,782-4,457)	3,657 (2,807-4,507)	3,694 (2,832-4,556)	3,731 (2,857-4,605)	3,768 (2,882-4,654)	3,801 (2,904-4,698)	3,833 (2,926-4,740)	3,863 (2,947-4,780)	3,895 (2,968-4,822)
Colorectum C18-20	exhibiting dMMR	Advanced disease at diagnosis	708 (550-866)	707 (548-866)	707 (547-867)	707 (546-868)	706 (544-869)	706 (542-869)	707 (542-872)	709 (542-875)	709 (541-876)	708 (540-877)	709 (539-879)	709 (538-880)	710 (538-883)	711 (537-885)	712 (537-887)	712 (536-889)	713 (535-890)	713 (534-892)	713 (534-892)	713 (533-894)	713 (532-894)	713 (531-894)	711 (529-893)	710 (527-892)	708 (526-891)
Colorectum C18-20	exhibiting dMMR	Advanced disease after progression post-diagnosis	276 (205-347)	282 (209-355)	288 (213-362)	293 (217-369)	298 (220-375)	303 (223-383)	308 (226-390)	313 (229-397)	317 (231-403)	322 (234-410)	327 (237-417)	331 (240-423)	336 (242-430)	342 (245-438)	346 (248-444)	352 (252-453)	358 (255-460)	364 (258-469)	369 (261-476)	374 (265-484)	379 (268-490)	384 (271-498)	389 (274-504)	394 (277-512)	399 (280-519)
Colorectum C18-20	exhibiting MSI	All stages	2,693 (1,726-3,661)	2,713 (1,738-3,689)	2,736 (1,751-3,722)	2,759 (1,763-3,755)	2,782 (1,776-3,788)	2,805 (1,789-3,822)	2,835 (1,805-3,864)	2,868 (1,824-3,912)	2,898 (1,841-3,954)	2,927 (1,857-3,997)	2,956 (1,873-4,039)	2,988 (1,891-4,085)	3,022 (1,911-4,134)	3,056 (1,930-4,182)	3,090 (1,949-4,231)	3,124 (1,968-4,279)	3,157 (1,987-4,327)	3,189 (2,005-4,373)	3,221 (2,024-4,419)	3,254 (2,042-4,466)	3,286 (2,061-4,512)	3,315 (2,077-4,553)	3,343 (2,093-4,593)	3,369 (2,108-4,631)	3,397 (2,124-4,670)
Colorectum C18-20	exhibiting MSI	Advanced disease at diagnosis	419 (256-582)	419 (256-582)	418 (255-582)	419 (255-582)	418 (254-582)	418 (254-582)	419 (254-584)	420 (254-586)	420 (253-586)	420 (253-586)	420 (252-587)	420 (252-588)	421 (252-589)	421 (252-590)	421 (252-591)	422 (252-592)	422 (251-593)	422 (251-593)	422 (251-594)	422 (251-594)	422 (250-594)	422 (250-594)	421 (249-593)	420 (248-592)	419 (248-591)
Colorectum C18-20	exhibiting MSI	Advanced disease after progression post-diagnosis	163 (96-230)	167 (99-236)	170 (101-240)	174 (102-245)	176 (104-249)	180 (105-254)	183 (107-258)	186 (108-263)	188 (109-267)	191 (111-271)	194 (112-275)	196 (114-279)	199 (115-284)	202 (116-288)	205 (118-293)	209 (119-298)	212 (121-303)	215 (123-308)	218 (124-313)	222 (126-318)	225 (127-322)	228 (129-327)	230 (130-331)	234 (132-336)	237 (133-340)
Colorectum C18-20	exhibiting high TMB	All stages	2,245 (1,846-2,645)	2,262 (1,858-2,666)	2,281 (1,871-2,692)	2,300 (1,883-2,717)	2,319 (1,896-2,743)	2,339 (1,908-2,769)	2,363 (1,925-2,801)	2,391 (1,944-2,838)	2,416 (1,960-2,871)	2,440 (1,977-2,904)	2,465 (1,993-2,937)	2,491 (2,010-2,971)	2,519 (2,030-3,009)	2,547 (2,049-3,045)	2,576 (2,069-3,083)	2,604 (2,088-3,120)	2,632 (2,107-3,156)	2,659 (2,126-3,192)	2,686 (2,145-3,227)	2,713 (2,163-3,262)	2,740 (2,182-3,297)	2,764 (2,199-3,329)	2,787 (2,215-3,359)	2,809 (2,230-3,387)	2,832 (2,246-3,417)
Colorectum C18-20	exhibiting high TMB	Advanced disease at diagnosis	877 (714-1,040)	876 (712-1,040)	875 (710-1,041)	876 (708-1,043)	875 (706-1,044)	874 (704-1,045)	876 (703-1,049)	878 (703-1,053)	878 (701-1,055)	878 (700-1,056)	878 (698-1,058)	879 (697-1,060)	880 (696-1,064)	881 (695-1,067)	882 (695-1,069)	883 (694-1,072)	883 (693-1,073)	883 (691-1,076)	883 (690-1,076)	884 (689-1,078)	883 (688-1,079)	883 (686-1,079)	881 (684-1,078)	879 (682-1,077)	878 (680-1,076)
Colorectum C18-20	exhibiting high TMB	Advanced disease after progression post-diagnosis	341 (264-419)	349 (270-429)	356 (275-437)	363 (280-446)	369 (284-453)	376 (288-463)	382 (292-472)	388 (296-480)	393 (299-488)	399 (302-496)	405 (305-504)	411 (309-512)	417 (313-521)	423 (316-530)	429 (320-538)	436 (324-548)	443 (329-558)	450 (333-568)	457 (337-577)	463 (341-586)	470 (345-595)	476 (349-603)	482 (352-612)	489 (356-621)	495 (360-629)
Endocrine tumours	regardless of biomarker status	All stages	6,384 (5,820-7,003)	6,679 (6,059-7,355)	6,970 (6,280-7,738)	7,267 (6,500-8,126)	7,551 (6,719-8,502)	7,848 (6,939-8,884)	8,115 (7,134-9,243)	8,359 (7,307-9,582)	8,599 (7,473-9,919)	8,838 (7,640-10,249)	9,080 (7,800-10,586)	9,287 (7,944-10,887)	9,473 (8,064-11,157)	9,656 (8,188-11,426)	9,846 (8,305-11,701)	10,032 (8,430-11,973)	10,192 (8,534-12,214)	10,332 (8,622-12,419)	10,471 (8,713-12,628)	10,607 (8,798-12,846)	10,748 (8,884-13,057)	10,872 (8,962-13,238)	10,973 (9,026-13,401)	11,077 (9,086-13,559)	11,186 (9,149-13,722)
Endocrine tumours	regardless of biomarker status	Advanced disease at diagnosis	1,629 (1,388-1,894)	1,704 (1,447-1,992)	1,784 (1,506-2,090)	1,860 (1,563-2,201)	1,938 (1,616-2,305)	2,019 (1,673-2,415)	2,087 (1,722-2,511)	2,150 (1,761-2,604)	2,209 (1,802-2,696)	2,261 (1,834-2,785)	2,326 (1,876-2,877)	2,378 (1,911-2,953)	2,428 (1,938-3,030)	2,478 (1,964-3,103)	2,521 (1,989-3,173)	2,565 (2,018-3,247)	2,610 (2,040-3,314)	2,641 (2,060-3,373)	2,674 (2,079-3,425)	2,716 (2,099-3,479)	2,746 (2,115-3,538)	2,776 (2,133-3,587)	2,801 (2,146-3,631)	2,825 (2,162-3,673)	2,853 (2,177-3,721)
Endocrine tumours	regardless of biomarker status	Advanced disease after progression post-diagnosis	732 (427-1,167)	788 (459-1,252)	838 (493-1,331)	895 (526-1,421)	950 (561-1,512)	1,011 (592-1,613)	1,069 (625-1,704)	1,123 (656-1,800)	1,178 (688-1,881)	1,225 (712-1,974)	1,270 (735-2,061)	1,319 (761-2,145)	1,363 (785-2,231)	1,410 (808-2,307)	1,445 (827-2,381)	1,487 (845-2,450)	1,522 (865-2,518)	1,555 (882-2,585)	1,589 (900-2,646)	1,617 (911-2,700)	1,645 (924-2,748)	1,666 (934-2,805)	1,690 (946-2,848)	1,711 (952-2,887)	1,733 (962-2,927)
Endocrine tumours	exhibiting dMMR	All stages	44 (6-82)	46 (6-85)	47 (6-89)	49 (6-93)	51 (6-97)	53 (6-100)	55 (7-104)	57 (7-107)	58 (7-110)	60 (7-113)	62 (7-116)	63 (7-119)	64 (7-121)	66 (7-124)	67 (8-126)	68 (8-129)	69 (8-131)	70 (8-133)	71 (8-134)	72 (8-136)	73 (8-138)	74 (8-140)	74 (8-141)	75 (8-142)	76 (8-144)
Endocrine tumours	exhibiting dMMR	Advanced disease at diagnosis	11 (2-21)	12 (2-22)	13 (2-23)	13 (2-24)	14 (2-25)	14 (2-26)	15 (2-27)	15 (2-28)	15 (2-29)	16 (2-29)	16 (2-30)	17 (2-31)	17 (2-32)	17 (2-32)	17 (2-33)	18 (2-33)	18 (2-34)	18 (2-35)	19 (2-35)	19 (2-36)	19 (2-36)	19 (2-36)	19 (2-37)	20 (2-37)	20 (2-37)
Endocrine tumours	exhibiting dMMR	Advanced disease after progression post-diagnosis	5 (1-10)	6 (1-11)	6 (1-12)	7 (1-12)	7 (1-13)	7 (1-14)	8 (1-15)	8 (1-16)	8 (1-16)	9 (1-17)	9 (1-18)	9 (1-18)	10 (1-19)	10 (1-19)	10 (1-20)	11 (1-21)	11 (1-21)	11 (1-21)	11 (1-22)	11 (1-22)	12 (0-23)	12 (0-23)	12 (0-23)	12 (0-24)	12 (0-24)
Endocrine tumours	exhibiting MSI	All stages	41 (0-82)	43 (0-86)	45 (0-90)	47 (0-94)	49 (0-97)	51 (0-101)	52 (0-105)	54 (0-108)	55 (0-111)	57 (0-114)	59 (0-117)	60 (0-120)	61 (0-122)	62 (0-125)	63 (0-127)	65 (0-130)	66 (0-132)	67 (0-134)	67 (0-136)	68 (0-137)	69 (0-139)	70 (0-141)	71 (0-142)	71 (0-144)	72 (0-145)
Endocrine tumours	exhibiting MSI	Advanced disease at diagnosis	11 (0-21)	11 (0-22)	12 (0-23)	12 (0-24)	13 (0-25)	13 (0-27)	14 (0-27)	14 (0-28)	15 (0-29)	15 (0-30)	15 (0-31)	16 (0-31)	16 (0-32)	16 (0-33)	17 (0-33)	17 (0-34)	17 (0-34)	17 (0-35)	18 (0-35)	18 (0-36)	18 (0-36)	18 (0-37)	18 (0-37)	19 (0-37)	19 (0-38)
Endocrine tumours	exhibiting MSI	Advanced disease after progression post-diagnosis	5 (0-10)	6 (0-11)	6 (0-12)	6 (0-13)	7 (0-13)	7 (0-14)	7 (0-15)	8 (0-16)	8 (0-16)	8 (0-17)	9 (0-18)	9 (0-18)	9 (0-19)	10 (0-20)	10 (0-20)	10 (0-21)	10 (0-21)	10 (0-21)	11 (0-22)	11 (0-22)	11 (0-23)	11 (0-23)	11 (0-23)	11 (0-24)	12 (0-24)
Endocrine tumours	exhibiting high TMB	All stages	371 (239-503)	388 (250-526)	405 (260-550)	422 (271-574)	439 (280-597)	456 (291-621)	471 (300-643)	486 (308-663)	500 (316-683)	513 (324-703)	527 (331-724)	539 (338-741)	550 (344-757)	561 (350-772)	572 (356-788)	583 (362-804)	592 (367-817)	600 (371-829)	608 (375-841)	616 (379-853)	624 (384-865)	631 (387-876)	637 (390-884)	643 (393-893)	650 (396-903)
Endocrine tumours	exhibiting high TMB	Advanced disease at diagnosis	41 (1-82)	43 (1-86)	45 (1-90)	47 (0-94)	49 (0-97)	51 (0-102)	53 (0-105)	54 (0-108)	56 (0-111)	57 (0-114)	59 (0-117)	60 (0-120)	61 (0-122)	62 (0-125)	64 (0-127)	65 (0-130)	66 (0-132)	67 (0-133)	67 (0-135)	68 (0-137)	69 (0-139)	70 (0-141)	71 (0-142)	71 (0-143)	72 (0-145)
Endocrine tumours	exhibiting high TMB	Advanced disease after progression post-diagnosis	19 (0-39)	20 (0-42)	21 (0-44)	23 (0-47)	24 (0-50)	26 (0-53)	27 (0-56)	29 (0-59)	30 (0-62)	31 (0-65)	32 (0-67)	33 (0-69)	35 (0-72)	36 (0-74)	37 (0-76)	38 (0-78)	39 (0-80)	39 (0-82)	40 (0-84)	41 (0-85)	42 (0-87)	42 (0-88)	43 (0-89)	43 (0-90)	44 (0-92)
Gallbladder and bile duct C23-C24	regardless of biomarker status	All stages	1,244 (1,045-1,476)	1,303 (1,091-1,549)	1,365 (1,139-1,626)	1,426 (1,186-1,704)	1,489 (1,240-1,782)	1,554 (1,289-1,861)	1,617 (1,342-1,941)	1,677 (1,392-2,019)	1,725 (1,424-2,090)	1,780 (1,456-2,154)	1,827 (1,491-2,220)	1,874 (1,526-2,291)	1,918 (1,559-2,353)	1,966 (1,595-2,412)	2,013 (1,627-2,477)	2,053 (1,660-2,541)	2,101 (1,687-2,595)	2,136 (1,714-2,656)	2,178 (1,743-2,709)	2,218 (1,767-2,772)	2,257 (1,797-2,822)	2,291 (1,822-2,872)	2,323 (1,843-2,919)	2,354 (1,862-2,965)	2,389 (1,887-3,013)
Gallbladder and bile duct C23-C24	regardless of biomarker status	Advanced disease at diagnosis	657 (511-846)	698 (537-893)	731 (566-939)	771 (595-986)	809 (626-1,038)	849 (660-1,088)	890 (690-1,136)	925 (721-1,183)	954 (740-1,224)	982 (756-1,264)	1,009 (776-1,302)	1,035 (789-1,339)	1,059 (806-1,378)	1,084 (822-1,412)	1,109 (839-1,448)	1,133 (858-1,485)	1,158 (871-1,521)	1,179 (885-1,551)	1,202 (899-1,579)	1,224 (915-1,614)	1,243 (931-1,646)	1,259 (943-1,676)	1,277 (955-1,699)	1,296 (964-1,727)	1,314 (977-1,749)
Gallbladder and bile duct C23-C24	regardless of biomarker status	Advanced disease after progression post-diagnosis	297 (221-393)	315 (234-413)	333 (245-433)	353 (262-463)	375 (276-488)	396 (291-516)	417 (306-541)	438 (321-567)	452 (331-586)	467 (341-605)	479 (350-630)	494 (360-649)	506 (369-671)	519 (376-692)	534 (384-711)	551 (392-730)	562 (402-751)	574 (409-772)	587 (415-791)	597 (421-812)	609 (428-829)	622 (434-845)	638 (443-866)	645 (446-880)	653 (453-896)
Gallbladder and bile duct C23-C24	exhibiting dMMR	All stages	47 (18-77)	49 (18-81)	52 (19-84)	54 (20-88)	56 (21-92)	59 (22-96)	61 (23-100)	64 (23-104)	65 (24-107)	67 (25-110)	69 (25-113)	71 (26-116)	73 (26-119)	74 (27-122)	76 (27-125)	78 (28-127)	79 (29-130)	81 (29-133)	82 (29-135)	84 (30-138)	85 (30-140)	87 (31-142)	88 (31-144)	89 (32-146)	90 (32-149)
Gallbladder and bile duct C23-C24	exhibiting dMMR	Advanced disease at diagnosis	25 (9-41)	27 (9-44)	28 (10-46)	29 (10-48)	31 (11-51)	32 (12-53)	34 (12-56)	35 (13-58)	36 (13-60)	37 (13-62)	38 (13-63)	39 (14-65)	40 (14-67)	41 (14-68)	42 (15-70)	43 (15-71)	44 (15-73)	45 (15-74)	46 (16-76)	46 (16-77)	47 (16-78)	48 (16-79)	48 (17-80)	49 (17-82)	50 (17-83)
Gallbladder and bile duct C23-C24	exhibiting dMMR	Advanced disease after progression post-diagnosis	12 (4-19)	12 (4-20)	13 (5-21)	14 (5-23)	15 (5-24)	15 (5-25)	16 (6-27)	17 (6-28)	17 (6-29)	18 (6-30)	18 (6-31)	19 (7-32)	20 (7-32)	20 (7-33)	21 (7-34)	21 (7-35)	22 (7-36)	22 (7-37)	23 (7-38)	23 (8-38)	23 (8-39)	24 (8-40)	24 (8-41)	25 (8-41)	25 (8-42)
Gallbladder and bile duct C23-C24	exhibiting MSI	All stages	21 (13-28)	22 (13-30)	23 (14-31)	24 (14-33)	25 (15-34)	26 (16-36)	27 (16-37)	28 (17-38)	28 (17-39)	29 (18-41)	30 (18-42)	31 (18-43)	31 (19-44)	32 (19-45)	33 (20-46)	34 (20-47)	34 (20-48)	35 (21-49)	36 (21-50)	36 (21-51)	37 (22-52)	37 (22-53)	38 (22-54)	38 (23-54)	39 (23-55)
Gallbladder and bile duct C23-C24	exhibiting MSI	Advanced disease at diagnosis	10 (0-19)	10 (0-20)	11 (0-21)	11 (0-22)	12 (0-23)	12 (0-25)	13 (0-26)	14 (0-27)	14 (0-28)	14 (0-28)	15 (0-29)	15 (0-30)	15 (0-31)	16 (0-31)	16 (0-32)	16 (0-33)	17 (0-33)	17 (0-34)	17 (0-35)	18 (0-35)	18 (0-36)	18 (0-36)	18 (0-37)	19 (0-37)	19 (0-38)
Gallbladder and bile duct C23-C24	exhibiting MSI	Advanced disease after progression post-diagnosis	5 (0-9)	5 (0-9)	5 (0-10)	5 (0-11)	6 (0-11)	6 (0-12)	6 (0-12)	7 (0-13)	7 (0-13)	7 (0-14)	7 (0-14)	7 (0-15)	8 (0-15)	8 (0-15)	8 (0-16)	8 (0-16)	8 (0-17)	9 (0-17)	9 (0-17)	9 (0-18)	9 (0-18)	9 (0-18)	9 (0-19)	10 (0-19)	10 (0-19)
Gallbladder and bile duct C23-C24	exhibiting high TMB	All stages	119 (39-199)	125 (41-208)	130 (43-218)	136 (44-228)	142 (46-238)	148 (48-249)	154 (50-259)	160 (52-268)	165 (53-276)	170 (55-286)	174 (56-293)	179 (57-301)	183 (58-308)	188 (60-316)	192 (61-323)	196 (62-330)	201 (63-338)	204 (64-343)	208 (65-350)	212 (66-357)	215 (68-363)	219 (69-369)	222 (69-374)	225 (70-379)	228 (71-385)
Gallbladder and bile duct C23-C24	exhibiting high TMB	Advanced disease at diagnosis	NA	NA	NA	NA	NA	NA	NA	NA	NA	NA	NA	NA	NA	NA	NA	NA	NA	NA	NA	NA	NA	NA	NA	NA	NA
Gallbladder and bile duct C23-C24	exhibiting high TMB	Advanced disease after progression post-diagnosis	NA	NA	NA	NA	NA	NA	NA	NA	NA	NA	NA	NA	NA	NA	NA	NA	NA	NA	NA	NA	NA	NA	NA	NA	NA
Head and neck, Larynx C00-C14, C30-C31, C32	regardless of biomarker status	All stages	7,999 (7,363-8,682)	8,155 (7,462-8,892)	8,305 (7,558-9,117)	8,464 (7,656-9,344)	8,615 (7,748-9,566)	8,765 (7,849-9,791)	8,924 (7,939-10,010)	9,068 (8,033-10,229)	9,207 (8,120-10,442)	9,349 (8,205-10,653)	9,492 (8,286-10,859)	9,619 (8,368-11,064)	9,746 (8,444-11,257)	9,875 (8,525-11,439)	10,003 (8,603-11,633)	10,131 (8,678-11,821)	10,252 (8,749-11,998)	10,364 (8,824-12,169)	10,481 (8,898-12,340)	10,593 (8,967-12,509)	10,706 (9,044-12,679)	10,812 (9,109-12,839)	10,918 (9,172-12,994)	11,017 (9,237-13,145)	11,121 (9,301-13,293)
Head and neck, Larynx C00-C14, C30-C31, C32	regardless of biomarker status	Advanced disease at diagnosis	2,908 (2,537-3,313)	2,951 (2,556-3,385)	2,996 (2,578-3,454)	3,036 (2,597-3,523)	3,072 (2,614-3,588)	3,109 (2,636-3,657)	3,149 (2,650-3,719)	3,188 (2,667-3,781)	3,212 (2,679-3,834)	3,239 (2,683-3,887)	3,263 (2,691-3,940)	3,287 (2,696-3,987)	3,306 (2,699-4,029)	3,326 (2,706-4,073)	3,343 (2,710-4,112)	3,368 (2,717-4,158)	3,381 (2,715-4,193)	3,394 (2,716-4,227)	3,416 (2,718-4,257)	3,423 (2,717-4,292)	3,439 (2,720-4,319)	3,450 (2,719-4,354)	3,460 (2,721-4,375)	3,470 (2,718-4,399)	3,477 (2,717-4,421)
Head and neck, Larynx C00-C14, C30-C31, C32	regardless of biomarker status	Advanced disease after progression post-diagnosis	2,265 (1,890-2,676)	2,337 (1,948-2,768)	2,407 (2,006-2,856)	2,481 (2,060-2,946)	2,551 (2,114-3,048)	2,624 (2,163-3,145)	2,693 (2,216-3,242)	2,764 (2,262-3,339)	2,824 (2,296-3,429)	2,880 (2,339-3,517)	2,939 (2,375-3,607)	2,996 (2,411-3,697)	3,053 (2,443-3,782)	3,107 (2,482-3,867)	3,163 (2,511-3,948)	3,216 (2,547-4,030)	3,269 (2,580-4,114)	3,322 (2,612-4,195)	3,371 (2,641-4,265)	3,414 (2,663-4,336)	3,455 (2,693-4,406)	3,501 (2,717-4,478)	3,545 (2,743-4,549)	3,588 (2,766-4,614)	3,627 (2,787-4,677)
Head and neck, Larynx C00-C14, C30-C31, C32	exhibiting dMMR	All stages	180 (11-349)	183 (11-356)	187 (11-362)	190 (11-369)	194 (11-376)	197 (11-383)	201 (11-390)	204 (11-396)	207 (11-402)	210 (11-409)	213 (11-415)	216 (11-421)	219 (11-427)	222 (11-432)	225 (11-438)	228 (11-444)	230 (11-449)	233 (11-454)	235 (11-459)	238 (11-464)	240 (11-470)	243 (11-474)	245 (11-479)	247 (11-483)	250 (11-488)
Head and neck, Larynx C00-C14, C30-C31, C32	exhibiting dMMR	Advanced disease at diagnosis	66 (4-128)	67 (4-130)	68 (4-132)	69 (4-133)	69 (4-135)	70 (4-137)	71 (4-139)	72 (4-140)	73 (4-141)	73 (4-143)	74 (4-144)	74 (3-145)	75 (3-146)	75 (3-147)	75 (3-148)	76 (3-149)	76 (3-149)	77 (3-150)	77 (3-151)	77 (3-151)	78 (3-152)	78 (3-153)	78 (3-153)	78 (3-154)	78 (3-154)
Head and neck, Larynx C00-C14, C30-C31, C32	exhibiting dMMR	Advanced disease after progression post-diagnosis	51 (3-100)	53 (3-103)	54 (3-106)	56 (3-109)	58 (3-112)	59 (3-116)	61 (3-119)	62 (3-122)	64 (3-125)	65 (3-127)	66 (3-130)	68 (3-132)	69 (3-135)	70 (3-137)	71 (3-140)	73 (3-142)	74 (3-145)	75 (3-147)	76 (3-149)	77 (3-151)	78 (3-153)	79 (3-155)	80 (3-157)	81 (3-159)	82 (3-161)
Head and neck, Larynx C00-C14, C30-C31, C32	exhibiting MSI	All stages	38 (21-55)	39 (21-56)	39 (22-57)	40 (22-58)	41 (22-59)	42 (23-61)	42 (23-62)	43 (23-63)	44 (24-64)	44 (24-65)	45 (24-66)	46 (24-67)	46 (25-68)	47 (25-69)	47 (25-70)	48 (26-70)	49 (26-71)	49 (26-72)	50 (26-73)	50 (27-74)	51 (27-75)	51 (27-75)	52 (27-76)	52 (27-77)	53 (28-78)
Head and neck, Larynx C00-C14, C30-C31, C32	exhibiting MSI	Advanced disease at diagnosis	14 (8-21)	14 (8-21)	15 (8-21)	15 (8-21)	15 (8-22)	15 (8-22)	15 (8-22)	15 (8-23)	16 (8-23)	16 (8-23)	16 (8-23)	16 (8-23)	16 (8-24)	16 (8-24)	16 (9-24)	16 (9-24)	16 (9-24)	16 (9-24)	17 (9-24)	17 (9-25)	17 (9-25)	17 (9-25)	17 (9-25)	17 (9-25)	17 (9-25)
Head and neck, Larynx C00-C14, C30-C31, C32	exhibiting MSI	Advanced disease after progression post-diagnosis	11 (6-16)	11 (6-17)	12 (6-17)	12 (7-18)	12 (7-18)	13 (7-19)	13 (7-19)	13 (7-20)	14 (7-20)	14 (7-21)	14 (8-21)	15 (8-21)	15 (8-22)	15 (8-22)	15 (8-23)	16 (8-23)	16 (8-23)	16 (8-24)	16 (8-24)	17 (8-25)	17 (9-25)	17 (9-25)	17 (9-26)	17 (9-26)	18 (9-26)
Head and neck, Larynx C00-C14, C30-C31, C32	exhibiting high TMB	All stages	686 (145-1,227)	699 (148-1,251)	712 (150-1,275)	726 (152-1,299)	739 (154-1,323)	752 (156-1,347)	765 (159-1,372)	778 (161-1,394)	789 (163-1,416)	802 (165-1,439)	814 (166-1,461)	825 (168-1,481)	836 (170-1,502)	847 (171-1,522)	858 (173-1,542)	869 (175-1,563)	879 (176-1,582)	889 (178-1,599)	899 (179-1,618)	908 (181-1,636)	918 (182-1,654)	927 (184-1,670)	936 (185-1,687)	945 (186-1,703)	953 (187-1,720)
Head and neck, Larynx C00-C14, C30-C31, C32	exhibiting high TMB	Advanced disease at diagnosis	107 (13-201)	108 (13-204)	110 (13-207)	112 (13-210)	113 (13-213)	114 (13-215)	116 (13-218)	117 (13-221)	118 (13-223)	119 (13-225)	120 (13-227)	121 (13-228)	121 (13-230)	122 (13-231)	123 (13-233)	124 (13-235)	124 (13-236)	125 (13-237)	125 (13-238)	126 (13-239)	126 (13-240)	127 (13-241)	127 (13-242)	127 (13-242)	128 (12-243)
Head and neck, Larynx C00-C14, C30-C31, C32	exhibiting high TMB	Advanced disease after progression post-diagnosis	83 (9-157)	86 (10-162)	89 (10-167)	91 (10-172)	94 (10-177)	97 (11-182)	99 (11-187)	102 (11-192)	104 (11-197)	106 (11-200)	108 (11-205)	110 (12-209)	112 (12-213)	114 (12-217)	116 (12-221)	118 (12-224)	120 (12-228)	122 (12-232)	124 (12-235)	125 (12-239)	127 (12-241)	129 (12-245)	130 (12-248)	132 (12-251)	133 (12-254)
Kidney C64	regardless of biomarker status	All stages	6,600 (6,066-7,192)	6,863 (6,275-7,502)	7,135 (6,497-7,835)	7,412 (6,719-8,171)	7,686 (6,934-8,515)	7,965 (7,156-8,851)	8,241 (7,374-9,200)	8,517 (7,592-9,547)	8,776 (7,787-9,885)	9,031 (7,981-10,215)	9,289 (8,176-10,547)	9,547 (8,375-10,880)	9,810 (8,577-11,216)	10,075 (8,778-11,555)	10,336 (8,976-11,895)	10,598 (9,180-12,230)	10,865 (9,387-12,571)	11,134 (9,591-12,915)	11,399 (9,795-13,265)	11,670 (10,003-13,611)	11,935 (10,204-13,950)	12,210 (10,416-14,300)	12,480 (10,623-14,649)	12,754 (10,838-15,000)	13,026 (11,047-15,348)
Kidney C64	regardless of biomarker status	Advanced disease at diagnosis	703 (545-882)	718 (555-911)	736 (564-934)	750 (574-961)	766 (584-985)	781 (591-1,009)	798 (598-1,029)	805 (606-1,051)	817 (605-1,070)	825 (604-1,085)	826 (607-1,099)	834 (605-1,112)	838 (606-1,119)	839 (605-1,134)	843 (605-1,147)	847 (604-1,154)	849 (606-1,162)	851 (605-1,168)	854 (604-1,181)	854 (601-1,184)	855 (602-1,188)	857 (600-1,191)	860 (599-1,198)	862 (595-1,200)	863 (594-1,207)
Kidney C64	regardless of biomarker status	Advanced disease after progression post-diagnosis	418 (255-652)	438 (271-689)	465 (284-727)	487 (302-769)	513 (314-811)	540 (330-851)	563 (342-896)	587 (355-942)	606 (366-976)	626 (376-1,018)	647 (389-1,060)	670 (402-1,103)	694 (413-1,140)	715 (421-1,181)	744 (436-1,221)	763 (451-1,263)	790 (463-1,303)	810 (472-1,350)	832 (488-1,387)	853 (500-1,432)	877 (508-1,475)	900 (520-1,520)	923 (535-1,561)	946 (549-1,601)	969 (559-1,647)
Kidney C64	exhibiting dMMR	All stages	51 (11-92)	53 (11-96)	56 (12-99)	58 (12-103)	60 (13-107)	62 (13-111)	64 (13-115)	66 (14-119)	68 (14-122)	70 (15-126)	72 (15-130)	74 (15-133)	76 (16-137)	78 (16-141)	80 (16-144)	82 (17-148)	84 (17-152)	86 (18-155)	89 (18-159)	91 (18-163)	93 (19-167)	95 (19-171)	97 (19-174)	99 (20-178)	101 (20-182)
Kidney C64	exhibiting dMMR	Advanced disease at diagnosis	6 (1-10)	6 (1-11)	6 (1-11)	6 (1-11)	6 (2-11)	7 (2-12)	7 (2-12)	7 (2-12)	7 (2-12)	7 (2-12)	7 (2-12)	7 (2-12)	7 (2-12)	7 (2-12)	7 (2-13)	7 (2-13)	7 (2-13)	7 (2-13)	7 (1-13)	7 (1-13)	7 (1-13)	7 (1-13)	7 (1-13)	7 (1-13)	7 (1-13)
Kidney C64	exhibiting dMMR	Advanced disease after progression post-diagnosis	4 (1-7)	4 (1-7)	4 (1-7)	4 (1-8)	4 (1-8)	5 (1-8)	5 (1-9)	5 (1-9)	5 (1-9)	5 (1-10)	5 (1-10)	6 (1-10)	6 (1-11)	6 (1-11)	6 (1-11)	6 (1-12)	7 (1-12)	7 (1-12)	7 (1-13)	7 (1-13)	7 (1-13)	7 (1-14)	8 (1-14)	8 (1-14)	8 (1-15)
Kidney C64	exhibiting MSI	All stages	24 (11-37)	25 (11-39)	26 (12-40)	27 (12-42)	28 (13-43)	29 (13-45)	30 (13-46)	31 (14-48)	32 (14-49)	33 (15-51)	34 (15-52)	35 (15-54)	36 (16-55)	36 (16-57)	37 (17-58)	38 (17-60)	39 (17-61)	40 (18-63)	41 (18-64)	42 (19-66)	43 (19-67)	44 (19-69)	45 (20-70)	46 (20-72)	47 (21-74)
Kidney C64	exhibiting MSI	Advanced disease at diagnosis	13 (0-25)	13 (0-26)	13 (0-26)	14 (0-27)	14 (0-27)	14 (0-28)	14 (0-29)	15 (0-29)	15 (0-29)	15 (0-30)	15 (0-30)	15 (0-30)	15 (0-30)	15 (0-30)	15 (0-30)	15 (0-30)	15 (0-31)	15 (0-31)	15 (0-31)	15 (0-31)	15 (0-31)	15 (0-31)	15 (0-31)	15 (0-31)	16 (0-31)
Kidney C64	exhibiting MSI	Advanced disease after progression post-diagnosis	8 (0-16)	8 (0-16)	9 (0-17)	9 (0-18)	9 (0-19)	10 (0-20)	10 (0-21)	11 (0-22)	11 (0-22)	11 (0-23)	12 (0-24)	12 (0-25)	13 (0-26)	13 (0-26)	13 (0-28)	14 (0-28)	14 (0-29)	15 (0-30)	15 (0-31)	15 (0-31)	16 (0-32)	16 (0-33)	17 (0-34)	17 (0-35)	17 (0-36)
Kidney C64	exhibiting high TMB	All stages	NA	NA	NA	NA	NA	NA	NA	NA	NA	NA	NA	NA	NA	NA	NA	NA	NA	NA	NA	NA	NA	NA	NA	NA	NA
Kidney C64	exhibiting high TMB	Advanced disease at diagnosis	NA	NA	NA	NA	NA	NA	NA	NA	NA	NA	NA	NA	NA	NA	NA	NA	NA	NA	NA	NA	NA	NA	NA	NA	NA
Kidney C64	exhibiting high TMB	Advanced disease after progression post-diagnosis	NA	NA	NA	NA	NA	NA	NA	NA	NA	NA	NA	NA	NA	NA	NA	NA	NA	NA	NA	NA	NA	NA	NA	NA	NA
Liver C22	regardless of biomarker status	All stages	2,590 (2,280-2,947)	2,765 (2,412-3,172)	2,938 (2,550-3,396)	3,116 (2,697-3,616)	3,300 (2,840-3,837)	3,486 (2,990-4,072)	3,668 (3,139-4,309)	3,835 (3,262-4,526)	3,973 (3,360-4,718)	4,107 (3,456-4,910)	4,243 (3,554-5,099)	4,370 (3,636-5,273)	4,489 (3,720-5,448)	4,606 (3,800-5,621)	4,722 (3,876-5,794)	4,840 (3,948-5,960)	4,941 (4,022-6,115)	5,035 (4,077-6,254)	5,127 (4,135-6,397)	5,222 (4,189-6,538)	5,312 (4,252-6,684)	5,388 (4,295-6,803)	5,452 (4,326-6,914)	5,516 (4,361-7,027)	5,580 (4,396-7,137)
Liver C22	regardless of biomarker status	Advanced disease at diagnosis	490 (376-646)	508 (384-677)	523 (394-703)	536 (401-726)	550 (409-749)	562 (415-777)	576 (424-795)	593 (433-821)	606 (440-842)	616 (445-868)	627 (451-890)	638 (457-908)	647 (460-928)	655 (466-943)	669 (467-963)	677 (472-977)	681 (473-996)	681 (476-1,008)	688 (475-1,016)	694 (474-1,027)	697 (475-1,037)	700 (474-1,044)	697 (470-1,048)	698 (471-1,050)	696 (466-1,059)
Liver C22	regardless of biomarker status	Advanced disease after progression post-diagnosis	818 (636-1,052)	869 (669-1,125)	915 (707-1,189)	965 (739-1,265)	1,018 (771-1,339)	1,068 (808-1,411)	1,117 (845-1,482)	1,174 (878-1,560)	1,224 (912-1,642)	1,274 (949-1,726)	1,329 (984-1,809)	1,386 (1,017-1,889)	1,438 (1,051-1,975)	1,487 (1,082-2,059)	1,538 (1,113-2,143)	1,590 (1,146-2,230)	1,644 (1,176-2,312)	1,696 (1,207-2,394)	1,740 (1,231-2,471)	1,781 (1,258-2,544)	1,829 (1,281-2,625)	1,876 (1,306-2,698)	1,911 (1,328-2,766)	1,948 (1,345-2,832)	1,985 (1,362-2,896)
Liver C22	exhibiting dMMR	All stages	NA	NA	NA	NA	NA	NA	NA	NA	NA	NA	NA	NA	NA	NA	NA	NA	NA	NA	NA	NA	NA	NA	NA	NA	NA
Liver C22	exhibiting dMMR	Advanced disease at diagnosis	NA	NA	NA	NA	NA	NA	NA	NA	NA	NA	NA	NA	NA	NA	NA	NA	NA	NA	NA	NA	NA	NA	NA	NA	NA
Liver C22	exhibiting dMMR	Advanced disease after progression post-diagnosis	NA	NA	NA	NA	NA	NA	NA	NA	NA	NA	NA	NA	NA	NA	NA	NA	NA	NA	NA	NA	NA	NA	NA	NA	NA
Liver C22	exhibiting MSI	All stages	38 (11-64)	40 (11-69)	42 (12-73)	45 (13-77)	48 (13-82)	50 (14-87)	53 (15-91)	55 (15-95)	57 (16-99)	59 (16-102)	61 (17-106)	63 (17-109)	65 (17-112)	66 (18-115)	68 (18-118)	70 (18-121)	71 (19-123)	72 (19-126)	74 (19-128)	75 (20-131)	76 (20-133)	77 (20-135)	78 (20-137)	79 (20-138)	80 (21-140)
Liver C22	exhibiting MSI	Advanced disease at diagnosis	3 (0-5)	3 (0-6)	3 (0-6)	3 (0-6)	3 (0-6)	3 (0-6)	3 (0-6)	3 (0-7)	4 (0-7)	4 (0-7)	4 (0-7)	4 (0-7)	4 (0-7)	4 (0-7)	4 (0-7)	4 (0-7)	4 (0-8)	4 (0-8)	4 (0-8)	4 (0-8)	4 (0-8)	4 (0-8)	4 (0-8)	4 (0-8)	4 (0-8)
Liver C22	exhibiting MSI	Advanced disease after progression post-diagnosis	5 (0-9)	5 (0-9)	5 (0-10)	5 (0-10)	6 (0-11)	6 (0-11)	6 (0-12)	6 (0-13)	7 (0-13)	7 (0-14)	7 (0-14)	7 (0-15)	8 (0-15)	8 (0-16)	8 (0-16)	8 (0-17)	9 (0-17)	9 (0-18)	9 (0-18)	9 (0-19)	10 (0-19)	10 (0-20)	10 (0-20)	10 (0-21)	10 (0-21)
Liver C22	exhibiting high TMB	All stages	37 (5-70)	40 (5-74)	42 (5-79)	45 (5-84)	47 (6-89)	50 (6-94)	52 (6-99)	55 (6-103)	57 (7-107)	59 (7-111)	61 (7-114)	62 (7-118)	64 (7-121)	66 (7-124)	67 (7-127)	69 (7-131)	70 (7-133)	72 (8-136)	73 (8-138)	74 (8-141)	76 (8-144)	77 (8-146)	78 (8-148)	79 (8-149)	79 (8-151)
Liver C22	exhibiting high TMB	Advanced disease at diagnosis	18 (0-35)	18 (0-37)	19 (0-38)	19 (0-39)	20 (0-40)	20 (0-40)	21 (0-41)	21 (0-43)	22 (0-44)	22 (0-44)	22 (0-45)	23 (0-46)	23 (0-47)	23 (0-47)	24 (0-48)	24 (0-49)	24 (0-49)	24 (0-49)	25 (0-50)	25 (0-50)	25 (0-51)	25 (0-51)	25 (0-51)	25 (0-51)	25 (0-51)
Liver C22	exhibiting high TMB	Advanced disease after progression post-diagnosis	29 (0-58)	31 (0-62)	33 (0-65)	34 (0-69)	36 (0-73)	38 (0-76)	40 (0-80)	42 (0-84)	43 (0-87)	45 (0-91)	47 (0-95)	49 (0-99)	51 (0-103)	53 (0-106)	54 (0-110)	56 (0-114)	58 (0-118)	60 (0-122)	61 (0-125)	63 (0-128)	65 (0-131)	66 (0-135)	67 (0-137)	69 (0-140)	70 (0-143)
Lung C33-C34	regardless of biomarker status	All stages	14,083 (13,347-14,859)	14,613 (13,761-15,516)	15,149 (14,208-16,151)	15,692 (14,656-16,801)	16,243 (15,109-17,460)	16,801 (15,571-18,127)	17,352 (16,023-18,790)	17,814 (16,383-19,357)	18,104 (16,589-19,753)	18,395 (16,790-20,151)	18,686 (16,991-20,548)	18,988 (17,205-20,941)	19,284 (17,435-21,333)	19,585 (17,654-21,722)	19,885 (17,873-22,115)	20,186 (18,098-22,508)	20,451 (18,291-22,853)	20,699 (18,475-23,176)	20,945 (18,656-23,505)	21,186 (18,839-23,825)	21,437 (19,016-24,146)	21,649 (19,172-24,432)	21,835 (19,312-24,683)	22,029 (19,449-24,932)	22,216 (19,589-25,190)
Lung C33-C34	regardless of biomarker status	Advanced disease at diagnosis	8,246 (7,654-8,881)	8,453 (7,787-9,170)	8,657 (7,936-9,432)	8,863 (8,087-9,703)	9,068 (8,234-9,971)	9,275 (8,382-10,238)	9,466 (8,525-10,498)	9,616 (8,622-10,710)	9,675 (8,632-10,820)	9,731 (8,652-10,929)	9,788 (8,666-11,035)	9,841 (8,687-11,136)	9,895 (8,705-11,235)	9,951 (8,725-11,332)	10,003 (8,748-11,424)	10,056 (8,763-11,512)	10,084 (8,768-11,577)	10,103 (8,765-11,630)	10,127 (8,762-11,681)	10,140 (8,756-11,728)	10,157 (8,752-11,771)	10,156 (8,732-11,792)	10,143 (8,704-11,806)	10,132 (8,677-11,812)	10,118 (8,650-11,816)
Lung C33-C34	regardless of biomarker status	Advanced disease after progression post-diagnosis	2,106 (1,896-2,335)	2,265 (2,037-2,515)	2,412 (2,163-2,675)	2,553 (2,283-2,849)	2,701 (2,402-3,019)	2,842 (2,518-3,200)	2,996 (2,637-3,379)	3,135 (2,748-3,550)	3,241 (2,831-3,691)	3,349 (2,919-3,830)	3,460 (3,002-3,972)	3,573 (3,086-4,118)	3,690 (3,174-4,262)	3,800 (3,260-4,409)	3,917 (3,349-4,559)	4,035 (3,444-4,710)	4,156 (3,532-4,862)	4,273 (3,622-5,009)	4,381 (3,708-5,156)	4,495 (3,797-5,295)	4,599 (3,878-5,435)	4,713 (3,964-5,578)	4,819 (4,044-5,718)	4,922 (4,127-5,853)	5,023 (4,201-5,980)
Lung C33-C34	exhibiting dMMR	All stages	233 (65-401)	242 (67-416)	250 (69-432)	259 (72-447)	268 (74-463)	278 (76-479)	287 (79-495)	294 (81-508)	299 (82-516)	304 (83-525)	309 (84-533)	314 (85-542)	319 (87-551)	324 (88-559)	328 (89-568)	333 (90-577)	338 (91-584)	342 (92-592)	346 (93-599)	350 (94-606)	354 (95-613)	358 (96-619)	361 (97-624)	364 (98-630)	367 (98-636)
Lung C33-C34	exhibiting dMMR	Advanced disease at diagnosis	137 (38-235)	140 (39-241)	143 (39-247)	147 (40-253)	150 (41-259)	153 (42-265)	157 (43-271)	159 (43-275)	160 (43-277)	161 (44-278)	162 (44-280)	163 (44-282)	164 (44-283)	165 (44-285)	165 (44-287)	166 (44-288)	167 (45-289)	167 (45-290)	168 (45-291)	168 (45-291)	168 (45-291)	168 (44-292)	168 (44-291)	168 (44-291)	167 (44-291)
Lung C33-C34	exhibiting dMMR	Advanced disease after progression post-diagnosis	35 (10-61)	38 (11-65)	40 (11-69)	43 (12-73)	45 (12-78)	47 (13-82)	50 (14-86)	52 (14-90)	54 (15-93)	56 (15-96)	58 (16-100)	59 (16-103)	61 (16-106)	63 (17-109)	65 (17-113)	67 (18-116)	69 (18-120)	71 (19-123)	73 (19-126)	75 (20-130)	76 (20-133)	78 (21-136)	80 (21-139)	82 (21-142)	83 (22-145)
Lung C33-C34	exhibiting MSI	All stages	61 (30-91)	63 (31-94)	65 (32-98)	67 (34-101)	70 (35-105)	72 (36-108)	75 (37-112)	76 (38-115)	78 (38-117)	79 (39-119)	80 (40-121)	81 (40-123)	83 (41-125)	84 (41-127)	85 (42-129)	87 (42-131)	88 (43-132)	89 (43-134)	90 (44-136)	91 (44-137)	92 (45-139)	93 (45-140)	94 (46-142)	94 (46-143)	95 (46-144)
Lung C33-C34	exhibiting MSI	Advanced disease at diagnosis	NA	NA	NA	NA	NA	NA	NA	NA	NA	NA	NA	NA	NA	NA	NA	NA	NA	NA	NA	NA	NA	NA	NA	NA	NA
Lung C33-C34	exhibiting MSI	Advanced disease after progression post-diagnosis	NA	NA	NA	NA	NA	NA	NA	NA	NA	NA	NA	NA	NA	NA	NA	NA	NA	NA	NA	NA	NA	NA	NA	NA	NA
Lung C33-C34	exhibiting high TMB	All stages	3,873 (2,238-5,509)	4,019 (2,319-5,720)	4,167 (2,401-5,932)	4,316 (2,485-6,147)	4,467 (2,569-6,366)	4,621 (2,654-6,587)	4,772 (2,739-6,806)	4,899 (2,808-6,991)	4,979 (2,850-7,108)	5,059 (2,892-7,226)	5,139 (2,934-7,344)	5,222 (2,978-7,467)	5,304 (3,022-7,586)	5,386 (3,066-7,707)	5,469 (3,109-7,829)	5,552 (3,153-7,950)	5,625 (3,191-8,058)	5,693 (3,227-8,158)	5,760 (3,263-8,258)	5,827 (3,298-8,355)	5,896 (3,334-8,458)	5,954 (3,364-8,544)	6,005 (3,391-8,619)	6,059 (3,419-8,698)	6,110 (3,446-8,774)
Lung C33-C34	exhibiting high TMB	Advanced disease at diagnosis	2,388 (1,635-3,142)	2,448 (1,672-3,225)	2,507 (1,709-3,306)	2,567 (1,747-3,388)	2,626 (1,784-3,469)	2,686 (1,821-3,552)	2,742 (1,856-3,628)	2,785 (1,882-3,689)	2,802 (1,889-3,715)	2,818 (1,897-3,740)	2,835 (1,904-3,766)	2,850 (1,912-3,789)	2,866 (1,919-3,813)	2,882 (1,927-3,837)	2,897 (1,935-3,860)	2,913 (1,941-3,884)	2,921 (1,944-3,897)	2,926 (1,946-3,907)	2,933 (1,948-3,919)	2,937 (1,948-3,926)	2,942 (1,949-3,935)	2,942 (1,947-3,937)	2,938 (1,942-3,934)	2,935 (1,938-3,932)	2,931 (1,933-3,928)
Lung C33-C34	exhibiting high TMB	Advanced disease after progression post-diagnosis	610 (413-808)	656 (444-869)	699 (472-926)	740 (499-980)	783 (527-1,038)	824 (553-1,094)	868 (582-1,155)	908 (607-1,209)	939 (627-1,251)	970 (647-1,294)	1,002 (667-1,338)	1,035 (687-1,384)	1,069 (708-1,430)	1,101 (728-1,474)	1,135 (749-1,521)	1,169 (771-1,567)	1,204 (792-1,616)	1,238 (813-1,663)	1,269 (832-1,706)	1,302 (853-1,751)	1,332 (872-1,793)	1,365 (892-1,839)	1,396 (911-1,881)	1,426 (930-1,922)	1,455 (948-1,963)
Melanoma C43	regardless of biomarker status	All stages	27,703 (26,632-28,813)	28,532 (27,369-29,738)	29,360 (28,093-30,682)	30,191 (28,815-31,619)	31,018 (29,545-32,568)	31,848 (30,272-33,510)	32,617 (30,936-34,395)	33,321 (31,541-35,207)	33,993 (32,117-35,992)	34,669 (32,688-36,777)	35,343 (33,266-37,562)	35,930 (33,761-38,252)	36,433 (34,184-38,852)	36,941 (34,604-39,446)	37,447 (35,029-40,045)	37,952 (35,452-40,648)	38,355 (35,782-41,129)	38,663 (36,036-41,503)	38,968 (36,278-41,883)	39,278 (36,526-42,260)	39,586 (36,774-42,640)	39,797 (36,934-42,910)	39,920 (37,021-43,085)	40,049 (37,104-43,253)	40,177 (37,192-43,426)
Melanoma C43	regardless of biomarker status	Advanced disease at diagnosis	2,075 (1,832-2,330)	2,145 (1,887-2,404)	2,202 (1,941-2,484)	2,270 (1,995-2,551)	2,331 (2,042-2,632)	2,393 (2,097-2,703)	2,445 (2,139-2,767)	2,492 (2,179-2,826)	2,526 (2,202-2,873)	2,557 (2,221-2,917)	2,590 (2,245-2,959)	2,617 (2,263-2,999)	2,641 (2,271-3,025)	2,658 (2,284-3,056)	2,676 (2,298-3,087)	2,693 (2,307-3,113)	2,700 (2,311-3,131)	2,706 (2,311-3,139)	2,713 (2,309-3,152)	2,715 (2,312-3,163)	2,719 (2,311-3,171)	2,718 (2,302-3,173)	2,709 (2,296-3,170)	2,702 (2,287-3,167)	2,691 (2,278-3,159)
Melanoma C43	regardless of biomarker status	Advanced disease after progression post-diagnosis	2,409 (1,872-3,083)	2,539 (1,972-3,236)	2,667 (2,075-3,390)	2,793 (2,180-3,553)	2,920 (2,283-3,711)	3,044 (2,380-3,874)	3,171 (2,476-4,036)	3,287 (2,570-4,182)	3,392 (2,638-4,312)	3,478 (2,706-4,442)	3,566 (2,769-4,557)	3,648 (2,827-4,669)	3,728 (2,888-4,782)	3,804 (2,940-4,885)	3,874 (2,993-4,978)	3,942 (3,035-5,071)	3,996 (3,075-5,155)	4,048 (3,112-5,231)	4,097 (3,148-5,303)	4,139 (3,178-5,367)	4,175 (3,200-5,418)	4,202 (3,220-5,467)	4,237 (3,234-5,507)	4,256 (3,243-5,539)	4,273 (3,253-5,568)
Melanoma C43	exhibiting dMMR	All stages	1,854 (0-3,709)	1,909 (0-3,820)	1,965 (0-3,931)	2,020 (0-4,043)	2,076 (0-4,154)	2,131 (0-4,265)	2,183 (0-4,368)	2,230 (0-4,463)	2,275 (0-4,553)	2,320 (0-4,644)	2,365 (0-4,734)	2,404 (0-4,813)	2,438 (0-4,881)	2,472 (0-4,949)	2,506 (0-5,017)	2,539 (0-5,085)	2,566 (0-5,140)	2,587 (0-5,181)	2,607 (0-5,222)	2,628 (0-5,264)	2,649 (0-5,305)	2,663 (0-5,334)	2,671 (0-5,351)	2,680 (0-5,368)	2,688 (0-5,385)
Melanoma C43	exhibiting dMMR	Advanced disease at diagnosis	139 (0-279)	144 (0-289)	148 (0-296)	152 (0-306)	156 (0-314)	161 (0-322)	164 (0-329)	167 (0-336)	169 (0-340)	172 (0-344)	174 (0-349)	176 (0-353)	177 (0-356)	178 (0-358)	180 (0-361)	181 (0-363)	181 (0-364)	182 (0-365)	182 (0-366)	182 (0-366)	182 (0-367)	182 (0-367)	182 (0-366)	181 (0-365)	181 (0-363)
Melanoma C43	exhibiting dMMR	Advanced disease after progression post-diagnosis	162 (0-328)	170 (0-345)	179 (0-363)	187 (0-380)	196 (0-397)	204 (0-414)	213 (0-431)	220 (0-447)	227 (0-461)	233 (0-473)	239 (0-485)	245 (0-496)	250 (0-507)	255 (0-518)	260 (0-527)	264 (0-537)	268 (0-544)	271 (0-551)	275 (0-558)	277 (0-564)	280 (0-569)	282 (0-572)	284 (0-577)	285 (0-580)	286 (0-582)
Melanoma C43	exhibiting MSI	All stages	NA	NA	NA	NA	NA	NA	NA	NA	NA	NA	NA	NA	NA	NA	NA	NA	NA	NA	NA	NA	NA	NA	NA	NA	NA
Melanoma C43	exhibiting MSI	Advanced disease at diagnosis	NA	NA	NA	NA	NA	NA	NA	NA	NA	NA	NA	NA	NA	NA	NA	NA	NA	NA	NA	NA	NA	NA	NA	NA	NA
Melanoma C43	exhibiting MSI	Advanced disease after progression post-diagnosis	NA	NA	NA	NA	NA	NA	NA	NA	NA	NA	NA	NA	NA	NA	NA	NA	NA	NA	NA	NA	NA	NA	NA	NA	NA
Melanoma C43	exhibiting high TMB	All stages	14,563 (13,578-15,548)	14,999 (13,966-16,031)	15,434 (14,349-16,519)	15,871 (14,731-17,010)	16,306 (15,115-17,496)	16,742 (15,497-17,987)	17,146 (15,848-18,445)	17,516 (16,167-18,865)	17,869 (16,471-19,268)	18,225 (16,773-19,676)	18,579 (17,077-20,081)	18,888 (17,339-20,436)	19,152 (17,562-20,742)	19,419 (17,785-21,053)	19,685 (18,009-21,361)	19,950 (18,232-21,669)	20,162 (18,407-21,918)	20,324 (18,541-22,107)	20,485 (18,670-22,299)	20,648 (18,802-22,493)	20,809 (18,933-22,685)	20,920 (19,019-22,821)	20,985 (19,067-22,903)	21,053 (19,113-22,992)	21,120 (19,161-23,079)
Melanoma C43	exhibiting high TMB	Advanced disease at diagnosis	583 (378-787)	602 (391-814)	618 (401-835)	637 (413-861)	654 (423-885)	672 (435-909)	686 (444-929)	699 (452-947)	709 (458-960)	718 (463-973)	727 (468-986)	735 (472-997)	741 (475-1,007)	746 (478-1,014)	751 (481-1,021)	756 (484-1,028)	758 (485-1,031)	760 (485-1,034)	761 (485-1,038)	762 (486-1,038)	763 (486-1,040)	763 (485-1,041)	760 (484-1,037)	758 (482-1,035)	755 (480-1,031)
Melanoma C43	exhibiting high TMB	Advanced disease after progression post-diagnosis	676 (406-946)	713 (428-998)	749 (450-1,047)	784 (472-1,096)	820 (494-1,145)	854 (515-1,193)	890 (536-1,244)	922 (556-1,289)	952 (572-1,332)	976 (586-1,366)	1,001 (600-1,401)	1,024 (613-1,434)	1,046 (627-1,466)	1,067 (638-1,497)	1,087 (650-1,524)	1,106 (659-1,553)	1,121 (668-1,574)	1,136 (676-1,595)	1,150 (684-1,615)	1,161 (691-1,632)	1,172 (696-1,647)	1,179 (700-1,658)	1,189 (704-1,674)	1,194 (706-1,682)	1,199 (709-1,689)
Neuroendocrine tumours	regardless of biomarker status	All stages	6,144 (5,517-6,837)	6,494 (5,784-7,278)	6,863 (6,078-7,744)	7,235 (6,376-8,209)	7,615 (6,674-8,679)	7,999 (6,979-9,159)	8,383 (7,278-9,649)	8,751 (7,562-10,126)	9,067 (7,793-10,552)	9,387 (8,023-10,975)	9,704 (8,258-11,401)	10,020 (8,480-11,817)	10,327 (8,699-12,232)	10,624 (8,920-12,644)	10,926 (9,142-13,052)	11,226 (9,359-13,464)	11,525 (9,568-13,859)	11,800 (9,768-14,246)	12,081 (9,968-14,636)	12,359 (10,169-15,017)	12,638 (10,365-15,398)	12,910 (10,561-15,771)	13,163 (10,739-16,127)	13,422 (10,916-16,480)	13,673 (11,096-16,834)
Neuroendocrine tumours	regardless of biomarker status	Advanced disease at diagnosis	3,074 (2,631-3,575)	3,203 (2,719-3,753)	3,336 (2,816-3,940)	3,473 (2,906-4,119)	3,599 (3,006-4,302)	3,726 (3,090-4,478)	3,856 (3,180-4,656)	3,972 (3,260-4,824)	4,072 (3,323-4,976)	4,167 (3,381-5,125)	4,259 (3,436-5,263)	4,349 (3,497-5,398)	4,437 (3,543-5,521)	4,513 (3,594-5,648)	4,591 (3,639-5,772)	4,673 (3,682-5,890)	4,734 (3,723-5,998)	4,791 (3,755-6,097)	4,854 (3,789-6,199)	4,915 (3,823-6,296)	4,970 (3,855-6,388)	5,018 (3,881-6,467)	5,061 (3,903-6,549)	5,103 (3,921-6,622)	5,144 (3,944-6,691)
Neuroendocrine tumours	regardless of biomarker status	Advanced disease after progression post-diagnosis	NA	NA	NA	NA	NA	NA	NA	NA	NA	NA	NA	NA	NA	NA	NA	NA	NA	NA	NA	NA	NA	NA	NA	NA	NA
Neuroendocrine tumours	exhibiting dMMR	All stages	NA	NA	NA	NA	NA	NA	NA	NA	NA	NA	NA	NA	NA	NA	NA	NA	NA	NA	NA	NA	NA	NA	NA	NA	NA
Neuroendocrine tumours	exhibiting dMMR	Advanced disease at diagnosis	NA	NA	NA	NA	NA	NA	NA	NA	NA	NA	NA	NA	NA	NA	NA	NA	NA	NA	NA	NA	NA	NA	NA	NA	NA
Neuroendocrine tumours	exhibiting dMMR	Advanced disease after progression post-diagnosis	NA	NA	NA	NA	NA	NA	NA	NA	NA	NA	NA	NA	NA	NA	NA	NA	NA	NA	NA	NA	NA	NA	NA	NA	NA
Neuroendocrine tumours	exhibiting MSI	All stages	84 (22-145)	88 (23-154)	93 (24-162)	98 (25-171)	103 (27-180)	109 (28-189)	114 (29-199)	119 (30-207)	123 (31-215)	127 (32-223)	132 (33-230)	136 (34-238)	140 (35-245)	144 (36-253)	148 (37-260)	152 (38-267)	156 (38-274)	160 (39-281)	164 (40-288)	168 (41-294)	171 (42-301)	175 (42-308)	178 (43-314)	182 (44-320)	185 (45-326)
Neuroendocrine tumours	exhibiting MSI	Advanced disease at diagnosis	42 (11-73)	44 (11-76)	46 (12-80)	47 (12-83)	49 (12-86)	51 (13-89)	53 (13-92)	54 (13-95)	56 (14-97)	57 (14-100)	58 (14-102)	59 (14-104)	60 (15-106)	62 (15-108)	63 (15-110)	64 (15-112)	65 (15-114)	65 (15-115)	66 (16-117)	67 (16-118)	68 (16-120)	68 (16-121)	69 (16-122)	70 (16-123)	70 (16-124)
Neuroendocrine tumours	exhibiting MSI	Advanced disease after progression post-diagnosis	NA	NA	NA	NA	NA	NA	NA	NA	NA	NA	NA	NA	NA	NA	NA	NA	NA	NA	NA	NA	NA	NA	NA	NA	NA
Neuroendocrine tumours	exhibiting high TMB	All stages	1,523 (1,329-1,717)	1,610 (1,395-1,825)	1,701 (1,467-1,935)	1,793 (1,540-2,047)	1,888 (1,613-2,162)	1,983 (1,688-2,278)	2,078 (1,761-2,395)	2,169 (1,831-2,507)	2,247 (1,888-2,607)	2,327 (1,945-2,709)	2,405 (2,002-2,808)	2,484 (2,057-2,910)	2,560 (2,111-3,008)	2,633 (2,165-3,101)	2,708 (2,220-3,197)	2,782 (2,273-3,292)	2,857 (2,324-3,389)	2,925 (2,373-3,476)	2,994 (2,423-3,566)	3,063 (2,472-3,655)	3,132 (2,520-3,745)	3,200 (2,568-3,832)	3,262 (2,612-3,913)	3,327 (2,655-3,998)	3,389 (2,699-4,078)
Neuroendocrine tumours	exhibiting high TMB	Advanced disease at diagnosis	177 (48-306)	185 (50-319)	192 (52-332)	200 (54-346)	207 (56-359)	215 (57-372)	222 (59-385)	229 (60-397)	235 (62-407)	240 (63-417)	245 (64-427)	250 (65-436)	256 (66-445)	260 (67-453)	264 (68-461)	269 (68-470)	273 (69-476)	276 (70-482)	279 (70-489)	283 (71-495)	286 (71-501)	289 (72-506)	291 (72-510)	294 (73-515)	296 (73-519)
Neuroendocrine tumours	exhibiting high TMB	Advanced disease after progression post-diagnosis	NA	NA	NA	NA	NA	NA	NA	NA	NA	NA	NA	NA	NA	NA	NA	NA	NA	NA	NA	NA	NA	NA	NA	NA	NA
Oesophagus C15	regardless of biomarker status	All stages	1,769 (1,559-2,003)	1,815 (1,581-2,075)	1,861 (1,618-2,129)	1,907 (1,658-2,187)	1,952 (1,693-2,247)	2,003 (1,728-2,308)	2,047 (1,768-2,371)	2,099 (1,807-2,430)	2,135 (1,830-2,479)	2,171 (1,859-2,532)	2,210 (1,886-2,584)	2,250 (1,912-2,637)	2,285 (1,939-2,683)	2,323 (1,968-2,729)	2,355 (1,998-2,781)	2,392 (2,022-2,828)	2,428 (2,050-2,875)	2,463 (2,072-2,919)	2,497 (2,099-2,966)	2,534 (2,124-3,016)	2,568 (2,148-3,060)	2,597 (2,176-3,099)	2,630 (2,193-3,139)	2,657 (2,220-3,179)	2,691 (2,242-3,219)
Oesophagus C15	regardless of biomarker status	Advanced disease at diagnosis	727 (581-906)	739 (579-927)	743 (581-945)	751 (584-955)	759 (588-970)	762 (589-980)	773 (589-995)	780 (594-1,010)	787 (598-1,021)	788 (599-1,036)	798 (602-1,048)	804 (604-1,058)	809 (607-1,071)	816 (611-1,081)	822 (612-1,094)	827 (613-1,101)	827 (612-1,111)	833 (614-1,121)	836 (615-1,129)	840 (616-1,135)	843 (615-1,141)	847 (617-1,147)	851 (616-1,152)	849 (616-1,157)	850 (620-1,163)
Oesophagus C15	regardless of biomarker status	Advanced disease after progression post-diagnosis	520 (412-640)	540 (423-670)	554 (433-687)	571 (445-708)	586 (454-735)	606 (467-756)	620 (478-784)	637 (492-807)	653 (501-831)	669 (519-856)	687 (528-880)	708 (540-901)	725 (552-928)	739 (564-954)	756 (576-980)	778 (587-1,005)	794 (603-1,032)	814 (616-1,054)	831 (627-1,079)	848 (639-1,104)	864 (650-1,126)	878 (662-1,152)	898 (671-1,175)	915 (684-1,199)	931 (695-1,221)
Oesophagus C15	exhibiting dMMR	All stages	75 (31-119)	77 (32-122)	79 (33-125)	81 (33-128)	83 (34-132)	85 (35-135)	87 (36-138)	89 (36-142)	91 (37-144)	92 (38-146)	94 (38-149)	95 (39-152)	97 (39-154)	98 (40-157)	100 (40-159)	101 (41-162)	103 (42-164)	104 (42-167)	106 (43-169)	107 (43-171)	109 (44-174)	110 (44-176)	111 (45-178)	113 (45-180)	114 (46-182)
Oesophagus C15	exhibiting dMMR	Advanced disease at diagnosis	31 (12-50)	32 (12-51)	32 (12-51)	32 (13-52)	32 (13-52)	33 (13-53)	33 (13-54)	33 (13-54)	34 (13-55)	34 (13-55)	34 (13-55)	34 (13-56)	35 (13-56)	35 (13-57)	35 (13-57)	35 (13-58)	35 (13-58)	36 (13-58)	36 (13-58)	36 (13-59)	36 (13-59)	36 (13-59)	36 (13-59)	36 (13-59)	36 (13-59)
Oesophagus C15	exhibiting dMMR	Advanced disease after progression post-diagnosis	22 (9-36)	23 (9-37)	24 (9-38)	25 (10-39)	25 (10-41)	26 (10-42)	27 (10-43)	27 (11-44)	28 (11-45)	29 (11-46)	29 (11-48)	30 (12-49)	31 (12-50)	32 (12-51)	32 (12-52)	33 (13-54)	34 (13-55)	35 (13-56)	36 (13-58)	36 (14-59)	37 (14-60)	38 (14-61)	38 (14-62)	39 (15-63)	40 (15-65)
Oesophagus C15	exhibiting MSI	All stages	44 (20-67)	45 (21-69)	46 (21-71)	47 (22-73)	48 (22-74)	50 (23-76)	51 (23-78)	52 (24-80)	53 (24-82)	54 (24-83)	55 (25-84)	56 (25-86)	56 (25-87)	57 (26-89)	58 (26-90)	59 (27-91)	60 (27-93)	61 (27-94)	62 (28-96)	63 (28-97)	63 (28-98)	64 (29-99)	65 (29-101)	66 (29-102)	66 (30-103)
Oesophagus C15	exhibiting MSI	Advanced disease at diagnosis	18 (8-28)	19 (8-29)	19 (8-29)	19 (8-30)	19 (8-30)	19 (8-30)	19 (8-30)	20 (8-31)	20 (8-31)	20 (8-31)	20 (9-32)	20 (9-32)	20 (9-32)	20 (9-32)	21 (9-33)	21 (9-33)	21 (9-33)	21 (9-33)	21 (9-33)	21 (9-33)	21 (9-34)	21 (9-34)	21 (9-34)	21 (9-34)	21 (9-34)
Oesophagus C15	exhibiting MSI	Advanced disease after progression post-diagnosis	13 (6-21)	14 (6-21)	14 (6-22)	14 (6-23)	15 (7-23)	15 (7-24)	16 (7-24)	16 (7-25)	16 (7-26)	17 (7-26)	17 (8-27)	18 (8-28)	18 (8-29)	19 (8-29)	19 (8-30)	20 (8-31)	20 (9-31)	20 (9-32)	21 (9-33)	21 (9-33)	22 (9-34)	22 (9-35)	22 (9-35)	23 (10-36)	23 (10-37)
Oesophagus C15	exhibiting high TMB	All stages	582 (456-709)	597 (464-731)	613 (475-750)	628 (487-769)	642 (497-788)	659 (509-810)	674 (520-827)	691 (532-849)	703 (540-866)	715 (548-881)	727 (557-898)	741 (565-916)	752 (574-930)	765 (582-947)	775 (591-959)	787 (599-976)	799 (607-991)	811 (614-1,007)	822 (622-1,021)	834 (630-1,038)	845 (638-1,052)	855 (646-1,063)	865 (652-1,079)	874 (659-1,089)	886 (666-1,105)
Oesophagus C15	exhibiting high TMB	Advanced disease at diagnosis	240 (175-305)	244 (175-313)	245 (175-315)	247 (176-319)	250 (178-323)	251 (178-324)	255 (178-331)	257 (180-334)	259 (181-338)	260 (181-338)	263 (182-343)	265 (183-347)	267 (184-349)	269 (185-352)	271 (186-356)	272 (186-359)	272 (186-359)	274 (187-362)	275 (187-364)	277 (187-366)	278 (187-368)	279 (188-370)	280 (187-373)	280 (187-372)	280 (189-372)
Oesophagus C15	exhibiting high TMB	Advanced disease after progression post-diagnosis	172 (124-219)	178 (128-229)	183 (131-235)	188 (134-242)	193 (137-249)	200 (141-258)	204 (145-264)	210 (149-271)	215 (152-279)	221 (157-284)	226 (160-293)	233 (163-303)	239 (167-311)	244 (171-316)	249 (174-324)	256 (178-335)	262 (183-341)	268 (187-350)	274 (190-358)	279 (194-365)	285 (197-372)	289 (201-378)	296 (204-388)	301 (207-395)	307 (211-403)
Other solid cancers	regardless of biomarker status	All stages	3,771 (3,445-4,123)	3,738 (3,401-4,102)	3,729 (3,376-4,104)	3,708 (3,347-4,104)	3,688 (3,311-4,102)	3,669 (3,281-4,094)	3,670 (3,276-4,121)	3,678 (3,270-4,144)	3,665 (3,240-4,134)	3,648 (3,219-4,130)	3,632 (3,187-4,131)	3,627 (3,176-4,138)	3,629 (3,173-4,150)	3,629 (3,170-4,161)	3,632 (3,160-4,174)	3,630 (3,154-4,192)	3,633 (3,147-4,205)	3,637 (3,142-4,214)	3,637 (3,136-4,228)	3,639 (3,134-4,232)	3,644 (3,135-4,244)	3,641 (3,125-4,248)	3,635 (3,116-4,251)	3,629 (3,107-4,246)	3,625 (3,097-4,252)
Other solid cancers	regardless of biomarker status	Advanced disease at diagnosis	1,847 (1,616-2,105)	1,824 (1,589-2,089)	1,813 (1,570-2,087)	1,801 (1,554-2,084)	1,790 (1,535-2,079)	1,770 (1,515-2,071)	1,770 (1,504-2,074)	1,771 (1,498-2,080)	1,758 (1,482-2,074)	1,736 (1,464-2,053)	1,720 (1,442-2,045)	1,715 (1,430-2,041)	1,698 (1,424-2,037)	1,697 (1,410-2,035)	1,684 (1,401-2,035)	1,679 (1,392-2,030)	1,672 (1,382-2,025)	1,668 (1,369-2,024)	1,661 (1,362-2,020)	1,651 (1,354-2,014)	1,643 (1,347-2,011)	1,632 (1,340-2,001)	1,623 (1,323-1,991)	1,614 (1,317-1,984)	1,600 (1,302-1,977)
Other solid cancers	regardless of biomarker status	Advanced disease after progression post-diagnosis	664 (553-788)	668 (555-800)	674 (557-808)	680 (556-815)	681 (561-827)	689 (562-839)	700 (564-849)	703 (567-854)	703 (567-858)	705 (566-865)	708 (562-869)	708 (561-875)	714 (563-879)	721 (565-889)	722 (568-899)	730 (569-911)	737 (570-919)	744 (576-928)	746 (579-937)	750 (580-943)	756 (583-946)	759 (586-954)	764 (585-960)	766 (587-966)	769 (588-968)
Other solid cancers	exhibiting dMMR	All stages	109 (96-122)	108 (95-121)	108 (95-121)	107 (94-121)	107 (93-120)	106 (92-120)	106 (92-120)	106 (92-121)	106 (91-121)	106 (91-120)	105 (90-120)	105 (90-120)	105 (89-120)	105 (89-121)	105 (89-121)	105 (89-121)	105 (89-121)	105 (89-122)	105 (89-122)	105 (89-122)	105 (89-122)	105 (88-122)	105 (88-122)	105 (88-122)	105 (88-122)
Other solid cancers	exhibiting dMMR	Advanced disease at diagnosis	54 (46-62)	53 (45-61)	53 (45-61)	52 (44-61)	52 (44-60)	51 (43-60)	51 (43-60)	51 (43-60)	51 (42-60)	50 (42-59)	50 (41-59)	50 (41-59)	49 (41-58)	49 (40-58)	49 (40-58)	49 (40-58)	49 (39-58)	49 (39-58)	48 (39-58)	48 (39-57)	48 (38-57)	47 (38-57)	47 (38-57)	47 (38-56)	47 (37-56)
Other solid cancers	exhibiting dMMR	Advanced disease after progression post-diagnosis	20 (16-23)	20 (16-23)	20 (16-24)	20 (16-24)	20 (16-24)	20 (16-24)	21 (16-25)	21 (17-25)	21 (17-25)	21 (16-25)	21 (16-25)	21 (16-25)	21 (16-26)	21 (16-26)	21 (17-26)	22 (17-26)	22 (17-27)	22 (17-27)	22 (17-27)	22 (17-27)	22 (17-28)	22 (17-28)	22 (17-28)	23 (17-28)	23 (17-28)
Other solid cancers	exhibiting MSI	All stages	102 (77-127)	101 (76-126)	101 (76-126)	100 (75-125)	99 (74-124)	99 (74-124)	99 (74-124)	99 (74-124)	99 (73-124)	98 (73-124)	98 (72-123)	98 (72-123)	98 (72-124)	98 (72-124)	98 (72-124)	98 (72-124)	98 (72-124)	98 (72-124)	98 (72-124)	98 (72-124)	98 (72-125)	98 (72-125)	98 (71-125)	98 (71-124)	98 (71-124)
Other solid cancers	exhibiting MSI	Advanced disease at diagnosis	50 (37-63)	49 (36-62)	49 (36-62)	49 (36-62)	49 (35-62)	48 (35-61)	48 (35-61)	48 (35-61)	48 (34-61)	47 (34-60)	47 (34-60)	47 (33-60)	46 (33-59)	46 (33-59)	46 (33-59)	46 (33-59)	45 (32-58)	45 (32-58)	45 (32-58)	45 (32-58)	45 (32-58)	44 (31-57)	44 (31-57)	44 (31-57)	43 (31-56)
Other solid cancers	exhibiting MSI	Advanced disease after progression post-diagnosis	18 (13-23)	18 (13-24)	19 (13-24)	19 (13-24)	19 (13-24)	19 (14-24)	19 (14-25)	19 (14-25)	19 (14-25)	19 (14-25)	19 (14-25)	19 (14-25)	20 (14-26)	20 (14-26)	20 (14-26)	20 (14-26)	20 (14-27)	20 (14-27)	21 (14-27)	21 (14-27)	21 (14-27)	21 (14-27)	21 (14-28)	21 (14-28)	21 (14-28)
Other solid cancers	exhibiting high TMB	All stages	528 (145-910)	523 (144-902)	522 (143-900)	519 (142-895)	516 (141-891)	513 (140-887)	513 (140-887)	515 (140-889)	513 (139-886)	510 (138-883)	508 (137-879)	507 (137-878)	508 (137-879)	508 (137-879)	508 (136-880)	508 (136-880)	508 (136-881)	509 (136-882)	509 (136-882)	509 (136-882)	510 (136-884)	509 (135-883)	509 (135-882)	508 (135-881)	507 (134-880)
Other solid cancers	exhibiting high TMB	Advanced disease at diagnosis	259 (70-447)	255 (69-442)	254 (68-440)	252 (67-437)	251 (67-435)	248 (66-430)	248 (66-430)	248 (65-431)	246 (65-428)	243 (64-422)	241 (63-419)	240 (63-418)	238 (62-413)	238 (62-414)	236 (61-410)	235 (61-409)	234 (61-408)	234 (60-407)	233 (60-405)	231 (59-403)	230 (59-401)	229 (59-398)	227 (58-396)	226 (58-394)	224 (57-391)
Other solid cancers	exhibiting high TMB	Advanced disease after progression post-diagnosis	93 (25-162)	94 (25-163)	95 (25-165)	96 (25-166)	96 (25-166)	97 (25-169)	98 (25-172)	99 (25-172)	99 (25-172)	99 (25-173)	99 (25-174)	99 (25-174)	100 (25-175)	101 (25-177)	101 (25-178)	103 (25-180)	104 (25-182)	104 (26-183)	105 (26-184)	105 (26-185)	106 (26-186)	107 (26-187)	107 (26-189)	108 (26-189)	108 (26-190)
Ovary and other female genital organs C56-C57	regardless of biomarker status	All stages	2,784 (2,542-3,047)	2,852 (2,583-3,139)	2,913 (2,619-3,237)	2,980 (2,651-3,336)	3,042 (2,688-3,436)	3,107 (2,725-3,535)	3,170 (2,758-3,636)	3,236 (2,792-3,734)	3,288 (2,820-3,826)	3,341 (2,846-3,914)	3,393 (2,870-4,005)	3,453 (2,898-4,089)	3,504 (2,927-4,179)	3,558 (2,954-4,265)	3,611 (2,985-4,349)	3,662 (3,014-4,438)	3,715 (3,046-4,522)	3,765 (3,077-4,603)	3,822 (3,109-4,684)	3,880 (3,141-4,768)	3,929 (3,171-4,853)	3,981 (3,205-4,931)	4,041 (3,238-5,016)	4,088 (3,272-5,092)	4,140 (3,305-5,172)
Ovary and other female genital organs C56-C57	regardless of biomarker status	Advanced disease at diagnosis	1,880 (1,658-2,127)	1,933 (1,692-2,205)	1,984 (1,723-2,286)	2,039 (1,758-2,363)	2,098 (1,792-2,447)	2,151 (1,823-2,528)	2,209 (1,853-2,614)	2,259 (1,889-2,697)	2,307 (1,916-2,768)	2,351 (1,939-2,841)	2,397 (1,961-2,918)	2,443 (1,986-2,991)	2,491 (2,016-3,069)	2,536 (2,038-3,143)	2,586 (2,067-3,216)	2,629 (2,094-3,291)	2,678 (2,124-3,361)	2,727 (2,153-3,436)	2,778 (2,183-3,511)	2,824 (2,212-3,587)	2,872 (2,244-3,657)	2,922 (2,277-3,733)	2,975 (2,307-3,810)	3,021 (2,340-3,883)	3,070 (2,371-3,956)
Ovary and other female genital organs C56-C57	regardless of biomarker status	Advanced disease after progression post-diagnosis	358 (281-440)	361 (282-443)	366 (285-449)	369 (288-455)	377 (291-463)	382 (294-475)	386 (292-488)	394 (297-498)	398 (298-502)	399 (300-512)	403 (299-522)	407 (301-528)	409 (301-536)	414 (301-542)	415 (303-550)	418 (302-554)	420 (304-562)	422 (306-568)	427 (307-572)	430 (308-575)	430 (309-577)	431 (306-580)	432 (306-584)	433 (306-586)	432 (306-588)
Ovary and other female genital organs C56-C57	exhibiting dMMR	All stages	160 (67-252)	164 (69-258)	167 (70-264)	171 (71-271)	174 (72-276)	178 (74-283)	182 (75-289)	185 (76-295)	188 (77-300)	191 (78-305)	194 (79-310)	198 (80-316)	201 (81-321)	204 (82-326)	207 (83-331)	210 (84-336)	213 (85-341)	216 (86-346)	219 (87-351)	222 (88-357)	225 (89-362)	228 (90-367)	232 (91-372)	234 (92-377)	237 (93-382)
Ovary and other female genital organs C56-C57	exhibiting dMMR	Advanced disease at diagnosis	108 (45-171)	111 (46-176)	114 (47-181)	117 (48-186)	120 (49-192)	123 (50-197)	127 (51-202)	130 (52-207)	132 (53-212)	135 (54-216)	138 (55-220)	140 (56-225)	143 (56-229)	145 (57-234)	148 (58-239)	151 (59-243)	154 (60-247)	156 (61-252)	159 (62-257)	162 (62-261)	165 (63-266)	168 (64-271)	171 (65-276)	173 (66-280)	176 (67-285)
Ovary and other female genital organs C56-C57	exhibiting dMMR	Advanced disease after progression post-diagnosis	21 (8-34)	21 (8-34)	21 (8-34)	22 (9-35)	22 (9-35)	22 (9-36)	23 (9-36)	23 (9-37)	23 (9-38)	23 (9-38)	24 (9-38)	24 (9-39)	24 (9-39)	24 (9-39)	24 (9-39)	24 (9-40)	25 (9-40)	25 (9-40)	25 (9-41)	25 (9-41)	25 (9-41)	25 (9-41)	25 (9-41)	25 (9-41)	25 (9-41)
Ovary and other female genital organs C56-C57	exhibiting MSI	All stages	125 (40-210)	128 (41-215)	131 (42-220)	134 (43-225)	136 (43-230)	139 (44-235)	142 (45-240)	145 (45-245)	147 (46-249)	150 (46-253)	152 (47-257)	155 (47-262)	157 (48-266)	160 (49-271)	162 (49-275)	164 (50-279)	167 (50-283)	169 (51-287)	171 (51-291)	174 (52-296)	176 (52-300)	178 (53-304)	181 (54-309)	183 (54-312)	186 (55-316)
Ovary and other female genital organs C56-C57	exhibiting MSI	Advanced disease at diagnosis	85 (27-142)	87 (28-146)	89 (28-150)	92 (29-155)	94 (29-159)	97 (30-163)	99 (31-168)	101 (31-172)	104 (32-176)	106 (32-179)	108 (32-183)	110 (33-186)	112 (33-190)	114 (34-194)	116 (34-198)	118 (35-201)	120 (35-205)	122 (36-209)	125 (36-213)	127 (37-217)	129 (37-220)	131 (38-224)	133 (38-229)	136 (39-232)	138 (39-236)
Ovary and other female genital organs C56-C57	exhibiting MSI	Advanced disease after progression post-diagnosis	17 (5-28)	17 (5-28)	17 (5-29)	17 (5-29)	17 (5-29)	18 (5-30)	18 (5-30)	18 (5-31)	18 (5-31)	18 (5-31)	19 (5-32)	19 (5-32)	19 (5-32)	19 (5-33)	19 (5-33)	19 (5-33)	19 (5-33)	19 (6-33)	20 (6-34)	20 (6-34)	20 (6-34)	20 (5-34)	20 (5-34)	20 (5-34)	20 (5-34)
Ovary and other female genital organs C56-C57	exhibiting high TMB	All stages	324 (172-475)	332 (175-488)	339 (179-498)	346 (182-511)	354 (185-522)	361 (189-534)	368 (192-545)	376 (195-557)	382 (197-567)	388 (200-577)	394 (202-586)	401 (205-598)	407 (207-607)	413 (210-617)	420 (212-627)	426 (215-636)	432 (217-646)	438 (220-655)	444 (223-666)	451 (225-677)	457 (228-686)	463 (230-695)	470 (233-706)	475 (235-715)	481 (238-724)
Ovary and other female genital organs C56-C57	exhibiting high TMB	Advanced disease at diagnosis	30 (0-60)	31 (0-61)	31 (0-63)	32 (0-65)	33 (0-66)	34 (0-68)	35 (0-70)	36 (0-72)	37 (0-73)	37 (0-75)	38 (0-76)	39 (0-78)	39 (0-79)	40 (0-81)	41 (0-82)	42 (0-84)	42 (0-85)	43 (0-87)	44 (0-89)	45 (0-90)	45 (0-92)	46 (0-93)	47 (0-95)	48 (0-96)	48 (0-98)
Ovary and other female genital organs C56-C57	exhibiting high TMB	Advanced disease after progression post-diagnosis	6 (0-12)	6 (0-12)	6 (0-12)	6 (0-12)	6 (0-12)	6 (0-13)	7 (0-13)	7 (0-13)	7 (0-13)	7 (0-13)	7 (0-13)	7 (0-13)	7 (0-14)	7 (0-14)	7 (0-14)	7 (0-14)	7 (0-14)	7 (0-14)	7 (0-14)	7 (0-14)	7 (0-14)	7 (0-14)	7 (0-14)	7 (0-14)	7 (0-14)
Pancreas C25	regardless of biomarker status	All stages	3,357 (3,047-3,701)	3,562 (3,198-3,961)	3,770 (3,387-4,204)	3,989 (3,569-4,456)	4,211 (3,763-4,709)	4,441 (3,958-4,965)	4,675 (4,166-5,238)	4,880 (4,338-5,481)	5,033 (4,468-5,667)	5,189 (4,592-5,853)	5,342 (4,717-6,039)	5,487 (4,839-6,219)	5,634 (4,955-6,392)	5,776 (5,075-6,570)	5,920 (5,191-6,746)	6,064 (5,308-6,927)	6,199 (5,416-7,086)	6,330 (5,521-7,248)	6,465 (5,623-7,410)	6,586 (5,732-7,568)	6,716 (5,833-7,729)	6,838 (5,924-7,876)	6,949 (6,021-8,017)	7,064 (6,105-8,158)	7,178 (6,196-8,296)
Pancreas C25	regardless of biomarker status	Advanced disease at diagnosis	2,006 (1,752-2,294)	2,105 (1,819-2,436)	2,209 (1,900-2,559)	2,309 (1,982-2,681)	2,409 (2,063-2,812)	2,515 (2,149-2,937)	2,619 (2,237-3,064)	2,709 (2,305-3,178)	2,770 (2,347-3,258)	2,829 (2,394-3,331)	2,884 (2,437-3,412)	2,933 (2,477-3,481)	2,988 (2,513-3,549)	3,036 (2,544-3,616)	3,083 (2,577-3,682)	3,131 (2,610-3,747)	3,171 (2,638-3,801)	3,205 (2,662-3,852)	3,245 (2,688-3,906)	3,283 (2,710-3,952)	3,315 (2,736-4,004)	3,340 (2,754-4,042)	3,363 (2,767-4,084)	3,389 (2,781-4,118)	3,410 (2,795-4,152)
Pancreas C25	regardless of biomarker status	Advanced disease after progression post-diagnosis	738 (644-834)	799 (695-906)	863 (749-980)	930 (800-1,061)	996 (856-1,149)	1,067 (917-1,231)	1,138 (979-1,317)	1,212 (1,033-1,406)	1,274 (1,084-1,478)	1,334 (1,135-1,551)	1,396 (1,183-1,627)	1,459 (1,236-1,708)	1,527 (1,284-1,782)	1,584 (1,338-1,864)	1,650 (1,385-1,943)	1,716 (1,441-2,024)	1,785 (1,491-2,110)	1,847 (1,543-2,192)	1,910 (1,592-2,269)	1,971 (1,642-2,348)	2,033 (1,690-2,429)	2,100 (1,741-2,513)	2,165 (1,790-2,588)	2,224 (1,838-2,670)	2,283 (1,881-2,746)
Pancreas C25	exhibiting dMMR	All stages	51 (21-81)	54 (22-86)	57 (23-91)	60 (25-96)	64 (26-102)	67 (27-107)	71 (29-113)	74 (30-118)	76 (31-122)	79 (32-125)	81 (33-129)	83 (33-133)	85 (34-136)	87 (35-140)	89 (36-143)	92 (37-147)	94 (37-150)	96 (38-153)	98 (39-156)	100 (40-159)	101 (40-162)	103 (41-165)	105 (42-168)	107 (42-171)	108 (43-174)
Pancreas C25	exhibiting dMMR	Advanced disease at diagnosis	NA	NA	NA	NA	NA	NA	NA	NA	NA	NA	NA	NA	NA	NA	NA	NA	NA	NA	NA	NA	NA	NA	NA	NA	NA
Pancreas C25	exhibiting dMMR	Advanced disease after progression post-diagnosis	NA	NA	NA	NA	NA	NA	NA	NA	NA	NA	NA	NA	NA	NA	NA	NA	NA	NA	NA	NA	NA	NA	NA	NA	NA
Pancreas C25	exhibiting MSI	All stages	31 (15-47)	33 (16-50)	35 (17-52)	36 (18-55)	38 (19-58)	41 (19-62)	43 (20-65)	45 (21-68)	46 (22-70)	47 (23-72)	49 (23-74)	50 (24-76)	51 (24-78)	53 (25-80)	54 (26-82)	55 (26-84)	56 (27-86)	58 (27-88)	59 (28-90)	60 (28-92)	61 (29-93)	62 (29-95)	63 (30-97)	64 (30-98)	65 (31-100)
Pancreas C25	exhibiting MSI	Advanced disease at diagnosis	19 (9-28)	19 (9-30)	20 (10-31)	21 (10-32)	22 (11-34)	23 (11-35)	24 (11-37)	25 (12-38)	25 (12-39)	26 (12-40)	27 (12-41)	27 (13-41)	27 (13-42)	28 (13-43)	28 (13-43)	29 (13-44)	29 (14-45)	29 (14-45)	30 (14-46)	30 (14-46)	30 (14-47)	31 (14-47)	31 (14-47)	31 (14-48)	31 (14-48)
Pancreas C25	exhibiting MSI	Advanced disease after progression post-diagnosis	7 (4-11)	8 (4-12)	8 (4-12)	9 (4-13)	9 (5-14)	10 (5-15)	11 (5-16)	11 (6-17)	12 (6-18)	13 (6-19)	13 (6-20)	14 (7-21)	14 (7-22)	15 (7-22)	15 (7-23)	16 (8-24)	17 (8-25)	17 (8-26)	18 (8-27)	18 (9-28)	19 (9-29)	19 (9-30)	20 (9-31)	21 (10-32)	21 (10-32)
Pancreas C25	exhibiting high TMB	All stages	NA	NA	NA	NA	NA	NA	NA	NA	NA	NA	NA	NA	NA	NA	NA	NA	NA	NA	NA	NA	NA	NA	NA	NA	NA
Pancreas C25	exhibiting high TMB	Advanced disease at diagnosis	NA	NA	NA	NA	NA	NA	NA	NA	NA	NA	NA	NA	NA	NA	NA	NA	NA	NA	NA	NA	NA	NA	NA	NA	NA
Pancreas C25	exhibiting high TMB	Advanced disease after progression post-diagnosis	NA	NA	NA	NA	NA	NA	NA	NA	NA	NA	NA	NA	NA	NA	NA	NA	NA	NA	NA	NA	NA	NA	NA	NA	NA
Prostate C61	regardless of biomarker status	All stages	38,614 (37,478-39,784)	38,854 (37,645-40,101)	39,284 (37,924-40,689)	39,708 (38,201-41,272)	40,133 (38,473-41,856)	40,554 (38,745-42,442)	41,035 (39,160-42,995)	41,560 (39,699-43,498)	42,085 (40,244-43,999)	42,607 (40,788-44,499)	43,132 (41,334-44,998)	43,652 (41,861-45,506)	44,166 (42,369-46,027)	44,681 (42,883-46,542)	45,194 (43,393-47,058)	45,707 (43,901-47,572)	46,214 (44,397-48,088)	46,717 (44,889-48,610)	47,220 (45,376-49,125)	47,722 (45,865-49,643)	48,228 (46,354-50,162)	48,732 (46,837-50,679)	49,229 (47,319-51,202)	49,731 (47,800-51,723)	50,229 (48,283-52,241)
Prostate C61	regardless of biomarker status	Advanced disease at diagnosis	3,055 (2,781-3,341)	3,110 (2,824-3,405)	3,178 (2,880-3,496)	3,249 (2,933-3,581)	3,320 (2,987-3,671)	3,391 (3,040-3,760)	3,466 (3,109-3,850)	3,546 (3,181-3,931)	3,616 (3,244-4,005)	3,683 (3,309-4,078)	3,751 (3,373-4,151)	3,823 (3,441-4,227)	3,894 (3,504-4,303)	3,964 (3,568-4,380)	4,037 (3,632-4,457)	4,105 (3,697-4,538)	4,181 (3,762-4,616)	4,255 (3,829-4,702)	4,332 (3,897-4,787)	4,408 (3,966-4,873)	4,486 (4,034-4,961)	4,566 (4,107-5,048)	4,646 (4,175-5,137)	4,726 (4,248-5,225)	4,803 (4,317-5,320)
Prostate C61	regardless of biomarker status	Advanced disease after progression post-diagnosis	3,263 (2,773-3,812)	3,293 (2,807-3,848)	3,320 (2,832-3,879)	3,352 (2,861-3,915)	3,394 (2,896-3,967)	3,443 (2,934-4,031)	3,497 (2,974-4,103)	3,548 (3,012-4,173)	3,587 (3,039-4,227)	3,625 (3,066-4,276)	3,665 (3,099-4,323)	3,706 (3,135-4,365)	3,746 (3,173-4,408)	3,787 (3,210-4,452)	3,827 (3,249-4,494)	3,864 (3,286-4,535)	3,905 (3,320-4,579)	3,943 (3,354-4,622)	3,982 (3,388-4,667)	4,016 (3,419-4,710)	4,053 (3,452-4,749)	4,086 (3,481-4,789)	4,120 (3,509-4,831)	4,151 (3,538-4,866)	4,188 (3,564-4,905)
Prostate C61	exhibiting dMMR	All stages	2,388 (250-4,525)	2,403 (252-4,554)	2,429 (254-4,604)	2,455 (257-4,654)	2,482 (259-4,705)	2,508 (261-4,754)	2,538 (264-4,811)	2,570 (268-4,872)	2,602 (271-4,934)	2,635 (275-4,995)	2,667 (278-5,056)	2,699 (282-5,117)	2,731 (285-5,177)	2,763 (288-5,238)	2,795 (292-5,298)	2,826 (295-5,358)	2,858 (298-5,417)	2,889 (302-5,476)	2,920 (305-5,535)	2,951 (308-5,594)	2,982 (311-5,653)	3,013 (315-5,712)	3,044 (318-5,770)	3,075 (321-5,829)	3,106 (324-5,888)
Prostate C61	exhibiting dMMR	Advanced disease at diagnosis	107 (40-175)	109 (41-178)	112 (42-182)	114 (43-186)	117 (43-190)	119 (44-194)	122 (45-198)	125 (46-203)	127 (47-207)	129 (48-211)	132 (49-215)	134 (50-219)	137 (51-223)	139 (52-227)	142 (53-231)	144 (54-235)	147 (55-239)	149 (56-243)	152 (57-248)	155 (57-252)	158 (58-257)	160 (60-261)	163 (61-266)	166 (62-270)	169 (63-275)
Prostate C61	exhibiting dMMR	Advanced disease after progression post-diagnosis	115 (41-188)	116 (42-190)	117 (42-191)	118 (43-193)	119 (43-195)	121 (44-198)	123 (44-201)	125 (45-204)	126 (45-207)	127 (46-209)	129 (46-211)	130 (47-214)	132 (47-216)	133 (48-218)	134 (49-220)	136 (49-222)	137 (50-225)	139 (50-227)	140 (51-229)	141 (51-231)	142 (51-233)	144 (52-235)	145 (52-237)	146 (53-239)	147 (53-241)
Prostate C61	exhibiting MSI	All stages	904 (647-1,161)	909 (651-1,168)	920 (658-1,182)	929 (664-1,195)	939 (671-1,208)	949 (677-1,221)	960 (685-1,236)	973 (694-1,251)	985 (703-1,267)	997 (712-1,283)	1,010 (721-1,298)	1,022 (730-1,314)	1,034 (738-1,329)	1,046 (747-1,345)	1,058 (756-1,360)	1,070 (764-1,375)	1,082 (773-1,391)	1,093 (781-1,406)	1,105 (790-1,421)	1,117 (798-1,436)	1,129 (806-1,451)	1,141 (815-1,466)	1,152 (823-1,481)	1,164 (832-1,496)	1,176 (840-1,511)
Prostate C61	exhibiting MSI	Advanced disease at diagnosis	202 (106-299)	206 (107-304)	210 (110-311)	215 (112-318)	220 (114-325)	224 (117-332)	229 (119-339)	235 (122-347)	239 (124-354)	244 (127-360)	248 (129-367)	253 (132-374)	257 (134-381)	262 (136-388)	267 (139-395)	271 (141-402)	276 (144-409)	281 (146-416)	286 (149-424)	291 (152-431)	297 (154-439)	302 (157-447)	307 (160-455)	312 (162-462)	317 (165-470)
Prostate C61	exhibiting MSI	Advanced disease after progression post-diagnosis	216 (109-322)	218 (111-325)	220 (112-328)	222 (113-331)	224 (114-335)	228 (116-340)	231 (117-345)	235 (119-350)	237 (120-354)	240 (121-358)	242 (122-362)	245 (124-366)	248 (125-370)	250 (127-374)	253 (128-378)	255 (130-381)	258 (131-386)	261 (132-389)	263 (133-393)	266 (135-396)	268 (136-400)	270 (137-403)	272 (138-407)	274 (139-410)	277 (140-413)
Prostate C61	exhibiting high TMB	All stages	1,558 (873-2,243)	1,567 (878-2,257)	1,585 (887-2,282)	1,602 (896-2,307)	1,619 (905-2,333)	1,636 (914-2,358)	1,655 (925-2,386)	1,677 (937-2,416)	1,698 (949-2,446)	1,719 (961-2,477)	1,740 (973-2,507)	1,761 (985-2,537)	1,782 (996-2,567)	1,802 (1,008-2,597)	1,823 (1,020-2,626)	1,844 (1,031-2,656)	1,864 (1,043-2,686)	1,884 (1,054-2,715)	1,905 (1,066-2,744)	1,925 (1,077-2,773)	1,945 (1,088-2,803)	1,966 (1,100-2,832)	1,986 (1,111-2,861)	2,006 (1,122-2,890)	2,026 (1,133-2,919)
Prostate C61	exhibiting high TMB	Advanced disease at diagnosis	218 (117-318)	222 (119-324)	226 (122-331)	231 (124-339)	236 (127-346)	241 (129-354)	247 (132-361)	252 (135-370)	257 (138-377)	262 (141-384)	267 (143-391)	272 (146-398)	277 (149-406)	282 (151-413)	287 (154-421)	292 (157-428)	298 (160-436)	303 (162-443)	308 (165-451)	314 (168-459)	319 (171-468)	325 (174-476)	331 (177-484)	336 (180-493)	342 (183-501)
Prostate C61	exhibiting high TMB	Advanced disease after progression post-diagnosis	232 (121-343)	235 (123-346)	236 (124-349)	239 (125-352)	242 (126-357)	245 (128-362)	249 (130-368)	253 (132-373)	255 (133-378)	258 (134-382)	261 (136-386)	264 (137-390)	267 (139-394)	270 (141-399)	272 (142-403)	275 (144-407)	278 (145-411)	281 (147-415)	283 (148-419)	286 (149-422)	289 (151-426)	291 (152-430)	293 (153-433)	295 (155-436)	298 (156-441)
Renal pelvis, ureter and urethra C65-C66, C68	regardless of biomarker status	All stages	807 (646-998)	823 (651-1,026)	840 (654-1,061)	852 (653-1,103)	868 (658-1,133)	880 (658-1,169)	892 (657-1,198)	904 (657-1,229)	915 (658-1,263)	927 (656-1,295)	938 (655-1,330)	946 (655-1,360)	954 (654-1,387)	963 (654-1,414)	973 (653-1,440)	979 (652-1,470)	986 (650-1,491)	991 (647-1,508)	997 (646-1,527)	999 (648-1,547)	1,005 (643-1,570)	1,010 (640-1,588)	1,015 (637-1,597)	1,017 (638-1,615)	1,020 (636-1,626)
Renal pelvis, ureter and urethra C65-C66, C68	regardless of biomarker status	Advanced disease at diagnosis	179 (111-272)	182 (114-279)	185 (115-285)	188 (116-292)	191 (116-300)	193 (118-305)	193 (119-310)	198 (118-320)	200 (120-330)	206 (119-341)	208 (121-354)	210 (121-362)	212 (123-375)	217 (123-384)	222 (124-391)	225 (126-405)	228 (127-414)	229 (127-419)	230 (129-427)	233 (127-437)	236 (127-446)	241 (129-449)	245 (130-458)	245 (130-465)	250 (131-475)
Renal pelvis, ureter and urethra C65-C66, C68	regardless of biomarker status	Advanced disease after progression post-diagnosis	176 (98-284)	175 (101-286)	175 (101-289)	177 (104-293)	179 (105-298)	180 (105-303)	181 (105-307)	184 (104-312)	186 (105-322)	190 (102-328)	191 (102-337)	194 (101-347)	195 (100-354)	198 (99-362)	198 (100-367)	200 (100-374)	200 (100-379)	201 (100-385)	202 (99-388)	203 (99-394)	203 (99-397)	204 (99-400)	205 (97-402)	205 (97-404)	204 (96-410)
Renal pelvis, ureter and urethra C65-C66, C68	exhibiting dMMR	All stages	36 (12-59)	36 (12-61)	37 (12-62)	38 (12-63)	38 (12-64)	39 (12-65)	39 (12-66)	40 (12-68)	40 (12-68)	41 (12-70)	41 (12-71)	42 (12-71)	42 (12-72)	43 (12-73)	43 (12-74)	43 (12-74)	44 (12-75)	44 (12-76)	44 (12-76)	44 (12-76)	44 (12-77)	45 (12-77)	45 (12-78)	45 (12-78)	45 (12-78)
Renal pelvis, ureter and urethra C65-C66, C68	exhibiting dMMR	Advanced disease at diagnosis	8 (2-14)	8 (3-14)	9 (3-15)	9 (3-15)	9 (3-15)	9 (3-15)	9 (3-15)	9 (3-16)	9 (3-16)	10 (3-16)	10 (3-17)	10 (3-17)	10 (3-17)	10 (3-17)	10 (3-18)	10 (3-18)	10 (3-18)	11 (3-18)	11 (3-18)	11 (3-19)	11 (3-19)	11 (3-19)	11 (3-20)	11 (3-20)	11 (3-20)
Renal pelvis, ureter and urethra C65-C66, C68	exhibiting dMMR	Advanced disease after progression post-diagnosis	8 (2-14)	8 (2-14)	8 (2-14)	8 (2-14)	8 (2-14)	8 (2-14)	8 (2-15)	9 (2-15)	9 (2-15)	9 (2-15)	9 (2-16)	9 (2-16)	9 (2-16)	9 (2-16)	9 (2-16)	9 (2-16)	9 (2-16)	9 (2-17)	9 (2-17)	9 (2-17)	9 (2-17)	9 (2-17)	9 (2-17)	9 (2-17)	9 (2-17)
Renal pelvis, ureter and urethra C65-C66, C68	exhibiting MSI	All stages	24 (5-43)	25 (5-44)	25 (5-45)	25 (5-46)	26 (5-46)	26 (5-47)	27 (5-48)	27 (5-49)	27 (5-49)	28 (5-50)	28 (5-51)	28 (5-51)	28 (5-52)	29 (5-52)	29 (5-53)	29 (5-53)	29 (5-54)	29 (5-54)	30 (5-55)	30 (5-55)	30 (5-55)	30 (5-55)	30 (4-56)	30 (4-56)	30 (4-56)
Renal pelvis, ureter and urethra C65-C66, C68	exhibiting MSI	Advanced disease at diagnosis	2 (1-2)	2 (1-2)	2 (1-3)	2 (1-3)	2 (1-3)	2 (1-3)	2 (1-3)	2 (1-3)	2 (1-3)	2 (1-3)	2 (1-3)	2 (1-3)	2 (1-3)	2 (1-3)	2 (1-3)	2 (1-3)	2 (1-3)	2 (1-3)	2 (1-3)	2 (1-3)	2 (1-3)	2 (1-3)	2 (1-3)	2 (1-3)	2 (1-3)
Renal pelvis, ureter and urethra C65-C66, C68	exhibiting MSI	Advanced disease after progression post-diagnosis	2 (1-2)	2 (1-2)	2 (1-2)	2 (1-2)	2 (1-2)	2 (1-2)	2 (1-3)	2 (1-3)	2 (1-3)	2 (1-3)	2 (1-3)	2 (1-3)	2 (1-3)	2 (1-3)	2 (1-3)	2 (1-3)	2 (1-3)	2 (1-3)	2 (1-3)	2 (1-3)	2 (1-3)	2 (1-3)	2 (1-3)	2 (1-3)	2 (1-3)
Renal pelvis, ureter and urethra C65-C66, C68	exhibiting high TMB	All stages	308 (159-456)	314 (161-467)	320 (162-478)	325 (163-487)	331 (165-497)	336 (165-506)	340 (165-515)	345 (166-524)	349 (166-532)	353 (166-541)	358 (166-549)	361 (166-555)	364 (166-561)	367 (166-568)	371 (166-576)	373 (166-581)	376 (166-586)	378 (165-591)	380 (165-596)	381 (165-597)	383 (164-602)	385 (163-607)	387 (162-612)	388 (163-613)	389 (162-616)
Renal pelvis, ureter and urethra C65-C66, C68	exhibiting high TMB	Advanced disease at diagnosis	79 (29-128)	80 (30-130)	81 (30-132)	83 (30-135)	84 (30-137)	85 (31-139)	85 (31-138)	87 (31-143)	88 (31-144)	90 (31-150)	91 (31-151)	92 (31-153)	93 (32-154)	95 (32-159)	97 (32-163)	99 (33-165)	100 (33-167)	100 (33-168)	101 (33-168)	102 (33-172)	104 (33-175)	106 (33-178)	107 (33-182)	107 (33-182)	110 (33-186)
Renal pelvis, ureter and urethra C65-C66, C68	exhibiting high TMB	Advanced disease after progression post-diagnosis	77 (25-129)	77 (26-127)	77 (26-127)	78 (27-128)	79 (27-130)	79 (27-131)	80 (27-132)	81 (27-135)	82 (27-136)	83 (26-141)	84 (26-142)	85 (26-145)	86 (25-146)	87 (25-149)	87 (25-149)	88 (25-150)	88 (25-150)	88 (25-151)	89 (25-153)	89 (25-153)	89 (25-153)	90 (25-154)	90 (24-156)	90 (24-156)	90 (24-155)
Sarcoma C40-C41, C49	regardless of biomarker status	All stages	3,550 (3,120-4,029)	3,662 (3,191-4,184)	3,782 (3,275-4,328)	3,889 (3,353-4,491)	4,007 (3,438-4,642)	4,120 (3,522-4,796)	4,235 (3,604-4,950)	4,346 (3,685-5,099)	4,445 (3,754-5,245)	4,550 (3,828-5,388)	4,652 (3,899-5,532)	4,754 (3,971-5,673)	4,853 (4,036-5,811)	4,947 (4,107-5,946)	5,044 (4,171-6,080)	5,142 (4,243-6,214)	5,237 (4,304-6,353)	5,324 (4,365-6,471)	5,409 (4,424-6,596)	5,495 (4,485-6,721)	5,583 (4,546-6,841)	5,664 (4,602-6,958)	5,742 (4,658-7,069)	5,823 (4,715-7,181)	5,897 (4,763-7,291)
Sarcoma C40-C41, C49	regardless of biomarker status	Advanced disease at diagnosis	583 (425-779)	603 (433-806)	621 (444-833)	641 (454-862)	658 (470-887)	674 (477-916)	688 (489-944)	708 (499-976)	724 (504-995)	740 (512-1,020)	752 (521-1,048)	766 (527-1,067)	779 (533-1,092)	794 (543-1,117)	804 (552-1,134)	817 (559-1,158)	831 (561-1,181)	840 (568-1,200)	851 (573-1,220)	860 (578-1,240)	872 (583-1,259)	883 (590-1,278)	893 (592-1,292)	904 (597-1,310)	910 (602-1,328)
Sarcoma C40-C41, C49	regardless of biomarker status	Advanced disease after progression post-diagnosis	NA	NA	NA	NA	NA	NA	NA	NA	NA	NA	NA	NA	NA	NA	NA	NA	NA	NA	NA	NA	NA	NA	NA	NA	NA
Sarcoma C40-C41, C49	exhibiting dMMR	All stages	18 (0-35)	18 (0-37)	19 (0-38)	20 (0-39)	20 (0-40)	21 (0-41)	21 (0-42)	22 (0-43)	22 (0-44)	23 (0-45)	23 (0-47)	24 (0-48)	24 (0-49)	25 (0-49)	25 (0-50)	26 (0-51)	26 (0-52)	27 (0-53)	27 (0-54)	27 (0-55)	28 (0-56)	28 (0-57)	29 (0-57)	29 (0-58)	29 (0-59)
Sarcoma C40-C41, C49	exhibiting dMMR	Advanced disease at diagnosis	3 (0-6)	3 (0-7)	4 (0-7)	4 (0-7)	4 (0-7)	4 (0-7)	4 (0-7)	4 (0-8)	4 (0-8)	4 (0-8)	4 (0-8)	4 (0-8)	4 (0-8)	4 (0-9)	4 (0-9)	5 (0-9)	5 (0-9)	5 (0-9)	5 (0-9)	5 (0-9)	5 (0-9)	5 (0-9)	5 (0-10)	5 (0-10)	5 (0-10)
Sarcoma C40-C41, C49	exhibiting dMMR	Advanced disease after progression post-diagnosis	NA	NA	NA	NA	NA	NA	NA	NA	NA	NA	NA	NA	NA	NA	NA	NA	NA	NA	NA	NA	NA	NA	NA	NA	NA
Sarcoma C40-C41, C49	exhibiting MSI	All stages	63 (0-127)	65 (0-131)	68 (0-135)	70 (0-139)	72 (0-144)	74 (0-148)	76 (0-152)	78 (0-156)	79 (0-159)	81 (0-163)	83 (0-167)	85 (0-171)	87 (0-174)	88 (0-178)	90 (0-181)	92 (0-185)	93 (0-188)	95 (0-191)	96 (0-194)	98 (0-198)	100 (0-201)	101 (0-204)	102 (0-207)	104 (0-210)	105 (0-212)
Sarcoma C40-C41, C49	exhibiting MSI	Advanced disease at diagnosis	11 (0-22)	11 (0-22)	12 (0-23)	12 (0-24)	12 (0-24)	12 (0-25)	13 (0-26)	13 (0-26)	13 (0-27)	14 (0-28)	14 (0-28)	14 (0-28)	14 (0-29)	15 (0-30)	15 (0-30)	15 (0-30)	15 (0-31)	15 (0-31)	16 (0-32)	16 (0-32)	16 (0-32)	16 (0-33)	16 (0-33)	17 (0-34)	17 (0-34)
Sarcoma C40-C41, C49	exhibiting MSI	Advanced disease after progression post-diagnosis	NA	NA	NA	NA	NA	NA	NA	NA	NA	NA	NA	NA	NA	NA	NA	NA	NA	NA	NA	NA	NA	NA	NA	NA	NA
Sarcoma C40-C41, C49	exhibiting high TMB	All stages	61 (15-107)	63 (15-111)	65 (15-115)	67 (16-118)	69 (16-122)	71 (17-125)	73 (17-129)	75 (17-132)	76 (18-135)	78 (18-138)	80 (18-141)	82 (19-144)	83 (19-148)	85 (19-150)	87 (20-153)	88 (20-156)	90 (20-159)	91 (21-162)	93 (21-165)	94 (21-167)	96 (21-170)	97 (22-173)	98 (22-175)	100 (22-178)	101 (22-180)
Sarcoma C40-C41, C49	exhibiting high TMB	Advanced disease at diagnosis	10 (2-18)	11 (2-19)	11 (2-20)	11 (3-20)	12 (3-21)	12 (3-21)	12 (3-22)	13 (3-22)	13 (3-23)	13 (3-24)	13 (3-24)	14 (3-24)	14 (3-25)	14 (3-25)	14 (3-26)	14 (3-26)	15 (3-26)	15 (3-27)	15 (3-27)	15 (3-27)	15 (3-28)	16 (3-28)	16 (3-28)	16 (3-29)	16 (3-29)
Sarcoma C40-C41, C49	exhibiting high TMB	Advanced disease after progression post-diagnosis	NA	NA	NA	NA	NA	NA	NA	NA	NA	NA	NA	NA	NA	NA	NA	NA	NA	NA	NA	NA	NA	NA	NA	NA	NA
Small bowel C17	regardless of biomarker status	All stages	1,213 (1,022-1,425)	1,278 (1,063-1,508)	1,346 (1,119-1,598)	1,412 (1,164-1,692)	1,477 (1,213-1,776)	1,549 (1,267-1,863)	1,608 (1,310-1,953)	1,673 (1,356-2,038)	1,733 (1,403-2,118)	1,795 (1,443-2,205)	1,859 (1,480-2,292)	1,918 (1,525-2,376)	1,973 (1,562-2,457)	2,030 (1,602-2,539)	2,084 (1,639-2,620)	2,145 (1,679-2,701)	2,194 (1,714-2,774)	2,239 (1,755-2,841)	2,298 (1,788-2,922)	2,348 (1,823-2,990)	2,399 (1,857-3,068)	2,444 (1,890-3,132)	2,488 (1,918-3,196)	2,534 (1,954-3,261)	2,580 (1,985-3,322)
Small bowel C17	regardless of biomarker status	Advanced disease at diagnosis	741 (581-935)	779 (595-992)	816 (623-1,044)	854 (650-1,095)	885 (670-1,142)	921 (693-1,196)	958 (718-1,246)	989 (741-1,289)	1,021 (759-1,344)	1,055 (778-1,386)	1,084 (799-1,436)	1,114 (814-1,480)	1,141 (830-1,534)	1,166 (849-1,573)	1,196 (869-1,612)	1,219 (880-1,657)	1,244 (897-1,693)	1,271 (907-1,730)	1,290 (922-1,766)	1,314 (933-1,801)	1,332 (951-1,836)	1,356 (960-1,867)	1,373 (972-1,895)	1,392 (979-1,926)	1,412 (992-1,958)
Small bowel C17	regardless of biomarker status	Advanced disease after progression post-diagnosis	260 (187-340)	279 (200-367)	302 (214-391)	327 (228-419)	345 (245-449)	365 (256-479)	390 (266-509)	409 (281-535)	432 (293-563)	451 (306-598)	471 (319-630)	492 (332-663)	514 (347-693)	533 (357-724)	558 (367-752)	577 (385-784)	594 (393-817)	614 (406-849)	638 (421-878)	653 (431-910)	678 (441-935)	697 (453-971)	715 (468-1,001)	734 (473-1,024)	755 (485-1,053)
Small bowel C17	exhibiting dMMR	All stages	256 (181-330)	269 (189-350)	283 (199-368)	297 (207-388)	311 (216-406)	326 (226-426)	339 (234-443)	352 (242-462)	365 (251-479)	378 (259-497)	391 (266-517)	404 (274-534)	415 (281-550)	427 (288-566)	439 (295-582)	451 (303-600)	462 (309-614)	471 (316-626)	484 (323-645)	494 (329-659)	505 (335-674)	514 (341-687)	524 (347-700)	533 (353-713)	543 (359-727)
Small bowel C17	exhibiting dMMR	Advanced disease at diagnosis	156 (105-208)	164 (108-220)	172 (113-231)	180 (118-242)	187 (122-251)	194 (126-262)	202 (131-273)	208 (135-282)	215 (138-292)	222 (142-303)	228 (146-311)	235 (149-321)	240 (152-329)	246 (155-336)	252 (159-345)	257 (161-353)	262 (164-360)	268 (166-369)	272 (169-374)	277 (171-382)	281 (174-387)	286 (176-395)	289 (178-400)	293 (180-407)	297 (182-413)
Small bowel C17	exhibiting dMMR	Advanced disease after progression post-diagnosis	55 (35-76)	59 (37-81)	64 (40-88)	69 (42-96)	73 (45-101)	77 (47-107)	82 (49-116)	86 (52-121)	91 (54-128)	95 (57-134)	100 (59-140)	104 (61-146)	109 (64-153)	113 (66-159)	118 (68-168)	122 (71-172)	125 (73-178)	130 (75-184)	135 (78-191)	138 (80-196)	143 (82-204)	147 (84-210)	151 (87-215)	155 (88-222)	159 (90-229)
Small bowel C17	exhibiting MSI	All stages	174 (63-285)	183 (65-301)	193 (69-317)	202 (72-333)	212 (75-348)	222 (78-365)	230 (81-380)	240 (84-395)	248 (87-409)	257 (90-425)	266 (92-440)	275 (95-454)	282 (97-468)	291 (100-482)	298 (102-495)	307 (105-509)	314 (107-521)	320 (109-532)	329 (112-546)	336 (114-558)	343 (116-571)	350 (118-582)	356 (120-592)	363 (122-603)	369 (124-615)
Small bowel C17	exhibiting MSI	Advanced disease at diagnosis	106 (37-176)	112 (38-186)	117 (39-195)	123 (41-204)	127 (42-212)	132 (44-221)	137 (45-230)	142 (47-237)	146 (48-245)	151 (49-254)	155 (50-260)	160 (51-268)	164 (52-275)	167 (53-281)	171 (55-288)	175 (55-294)	178 (56-300)	182 (57-307)	185 (58-312)	188 (59-318)	191 (60-322)	194 (60-328)	197 (61-332)	199 (61-337)	202 (62-342)
Small bowel C17	exhibiting MSI	Advanced disease after progression post-diagnosis	38 (12-63)	40 (13-68)	44 (14-73)	47 (15-80)	50 (16-84)	53 (16-89)	56 (17-95)	59 (18-100)	62 (19-106)	65 (19-110)	68 (20-115)	71 (21-121)	74 (22-126)	77 (23-131)	80 (23-137)	83 (24-142)	85 (25-146)	88 (26-151)	92 (26-157)	94 (27-161)	97 (28-167)	100 (28-172)	103 (29-176)	105 (30-181)	108 (30-187)
Small bowel C17	exhibiting high TMB	All stages	233 (136-330)	245 (142-349)	258 (149-367)	271 (156-386)	283 (163-404)	297 (170-424)	308 (176-441)	321 (183-459)	332 (189-476)	344 (195-494)	356 (201-512)	368 (207-529)	378 (212-545)	389 (218-561)	400 (223-576)	411 (229-594)	421 (233-608)	429 (239-620)	441 (244-637)	450 (249-652)	460 (254-666)	469 (258-679)	477 (262-692)	486 (267-704)	495 (271-718)
Small bowel C17	exhibiting high TMB	Advanced disease at diagnosis	142 (79-205)	150 (82-217)	157 (86-228)	164 (89-239)	170 (92-248)	177 (96-258)	184 (99-269)	190 (102-278)	196 (105-287)	203 (108-297)	208 (111-306)	214 (113-315)	219 (115-323)	224 (118-330)	230 (121-339)	234 (122-346)	239 (125-353)	244 (126-362)	248 (128-367)	252 (130-374)	256 (132-379)	260 (134-387)	263 (135-392)	267 (136-398)	271 (138-404)
Small bowel C17	exhibiting high TMB	Advanced disease after progression post-diagnosis	50 (26-74)	54 (28-80)	58 (30-86)	63 (32-94)	67 (34-99)	70 (36-105)	75 (38-113)	79 (40-118)	83 (41-125)	87 (43-131)	91 (45-136)	95 (47-143)	99 (49-149)	103 (50-155)	107 (52-163)	111 (54-168)	114 (55-173)	118 (57-179)	123 (59-186)	126 (61-190)	130 (62-199)	134 (64-204)	137 (66-209)	141 (67-215)	145 (68-222)
Stomach C16	regardless of biomarker status	All stages	3,003 (2,713-3,312)	3,084 (2,770-3,419)	3,169 (2,849-3,526)	3,261 (2,926-3,628)	3,351 (3,010-3,725)	3,442 (3,087-3,832)	3,548 (3,181-3,950)	3,646 (3,257-4,059)	3,718 (3,320-4,146)	3,786 (3,375-4,232)	3,859 (3,434-4,318)	3,930 (3,501-4,407)	4,007 (3,562-4,508)	4,091 (3,621-4,595)	4,167 (3,683-4,690)	4,244 (3,744-4,789)	4,323 (3,814-4,883)	4,404 (3,877-4,984)	4,481 (3,940-5,078)	4,561 (4,007-5,178)	4,642 (4,071-5,273)	4,718 (4,131-5,371)	4,798 (4,194-5,467)	4,878 (4,253-5,560)	4,953 (4,317-5,658)
Stomach C16	regardless of biomarker status	Advanced disease at diagnosis	1,358 (1,145-1,599)	1,381 (1,158-1,635)	1,406 (1,175-1,669)	1,426 (1,189-1,702)	1,451 (1,204-1,731)	1,476 (1,224-1,759)	1,502 (1,244-1,795)	1,527 (1,263-1,832)	1,542 (1,271-1,853)	1,552 (1,279-1,874)	1,571 (1,282-1,891)	1,583 (1,293-1,918)	1,596 (1,302-1,941)	1,611 (1,311-1,961)	1,625 (1,321-1,985)	1,638 (1,331-2,002)	1,653 (1,336-2,022)	1,666 (1,345-2,046)	1,678 (1,354-2,067)	1,692 (1,363-2,088)	1,702 (1,369-2,107)	1,713 (1,374-2,126)	1,723 (1,382-2,143)	1,734 (1,382-2,162)	1,746 (1,387-2,179)
Stomach C16	regardless of biomarker status	Advanced disease after progression post-diagnosis	624 (492-766)	655 (519-811)	682 (542-842)	713 (563-879)	743 (588-915)	773 (610-953)	802 (630-991)	831 (656-1,027)	852 (673-1,060)	880 (692-1,094)	904 (713-1,127)	931 (730-1,167)	957 (754-1,203)	985 (771-1,239)	1,017 (793-1,276)	1,043 (810-1,315)	1,076 (835-1,355)	1,105 (856-1,394)	1,134 (881-1,437)	1,168 (901-1,476)	1,198 (922-1,517)	1,228 (947-1,561)	1,259 (968-1,602)	1,287 (988-1,645)	1,322 (1,011-1,687)
Stomach C16	exhibiting dMMR	All stages	262 (221-304)	269 (226-313)	277 (233-321)	285 (239-331)	293 (246-340)	301 (252-349)	310 (260-360)	318 (266-371)	325 (272-378)	331 (276-385)	337 (281-393)	343 (286-400)	350 (292-408)	357 (297-418)	364 (302-426)	371 (307-434)	377 (313-442)	385 (318-451)	391 (324-459)	398 (329-467)	405 (334-476)	412 (340-484)	419 (345-493)	426 (350-502)	432 (355-510)
Stomach C16	exhibiting dMMR	Advanced disease at diagnosis	77 (51-103)	78 (52-105)	80 (52-107)	81 (53-109)	82 (54-111)	84 (55-112)	85 (56-115)	87 (57-116)	87 (57-118)	88 (57-118)	89 (58-120)	90 (58-121)	90 (59-122)	91 (59-123)	92 (60-125)	93 (60-126)	94 (60-127)	94 (61-128)	95 (61-129)	96 (62-130)	96 (62-131)	97 (62-132)	98 (62-133)	98 (63-134)	99 (63-135)
Stomach C16	exhibiting dMMR	Advanced disease after progression post-diagnosis	36 (23-49)	37 (24-51)	39 (25-53)	41 (26-55)	42 (27-58)	44 (28-60)	46 (29-62)	47 (30-65)	48 (31-66)	50 (32-68)	51 (33-70)	53 (33-72)	54 (34-74)	56 (35-77)	58 (36-79)	59 (37-81)	61 (38-84)	63 (39-86)	64 (40-88)	66 (41-91)	68 (42-94)	70 (43-96)	71 (44-98)	73 (45-101)	75 (46-104)
Stomach C16	exhibiting MSI	All stages	257 (189-324)	264 (194-334)	271 (199-343)	279 (205-353)	287 (211-363)	294 (216-373)	303 (223-384)	312 (228-395)	318 (233-403)	324 (237-410)	330 (241-419)	336 (246-426)	343 (250-435)	350 (255-444)	356 (260-453)	363 (264-461)	370 (269-470)	376 (274-479)	383 (278-488)	390 (283-497)	397 (288-506)	403 (292-514)	410 (297-523)	417 (302-532)	423 (306-541)
Stomach C16	exhibiting MSI	Advanced disease at diagnosis	112 (22-202)	114 (22-205)	116 (22-209)	117 (23-212)	119 (23-216)	121 (23-219)	124 (24-223)	126 (24-227)	127 (24-229)	128 (24-231)	129 (24-234)	130 (25-236)	131 (25-238)	132 (25-240)	134 (25-242)	135 (25-244)	136 (25-246)	137 (26-248)	138 (26-250)	139 (26-252)	140 (26-254)	141 (26-256)	142 (26-257)	143 (26-259)	144 (26-261)
Stomach C16	exhibiting MSI	Advanced disease after progression post-diagnosis	52 (10-94)	54 (10-98)	56 (11-102)	59 (11-107)	61 (11-111)	64 (12-116)	66 (12-120)	69 (13-124)	70 (13-128)	73 (13-132)	75 (14-135)	77 (14-140)	79 (14-143)	81 (15-148)	84 (15-152)	86 (15-156)	89 (16-161)	91 (16-166)	93 (17-170)	96 (17-175)	99 (17-180)	101 (18-184)	104 (18-189)	106 (19-193)	109 (19-199)
Stomach C16	exhibiting high TMB	All stages	418 (320-515)	429 (328-530)	441 (337-545)	454 (347-561)	466 (356-576)	479 (366-592)	494 (377-610)	507 (387-628)	517 (394-640)	527 (401-652)	537 (408-665)	547 (416-677)	557 (424-691)	569 (432-707)	580 (439-720)	590 (447-734)	601 (455-748)	613 (463-762)	623 (471-776)	634 (479-790)	646 (487-804)	656 (495-818)	667 (503-832)	679 (510-847)	689 (518-860)
Stomach C16	exhibiting high TMB	Advanced disease at diagnosis	601 (223-979)	611 (226-996)	622 (229-1,014)	631 (232-1,029)	642 (235-1,048)	653 (239-1,066)	664 (243-1,085)	675 (247-1,103)	682 (249-1,115)	686 (251-1,122)	695 (252-1,137)	700 (254-1,146)	706 (256-1,156)	712 (258-1,167)	719 (260-1,177)	724 (262-1,187)	731 (263-1,199)	737 (265-1,208)	742 (267-1,217)	748 (269-1,228)	753 (270-1,235)	757 (271-1,244)	762 (273-1,251)	767 (273-1,260)	772 (274-1,270)
Stomach C16	exhibiting high TMB	Advanced disease after progression post-diagnosis	276 (98-455)	290 (103-477)	302 (108-496)	316 (112-519)	329 (117-541)	342 (121-563)	355 (125-585)	368 (130-605)	377 (134-620)	389 (137-641)	400 (142-658)	412 (145-679)	423 (150-697)	436 (153-718)	450 (158-742)	461 (161-762)	476 (166-786)	489 (170-807)	502 (175-828)	517 (179-854)	530 (184-876)	543 (189-898)	557 (193-921)	569 (197-942)	585 (201-968)
Testis C62	regardless of biomarker status	All stages	1,695 (1,562-1,840)	1,732 (1,586-1,881)	1,764 (1,614-1,926)	1,800 (1,638-1,975)	1,834 (1,667-2,022)	1,872 (1,690-2,065)	1,906 (1,717-2,111)	1,937 (1,736-2,153)	1,970 (1,763-2,193)	2,002 (1,786-2,236)	2,035 (1,814-2,280)	2,065 (1,835-2,319)	2,092 (1,856-2,358)	2,123 (1,877-2,395)	2,152 (1,898-2,435)	2,179 (1,919-2,465)	2,206 (1,940-2,502)	2,230 (1,963-2,534)	2,260 (1,980-2,570)	2,286 (2,000-2,602)	2,310 (2,021-2,635)	2,337 (2,038-2,667)	2,364 (2,061-2,697)	2,389 (2,084-2,728)	2,413 (2,100-2,762)
Testis C62	regardless of biomarker status	Advanced disease at diagnosis	251 (189-316)	250 (187-317)	249 (185-320)	246 (184-321)	245 (178-319)	244 (176-318)	242 (171-316)	238 (169-316)	239 (169-318)	239 (169-319)	239 (166-318)	238 (165-318)	238 (163-319)	235 (161-318)	235 (160-318)	233 (157-318)	231 (154-317)	231 (154-317)	229 (154-316)	229 (152-316)	225 (150-315)	224 (148-316)	224 (148-314)	221 (146-312)	221 (143-311)
Testis C62	regardless of biomarker status	Advanced disease after progression post-diagnosis	164 (72-316)	166 (73-322)	172 (75-330)	178 (75-339)	180 (75-342)	180 (76-351)	184 (77-358)	187 (78-367)	191 (80-377)	194 (80-389)	198 (80-397)	201 (80-407)	206 (81-418)	211 (87-422)	212 (88-431)	216 (90-438)	219 (91-446)	224 (93-455)	226 (93-462)	229 (94-469)	233 (94-477)	234 (94-484)	235 (95-493)	240 (95-499)	247 (97-507)
Testis C62	exhibiting dMMR	All stages	NA	NA	NA	NA	NA	NA	NA	NA	NA	NA	NA	NA	NA	NA	NA	NA	NA	NA	NA	NA	NA	NA	NA	NA	NA
Testis C62	exhibiting dMMR	Advanced disease at diagnosis	NA	NA	NA	NA	NA	NA	NA	NA	NA	NA	NA	NA	NA	NA	NA	NA	NA	NA	NA	NA	NA	NA	NA	NA	NA
Testis C62	exhibiting dMMR	Advanced disease after progression post-diagnosis	NA	NA	NA	NA	NA	NA	NA	NA	NA	NA	NA	NA	NA	NA	NA	NA	NA	NA	NA	NA	NA	NA	NA	NA	NA
Testis C62	exhibiting MSI	All stages	16 (0-32)	17 (0-33)	17 (0-34)	17 (0-34)	18 (0-35)	18 (0-36)	18 (0-36)	19 (0-37)	19 (0-37)	19 (0-38)	20 (0-39)	20 (0-39)	20 (0-40)	20 (0-40)	21 (0-41)	21 (0-41)	21 (0-42)	21 (0-42)	22 (0-43)	22 (0-43)	22 (0-44)	22 (0-44)	23 (0-45)	23 (0-45)	23 (0-46)
Testis C62	exhibiting MSI	Advanced disease at diagnosis	3 (0-5)	3 (0-5)	3 (0-5)	3 (0-5)	3 (0-5)	3 (0-5)	3 (0-5)	3 (0-5)	3 (0-5)	3 (0-5)	3 (0-5)	3 (0-5)	3 (0-5)	3 (0-5)	3 (0-5)	3 (0-5)	3 (0-5)	3 (0-5)	3 (0-5)	3 (0-5)	3 (0-5)	3 (0-5)	3 (0-5)	3 (0-5)	3 (0-5)
Testis C62	exhibiting MSI	Advanced disease after progression post-diagnosis	2 (0-4)	2 (0-4)	2 (0-4)	2 (0-4)	2 (0-4)	2 (0-4)	2 (0-4)	2 (0-4)	2 (0-4)	2 (0-4)	2 (0-5)	2 (0-5)	2 (0-5)	2 (0-5)	2 (0-5)	3 (0-5)	3 (0-5)	3 (0-5)	3 (0-5)	3 (0-5)	3 (0-5)	3 (0-5)	3 (0-5)	3 (0-5)	3 (0-6)
Testis C62	exhibiting high TMB	All stages	64 (14-114)	65 (14-116)	66 (14-118)	68 (15-121)	69 (15-123)	70 (15-126)	72 (15-128)	73 (16-130)	74 (16-132)	75 (16-135)	77 (16-137)	78 (17-139)	79 (17-141)	80 (17-143)	81 (17-145)	82 (17-147)	83 (17-148)	84 (18-150)	85 (18-152)	86 (18-154)	87 (18-156)	88 (18-157)	89 (19-159)	90 (19-161)	91 (19-162)
Testis C62	exhibiting high TMB	Advanced disease at diagnosis	10 (2-18)	10 (2-18)	10 (2-18)	10 (2-17)	10 (2-17)	10 (2-17)	10 (2-17)	9 (2-17)	9 (2-17)	9 (2-17)	9 (2-17)	9 (2-17)	9 (2-17)	9 (2-17)	9 (2-17)	9 (2-17)	9 (2-17)	9 (2-17)	9 (2-16)	9 (2-16)	9 (2-16)	9 (2-16)	9 (2-16)	9 (2-16)	9 (2-16)
Testis C62	exhibiting high TMB	Advanced disease after progression post-diagnosis	7 (1-13)	7 (1-13)	7 (1-13)	7 (0-14)	7 (0-14)	7 (0-14)	7 (0-14)	7 (0-15)	8 (0-15)	8 (0-15)	8 (0-15)	8 (0-16)	8 (0-16)	8 (0-16)	8 (0-16)	9 (0-17)	9 (0-17)	9 (0-17)	9 (0-17)	9 (0-18)	9 (0-18)	9 (0-18)	9 (0-18)	9 (0-19)	10 (0-19)
Uterus C54-C55	regardless of biomarker status	All stages	5,159 (4,869-5,454)	5,323 (5,017-5,641)	5,487 (5,144-5,837)	5,648 (5,284-6,031)	5,815 (5,416-6,228)	5,977 (5,554-6,429)	6,133 (5,684-6,617)	6,286 (5,803-6,799)	6,434 (5,924-6,977)	6,578 (6,039-7,158)	6,730 (6,160-7,337)	6,870 (6,273-7,512)	7,002 (6,381-7,674)	7,136 (6,489-7,837)	7,271 (6,599-7,999)	7,403 (6,703-8,160)	7,530 (6,808-8,315)	7,656 (6,911-8,468)	7,778 (7,013-8,617)	7,902 (7,115-8,763)	8,026 (7,216-8,913)	8,148 (7,318-9,061)	8,269 (7,420-9,204)	8,391 (7,518-9,346)	8,512 (7,622-9,490)
Uterus C54-C55	regardless of biomarker status	Advanced disease at diagnosis	798 (671-938)	825 (695-971)	858 (719-1,012)	888 (743-1,049)	920 (767-1,087)	952 (794-1,129)	984 (817-1,169)	1,013 (836-1,205)	1,036 (854-1,241)	1,065 (876-1,276)	1,092 (895-1,316)	1,118 (917-1,351)	1,142 (936-1,384)	1,169 (951-1,415)	1,195 (970-1,449)	1,219 (990-1,482)	1,244 (1,008-1,518)	1,268 (1,027-1,551)	1,293 (1,045-1,583)	1,318 (1,065-1,621)	1,343 (1,082-1,653)	1,370 (1,100-1,687)	1,398 (1,120-1,721)	1,419 (1,143-1,751)	1,449 (1,161-1,785)
Uterus C54-C55	regardless of biomarker status	Advanced disease after progression post-diagnosis	735 (560-945)	762 (579-981)	791 (601-1,020)	820 (624-1,055)	846 (646-1,092)	875 (665-1,130)	903 (683-1,171)	930 (702-1,207)	954 (720-1,245)	980 (738-1,278)	1,001 (753-1,314)	1,026 (769-1,349)	1,050 (782-1,384)	1,071 (799-1,417)	1,095 (814-1,447)	1,113 (825-1,477)	1,134 (842-1,509)	1,154 (852-1,538)	1,174 (865-1,567)	1,191 (877-1,595)	1,211 (889-1,619)	1,226 (899-1,646)	1,245 (908-1,671)	1,260 (920-1,697)	1,275 (932-1,719)
Uterus C54-C55	exhibiting dMMR	All stages	1,384 (1,187-1,581)	1,428 (1,224-1,632)	1,472 (1,258-1,685)	1,515 (1,294-1,736)	1,560 (1,329-1,790)	1,603 (1,365-1,842)	1,645 (1,398-1,892)	1,686 (1,430-1,942)	1,726 (1,462-1,990)	1,764 (1,492-2,037)	1,805 (1,524-2,087)	1,843 (1,553-2,132)	1,878 (1,581-2,175)	1,914 (1,609-2,219)	1,950 (1,638-2,263)	1,986 (1,665-2,306)	2,020 (1,692-2,348)	2,053 (1,718-2,389)	2,086 (1,745-2,428)	2,119 (1,771-2,468)	2,153 (1,797-2,509)	2,185 (1,823-2,548)	2,218 (1,849-2,587)	2,251 (1,874-2,627)	2,283 (1,900-2,666)
Uterus C54-C55	exhibiting dMMR	Advanced disease at diagnosis	214 (170-259)	222 (176-267)	231 (183-279)	239 (189-289)	247 (195-299)	256 (202-310)	264 (208-321)	272 (213-332)	278 (217-339)	286 (223-349)	293 (228-359)	300 (234-367)	307 (238-375)	314 (242-385)	321 (247-395)	327 (252-402)	334 (257-411)	341 (262-419)	347 (267-428)	354 (272-436)	361 (276-445)	368 (281-455)	375 (286-465)	381 (292-470)	389 (296-482)
Uterus C54-C55	exhibiting dMMR	Advanced disease after progression post-diagnosis	198 (144-251)	205 (149-261)	213 (154-271)	220 (160-280)	227 (166-289)	235 (171-299)	243 (176-310)	250 (180-319)	256 (185-328)	263 (190-337)	269 (194-344)	276 (198-354)	282 (201-363)	288 (205-370)	294 (209-379)	299 (212-386)	305 (217-393)	310 (219-401)	315 (223-408)	320 (226-414)	325 (229-422)	329 (231-427)	334 (234-435)	338 (237-440)	342 (240-445)
Uterus C54-C55	exhibiting MSI	All stages	1,130 (772-1,488)	1,166 (796-1,535)	1,202 (819-1,584)	1,237 (843-1,631)	1,273 (867-1,680)	1,309 (890-1,727)	1,343 (913-1,773)	1,376 (934-1,819)	1,409 (955-1,862)	1,440 (976-1,905)	1,474 (997-1,950)	1,504 (1,017-1,992)	1,533 (1,036-2,031)	1,562 (1,055-2,070)	1,592 (1,074-2,110)	1,621 (1,092-2,150)	1,649 (1,110-2,187)	1,676 (1,128-2,224)	1,703 (1,146-2,260)	1,730 (1,163-2,297)	1,757 (1,181-2,334)	1,784 (1,198-2,370)	1,810 (1,215-2,406)	1,837 (1,232-2,442)	1,864 (1,250-2,477)
Uterus C54-C55	exhibiting MSI	Advanced disease at diagnosis	141 (73-208)	145 (76-215)	151 (79-224)	157 (81-232)	162 (84-240)	168 (87-248)	173 (90-257)	178 (92-265)	183 (94-271)	188 (97-279)	192 (99-286)	197 (101-293)	201 (103-299)	206 (105-307)	210 (107-313)	215 (110-320)	219 (112-326)	223 (114-333)	228 (116-339)	232 (118-346)	236 (120-353)	241 (122-360)	246 (124-368)	250 (127-373)	255 (129-381)
Uterus C54-C55	exhibiting MSI	Advanced disease after progression post-diagnosis	130 (63-196)	134 (66-203)	139 (68-211)	145 (71-219)	149 (73-225)	154 (75-233)	159 (77-241)	164 (79-248)	168 (81-255)	173 (84-262)	176 (85-267)	181 (87-274)	185 (89-281)	189 (91-287)	193 (92-293)	196 (94-298)	200 (96-304)	203 (97-310)	207 (98-315)	210 (100-320)	213 (101-325)	216 (102-330)	219 (103-335)	222 (105-339)	224 (106-343)
Uterus C54-C55	exhibiting high TMB	All stages	2,219 (1,983-2,454)	2,289 (2,044-2,534)	2,360 (2,101-2,618)	2,429 (2,160-2,698)	2,501 (2,217-2,784)	2,570 (2,276-2,865)	2,637 (2,331-2,944)	2,703 (2,383-3,023)	2,767 (2,435-3,099)	2,829 (2,484-3,173)	2,894 (2,536-3,252)	2,954 (2,584-3,324)	3,011 (2,630-3,392)	3,069 (2,676-3,461)	3,127 (2,723-3,530)	3,183 (2,768-3,599)	3,238 (2,812-3,664)	3,292 (2,855-3,729)	3,345 (2,898-3,791)	3,398 (2,941-3,854)	3,451 (2,984-3,918)	3,504 (3,027-3,980)	3,556 (3,070-4,042)	3,608 (3,111-4,105)	3,660 (3,155-4,166)
Uterus C54-C55	exhibiting high TMB	Advanced disease at diagnosis	146 (81-212)	151 (83-219)	157 (86-229)	163 (89-237)	169 (92-245)	175 (96-254)	181 (98-263)	186 (101-271)	190 (103-277)	195 (106-285)	200 (108-292)	205 (111-299)	209 (113-305)	214 (115-313)	219 (118-320)	223 (120-327)	228 (123-334)	232 (125-340)	237 (127-347)	242 (130-354)	246 (132-361)	251 (134-368)	256 (137-376)	260 (139-381)	266 (142-390)
Uterus C54-C55	exhibiting high TMB	Advanced disease after progression post-diagnosis	135 (70-200)	140 (72-208)	145 (75-216)	151 (77-224)	155 (80-230)	161 (83-239)	166 (85-247)	171 (87-254)	175 (89-261)	180 (92-268)	184 (94-274)	188 (96-281)	193 (97-288)	196 (99-293)	201 (101-300)	204 (103-305)	208 (105-311)	212 (106-317)	215 (108-323)	218 (109-327)	222 (111-333)	225 (112-337)	228 (113-343)	231 (115-347)	234 (116-351)

## Sheet: Table3_3YearPrevalence
Table 3. 3-year prevalence (95% PI) of individuals with solid cancers associated with dMMR/MSI/high TMB by single calendar year (2018-2042)
			Prevalence (95% prediction interval)
Cancer	Biomarker	Stage	2018	2019	2020	2021	2022	2023	2024	2025	2026	2027	2028	2029	2030	2031	2032	2033	2034	2035	2036	2037	2038	2039	2040	2041	2042
All solid cancers combined	regardless of biomarker status	All stages	289,301 (272,903-306,867)	296,398 (278,956-315,014)	303,763 (284,807-324,172)	311,407 (290,865-333,643)	319,080 (296,975-343,145)	326,838 (303,136-352,695)	334,618 (309,431-362,323)	342,219 (315,565-371,631)	349,285 (321,282-380,324)	355,716 (326,356-388,364)	362,133 (331,428-396,423)	368,422 (336,397-404,282)	374,536 (341,268-411,988)	380,502 (345,991-419,485)	386,459 (350,695-427,018)	392,419 (355,402-434,559)	398,121 (359,912-441,730)	403,602 (364,229-448,658)	408,901 (368,394-455,381)	414,185 (372,563-462,079)	419,475 (376,757-468,764)	424,514 (380,708-475,123)	429,292 (384,485-481,217)	433,889 (388,112-487,039)	438,517 (391,745-492,868)
All solid cancers combined	regardless of biomarker status	Advanced disease at diagnosis	76,887 (68,642-86,138)	78,459 (69,822-88,115)	80,166 (71,002-90,502)	81,907 (72,262-92,853)	83,632 (73,487-95,206)	85,353 (74,709-97,537)	87,078 (75,949-99,859)	88,704 (77,104-102,086)	90,068 (78,005-104,037)	91,085 (78,605-105,649)	92,121 (79,204-107,233)	93,117 (79,799-108,754)	94,056 (80,387-110,259)	94,978 (80,911-111,672)	95,880 (81,456-113,061)	96,752 (81,975-114,454)	97,555 (82,427-115,721)	98,287 (82,849-116,923)	99,016 (83,266-118,064)	99,724 (83,661-119,172)	100,391 (84,064-120,276)	101,019 (84,408-121,257)	101,578 (84,701-122,196)	102,079 (84,976-123,035)	102,570 (85,243-123,890)
All solid cancers combined	regardless of biomarker status	Advanced disease after progression post-diagnosis	40,023 (32,188-49,483)	41,654 (33,538-51,501)	43,312 (34,819-53,669)	44,955 (36,130-55,763)	46,608 (37,401-57,871)	48,258 (38,632-60,042)	49,916 (39,852-62,219)	51,547 (41,048-64,396)	53,036 (42,124-66,423)	54,331 (43,059-68,312)	55,647 (43,973-70,191)	56,964 (44,904-72,050)	58,296 (45,830-73,915)	59,577 (46,735-75,749)	60,874 (47,639-77,579)	62,157 (48,527-79,392)	63,427 (49,434-81,200)	64,672 (50,304-82,975)	65,875 (51,164-84,692)	67,041 (51,985-86,361)	68,177 (52,759-87,989)	69,276 (53,531-89,615)	70,387 (54,289-91,207)	71,450 (55,018-92,711)	72,499 (55,739-94,228)
All solid cancers combined	exhibiting dMMR	All stages	15,582 (5,902-25,379)	15,875 (6,028-25,846)	16,184 (6,175-26,322)	16,505 (6,317-26,829)	16,836 (6,461-27,334)	17,161 (6,610-27,845)	17,494 (6,758-28,363)	17,825 (6,911-28,874)	18,139 (7,048-29,370)	18,438 (7,184-29,828)	18,732 (7,319-30,284)	19,022 (7,454-30,732)	19,306 (7,588-31,164)	19,581 (7,723-31,582)	19,856 (7,853-32,002)	20,132 (7,986-32,420)	20,398 (8,113-32,824)	20,650 (8,234-33,206)	20,894 (8,360-33,570)	21,138 (8,485-33,935)	21,385 (8,607-34,304)	21,612 (8,722-34,648)	21,837 (8,836-34,980)	22,042 (8,945-35,284)	22,255 (9,057-35,600)
All solid cancers combined	exhibiting dMMR	Advanced disease at diagnosis	2,773 (1,551-4,001)	2,821 (1,578-4,071)	2,879 (1,609-4,149)	2,935 (1,640-4,230)	2,986 (1,670-4,306)	3,042 (1,700-4,387)	3,099 (1,732-4,467)	3,151 (1,765-4,545)	3,198 (1,791-4,611)	3,235 (1,813-4,661)	3,276 (1,839-4,712)	3,313 (1,863-4,763)	3,346 (1,887-4,811)	3,381 (1,909-4,855)	3,416 (1,930-4,903)	3,448 (1,953-4,947)	3,479 (1,976-4,988)	3,510 (1,997-5,029)	3,541 (2,017-5,070)	3,571 (2,038-5,109)	3,597 (2,055-5,146)	3,626 (2,073-5,182)	3,654 (2,092-5,218)	3,675 (2,108-5,246)	3,701 (2,124-5,276)
All solid cancers combined	exhibiting dMMR	Advanced disease after progression post-diagnosis	1,625 (855-2,393)	1,686 (884-2,486)	1,746 (915-2,582)	1,807 (944-2,671)	1,867 (971-2,766)	1,931 (1,003-2,855)	1,991 (1,034-2,951)	2,050 (1,060-3,039)	2,105 (1,089-3,124)	2,153 (1,115-3,194)	2,201 (1,136-3,265)	2,248 (1,163-3,336)	2,296 (1,188-3,406)	2,343 (1,210-3,473)	2,389 (1,235-3,542)	2,433 (1,260-3,610)	2,479 (1,283-3,673)	2,523 (1,310-3,735)	2,565 (1,331-3,799)	2,605 (1,356-3,857)	2,647 (1,377-3,915)	2,684 (1,399-3,967)	2,721 (1,420-4,024)	2,758 (1,439-4,072)	2,794 (1,464-4,125)
All solid cancers combined	exhibiting MSI	All stages	8,768 (4,728-12,809)	8,922 (4,815-13,034)	9,089 (4,915-13,262)	9,257 (5,014-13,504)	9,433 (5,119-13,749)	9,606 (5,221-13,994)	9,786 (5,329-14,247)	9,969 (5,437-14,503)	10,145 (5,536-14,758)	10,308 (5,634-14,985)	10,472 (5,731-15,215)	10,636 (5,826-15,444)	10,798 (5,921-15,674)	10,958 (6,016-15,899)	11,118 (6,111-16,127)	11,281 (6,206-16,354)	11,439 (6,302-16,578)	11,592 (6,390-16,796)	11,749 (6,481-17,015)	11,898 (6,568-17,229)	12,050 (6,657-17,444)	12,196 (6,746-17,652)	12,339 (6,825-17,858)	12,477 (6,908-18,051)	12,617 (6,988-18,251)
All solid cancers combined	exhibiting MSI	Advanced disease at diagnosis	1,742 (804-2,677)	1,773 (818-2,727)	1,808 (834-2,782)	1,844 (848-2,841)	1,883 (862-2,898)	1,917 (878-2,954)	1,954 (895-3,017)	1,992 (910-3,074)	2,024 (923-3,127)	2,051 (934-3,170)	2,080 (948-3,212)	2,107 (959-3,255)	2,132 (972-3,296)	2,161 (984-3,338)	2,188 (997-3,381)	2,212 (1,007-3,419)	2,240 (1,017-3,460)	2,264 (1,029-3,499)	2,287 (1,038-3,537)	2,313 (1,052-3,579)	2,339 (1,061-3,615)	2,361 (1,071-3,651)	2,383 (1,081-3,688)	2,408 (1,091-3,722)	2,429 (1,100-3,756)
All solid cancers combined	exhibiting MSI	Advanced disease after progression post-diagnosis	961 (476-1,446)	991 (488-1,491)	1,020 (504-1,535)	1,047 (515-1,581)	1,075 (526-1,623)	1,108 (539-1,671)	1,136 (552-1,718)	1,166 (566-1,763)	1,192 (578-1,807)	1,217 (588-1,842)	1,239 (599-1,878)	1,264 (610-1,918)	1,288 (621-1,956)	1,315 (633-1,993)	1,336 (643-2,033)	1,362 (654-2,066)	1,387 (665-2,110)	1,410 (674-2,147)	1,436 (685-2,185)	1,460 (696-2,220)	1,480 (704-2,257)	1,503 (715-2,292)	1,526 (725-2,327)	1,548 (733-2,360)	1,569 (744-2,394)
All solid cancers combined	exhibiting high TMB	All stages	47,526 (29,507-65,549)	48,938 (30,443-67,437)	50,374 (31,453-69,292)	51,824 (32,469-71,182)	53,280 (33,482-73,081)	54,753 (34,502-75,001)	56,193 (35,488-76,894)	57,575 (36,430-78,720)	58,825 (37,286-80,365)	59,963 (38,135-81,800)	61,103 (38,970-83,237)	62,191 (39,758-84,620)	63,223 (40,481-85,958)	64,202 (41,202-87,200)	65,182 (41,915-88,448)	66,159 (42,633-89,684)	67,063 (43,278-90,850)	67,896 (43,845-91,950)	68,665 (44,401-92,933)	69,439 (44,960-93,920)	70,215 (45,518-94,912)	70,911 (46,002-95,819)	71,541 (46,418-96,666)	72,112 (46,827-97,393)	72,690 (47,239-98,139)
All solid cancers combined	exhibiting high TMB	Advanced disease at diagnosis	9,646 (5,842-13,451)	9,848 (5,968-13,725)	10,063 (6,101-14,022)	10,280 (6,237-14,327)	10,503 (6,374-14,627)	10,716 (6,504-14,929)	10,935 (6,637-15,229)	11,136 (6,759-15,516)	11,295 (6,851-15,729)	11,394 (6,916-15,865)	11,496 (6,991-16,006)	11,592 (7,054-16,136)	11,688 (7,116-16,257)	11,782 (7,177-16,383)	11,870 (7,236-16,506)	11,959 (7,292-16,622)	12,034 (7,340-16,728)	12,101 (7,383-16,816)	12,160 (7,424-16,895)	12,222 (7,462-16,982)	12,282 (7,495-17,058)	12,332 (7,528-17,133)	12,373 (7,554-17,195)	12,405 (7,575-17,238)	12,434 (7,592-17,282)
All solid cancers combined	exhibiting high TMB	Advanced disease after progression post-diagnosis	5,151 (3,160-7,147)	5,385 (3,306-7,465)	5,619 (3,450-7,793)	5,848 (3,590-8,108)	6,080 (3,733-8,432)	6,309 (3,875-8,748)	6,543 (4,020-9,070)	6,773 (4,162-9,387)	6,982 (4,289-9,671)	7,160 (4,401-9,919)	7,338 (4,515-10,163)	7,514 (4,625-10,405)	7,693 (4,742-10,654)	7,871 (4,850-10,895)	8,049 (4,962-11,134)	8,223 (5,071-11,374)	8,391 (5,178-11,605)	8,556 (5,283-11,832)	8,721 (5,384-12,057)	8,881 (5,485-12,276)	9,031 (5,578-12,480)	9,174 (5,672-12,681)	9,322 (5,762-12,884)	9,461 (5,849-13,073)	9,603 (5,940-13,268)
Bladder C67	regardless of biomarker status	All stages	5,895 (5,341-6,495)	6,051 (5,468-6,674)	6,203 (5,572-6,887)	6,362 (5,693-7,089)	6,521 (5,807-7,288)	6,678 (5,931-7,492)	6,840 (6,050-7,703)	6,994 (6,172-7,919)	7,146 (6,283-8,114)	7,287 (6,387-8,307)	7,433 (6,483-8,499)	7,575 (6,587-8,684)	7,710 (6,683-8,870)	7,843 (6,774-9,045)	7,968 (6,868-9,225)	8,096 (6,961-9,403)	8,223 (7,043-9,574)	8,338 (7,123-9,729)	8,446 (7,197-9,889)	8,553 (7,274-10,037)	8,662 (7,351-10,188)	8,764 (7,415-10,332)	8,858 (7,470-10,460)	8,938 (7,528-10,591)	9,024 (7,585-10,713)
Bladder C67	regardless of biomarker status	Advanced disease at diagnosis	658 (481-870)	660 (482-878)	669 (481-896)	674 (484-909)	683 (488-927)	689 (492-937)	697 (493-953)	708 (497-965)	715 (501-976)	719 (500-987)	721 (499-1,000)	723 (498-1,006)	727 (500-1,010)	727 (497-1,019)	728 (495-1,028)	730 (496-1,036)	732 (493-1,041)	731 (493-1,046)	728 (490-1,046)	726 (485-1,049)	727 (483-1,049)	724 (479-1,049)	722 (474-1,048)	720 (471-1,048)	716 (467-1,049)
Bladder C67	regardless of biomarker status	Advanced disease after progression post-diagnosis	1,198 (861-1,637)	1,235 (892-1,684)	1,272 (911-1,741)	1,306 (936-1,793)	1,347 (957-1,847)	1,381 (981-1,903)	1,422 (1,005-1,959)	1,464 (1,027-2,027)	1,503 (1,054-2,087)	1,541 (1,076-2,144)	1,578 (1,096-2,202)	1,610 (1,118-2,260)	1,647 (1,138-2,318)	1,684 (1,160-2,376)	1,717 (1,179-2,430)	1,752 (1,198-2,488)	1,784 (1,219-2,544)	1,813 (1,237-2,601)	1,846 (1,253-2,653)	1,877 (1,269-2,700)	1,904 (1,286-2,754)	1,933 (1,298-2,798)	1,959 (1,312-2,846)	1,987 (1,327-2,893)	2,012 (1,340-2,935)
Bladder C67	exhibiting dMMR	All stages	258 (88-428)	265 (90-439)	272 (93-450)	278 (96-461)	285 (98-473)	292 (101-484)	299 (103-495)	306 (106-506)	313 (108-517)	319 (111-527)	325 (113-537)	331 (116-547)	337 (118-557)	343 (120-566)	349 (122-575)	354 (124-584)	360 (126-593)	365 (128-601)	370 (130-609)	374 (132-616)	379 (134-624)	383 (136-631)	388 (137-638)	391 (138-644)	395 (140-650)
Bladder C67	exhibiting dMMR	Advanced disease at diagnosis	29 (11-48)	29 (11-48)	30 (11-48)	30 (11-49)	30 (11-49)	31 (11-50)	31 (11-50)	31 (12-51)	32 (12-52)	32 (12-52)	32 (12-52)	32 (12-52)	32 (12-53)	32 (12-53)	32 (12-53)	32 (12-53)	32 (12-53)	32 (12-53)	32 (12-53)	32 (12-53)	32 (12-53)	32 (12-53)	32 (12-52)	32 (12-52)	32 (12-52)
Bladder C67	exhibiting dMMR	Advanced disease after progression post-diagnosis	53 (19-86)	54 (20-89)	56 (20-92)	58 (21-94)	59 (22-97)	61 (22-99)	63 (23-102)	64 (23-105)	66 (24-108)	68 (25-111)	69 (25-114)	71 (26-116)	72 (26-119)	74 (27-121)	76 (27-124)	77 (28-126)	78 (28-129)	80 (29-131)	81 (29-133)	83 (30-135)	84 (30-137)	85 (31-139)	86 (31-141)	87 (31-143)	88 (32-145)
Bladder C67	exhibiting MSI	All stages	173 (36-309)	177 (37-317)	182 (39-325)	186 (40-333)	191 (41-341)	195 (42-349)	200 (43-357)	205 (44-365)	209 (45-373)	213 (46-380)	218 (47-388)	222 (48-395)	226 (49-402)	229 (50-409)	233 (51-415)	237 (52-422)	241 (53-428)	244 (54-434)	247 (54-440)	250 (55-445)	253 (56-451)	256 (57-456)	259 (57-461)	261 (58-465)	264 (59-469)
Bladder C67	exhibiting MSI	Advanced disease at diagnosis	5 (3-7)	5 (3-7)	5 (3-7)	5 (3-7)	5 (3-7)	5 (3-7)	5 (3-8)	5 (3-8)	5 (3-8)	5 (3-8)	5 (3-8)	5 (3-8)	5 (3-8)	5 (3-8)	5 (3-8)	5 (3-8)	5 (3-8)	5 (3-8)	5 (3-8)	5 (3-8)	5 (3-8)	5 (3-8)	5 (3-8)	5 (3-8)	5 (3-8)
Bladder C67	exhibiting MSI	Advanced disease after progression post-diagnosis	8 (4-13)	9 (4-13)	9 (5-13)	9 (5-14)	9 (5-14)	10 (5-14)	10 (5-15)	10 (5-15)	10 (5-16)	11 (5-16)	11 (5-16)	11 (6-17)	11 (6-17)	12 (6-17)	12 (6-18)	12 (6-18)	12 (6-19)	13 (6-19)	13 (6-19)	13 (6-19)	13 (6-20)	13 (7-20)	13 (7-20)	14 (7-21)	14 (7-21)
Bladder C67	exhibiting high TMB	All stages	2,245 (1,186-3,304)	2,304 (1,218-3,391)	2,362 (1,253-3,472)	2,423 (1,288-3,558)	2,483 (1,323-3,644)	2,543 (1,356-3,730)	2,605 (1,391-3,818)	2,664 (1,424-3,904)	2,721 (1,457-3,986)	2,775 (1,488-4,062)	2,831 (1,522-4,140)	2,885 (1,553-4,216)	2,936 (1,583-4,289)	2,987 (1,614-4,360)	3,034 (1,641-4,428)	3,083 (1,670-4,497)	3,131 (1,699-4,564)	3,175 (1,724-4,627)	3,216 (1,748-4,685)	3,257 (1,772-4,742)	3,299 (1,796-4,801)	3,337 (1,820-4,855)	3,373 (1,841-4,905)	3,404 (1,859-4,948)	3,436 (1,879-4,994)
Bladder C67	exhibiting high TMB	Advanced disease at diagnosis	288 (144-432)	289 (144-433)	293 (146-439)	295 (147-442)	299 (149-448)	301 (150-452)	305 (152-458)	310 (154-465)	313 (156-469)	314 (156-472)	315 (157-474)	316 (157-475)	318 (158-478)	318 (157-478)	318 (157-479)	319 (158-480)	320 (158-482)	320 (158-481)	318 (157-479)	317 (156-478)	318 (156-479)	317 (155-478)	316 (155-477)	315 (154-475)	313 (153-473)
Bladder C67	exhibiting high TMB	Advanced disease after progression post-diagnosis	523 (260-787)	540 (268-811)	556 (276-836)	571 (283-858)	588 (292-885)	603 (300-907)	621 (308-934)	639 (317-962)	657 (326-987)	673 (334-1,012)	689 (342-1,037)	703 (349-1,058)	719 (356-1,083)	736 (364-1,107)	750 (371-1,129)	765 (378-1,153)	779 (384-1,174)	792 (391-1,193)	806 (397-1,215)	820 (403-1,236)	832 (409-1,254)	844 (414-1,274)	856 (420-1,291)	868 (425-1,310)	879 (430-1,327)
Brain C71	regardless of biomarker status	All stages	2,696 (2,300-3,141)	2,755 (2,342-3,230)	2,821 (2,379-3,339)	2,892 (2,432-3,433)	2,957 (2,475-3,532)	3,027 (2,528-3,619)	3,098 (2,576-3,718)	3,168 (2,623-3,808)	3,215 (2,659-3,884)	3,262 (2,685-3,953)	3,305 (2,708-4,019)	3,345 (2,733-4,081)	3,377 (2,756-4,143)	3,415 (2,780-4,207)	3,460 (2,801-4,266)	3,503 (2,825-4,329)	3,540 (2,850-4,389)	3,576 (2,867-4,441)	3,610 (2,890-4,500)	3,645 (2,916-4,550)	3,679 (2,937-4,604)	3,717 (2,964-4,661)	3,746 (2,982-4,712)	3,777 (3,001-4,762)	3,817 (3,022-4,812)
Brain C71	regardless of biomarker status	Advanced disease at diagnosis	73 (25-158)	77 (24-168)	82 (24-177)	87 (25-182)	89 (25-191)	91 (26-198)	93 (27-200)	95 (27-205)	98 (27-210)	101 (27-217)	102 (27-225)	104 (27-229)	106 (27-235)	109 (27-240)	110 (27-244)	111 (27-249)	112 (27-255)	116 (27-261)	123 (27-268)	125 (28-272)	127 (30-283)	128 (30-290)	130 (30-294)	130 (31-299)	133 (32-304)
Brain C71	regardless of biomarker status	Advanced disease after progression post-diagnosis	1,527 (782-2,593)	1,576 (791-2,667)	1,627 (802-2,829)	1,686 (824-2,916)	1,748 (846-2,996)	1,804 (872-3,080)	1,864 (901-3,163)	1,917 (929-3,246)	1,959 (944-3,323)	1,993 (954-3,389)	2,029 (963-3,462)	2,060 (974-3,532)	2,094 (986-3,600)	2,125 (996-3,666)	2,155 (1,003-3,737)	2,186 (1,014-3,798)	2,217 (1,025-3,872)	2,245 (1,032-3,934)	2,275 (1,041-3,991)	2,303 (1,049-4,043)	2,327 (1,057-4,106)	2,353 (1,065-4,160)	2,376 (1,075-4,211)	2,406 (1,081-4,259)	2,423 (1,091-4,311)
Brain C71	exhibiting dMMR	All stages	103 (0-205)	105 (0-210)	107 (0-215)	110 (0-220)	113 (0-225)	115 (0-230)	118 (0-236)	121 (0-241)	122 (0-244)	124 (0-248)	126 (0-251)	127 (0-254)	129 (0-257)	130 (0-259)	132 (0-263)	133 (0-266)	135 (0-269)	136 (0-272)	137 (0-274)	139 (0-277)	140 (0-279)	141 (0-282)	143 (0-285)	144 (0-287)	145 (0-290)
Brain C71	exhibiting dMMR	Advanced disease at diagnosis	4 (2-7)	4 (2-7)	5 (2-8)	5 (2-8)	5 (2-8)	5 (2-8)	5 (2-9)	5 (2-9)	6 (2-9)	6 (2-9)	6 (2-9)	6 (2-10)	6 (2-10)	6 (2-10)	6 (2-10)	6 (2-10)	6 (2-10)	6 (2-11)	7 (2-12)	7 (2-12)	7 (2-12)	7 (2-12)	7 (2-12)	7 (2-12)	7 (2-12)
Brain C71	exhibiting dMMR	Advanced disease after progression post-diagnosis	79 (38-120)	82 (39-124)	84 (40-129)	87 (41-133)	90 (42-138)	93 (44-143)	96 (45-147)	99 (47-151)	101 (48-155)	103 (49-157)	105 (49-161)	106 (50-163)	108 (51-166)	110 (51-168)	111 (52-171)	113 (52-174)	115 (53-176)	116 (54-178)	118 (54-181)	119 (55-183)	120 (55-185)	122 (56-187)	123 (56-189)	124 (57-192)	125 (57-193)
Brain C71	exhibiting MSI	All stages	17 (7-27)	17 (7-28)	18 (7-29)	18 (7-29)	19 (7-30)	19 (7-31)	20 (8-31)	20 (8-32)	20 (8-33)	21 (8-33)	21 (8-33)	21 (8-34)	21 (8-34)	21 (8-35)	22 (8-35)	22 (9-35)	22 (9-36)	22 (9-36)	23 (9-37)	23 (9-37)	23 (9-37)	23 (9-38)	23 (9-38)	24 (9-38)	24 (9-39)
Brain C71	exhibiting MSI	Advanced disease at diagnosis	1 (1-1)	1 (1-1)	1 (1-1)	1 (1-2)	1 (1-2)	1 (1-2)	1 (1-2)	1 (1-2)	1 (1-2)	1 (1-2)	1 (1-2)	1 (1-2)	1 (1-2)	1 (1-2)	1 (1-2)	1 (1-2)	1 (1-2)	1 (1-2)	1 (1-2)	1 (1-2)	1 (1-2)	1 (1-2)	1 (1-2)	1 (1-2)	1 (1-2)
Brain C71	exhibiting MSI	Advanced disease after progression post-diagnosis	10 (3-17)	10 (3-18)	11 (3-19)	11 (3-19)	12 (3-20)	12 (3-21)	12 (3-21)	13 (3-22)	13 (4-22)	13 (4-23)	13 (4-23)	14 (4-23)	14 (4-24)	14 (4-24)	14 (4-25)	14 (4-25)	15 (4-25)	15 (4-26)	15 (4-26)	15 (4-26)	15 (4-26)	15 (4-27)	16 (4-27)	16 (4-27)	16 (4-28)
Brain C71	exhibiting high TMB	All stages	76 (2-151)	78 (2-155)	80 (2-158)	82 (2-162)	84 (2-166)	86 (2-170)	88 (2-174)	90 (2-178)	91 (2-180)	92 (2-183)	94 (2-185)	95 (2-187)	96 (2-189)	97 (2-191)	98 (2-194)	99 (2-196)	100 (2-198)	101 (2-200)	102 (2-202)	103 (2-204)	104 (2-206)	105 (2-208)	106 (2-210)	107 (2-212)	108 (2-214)
Brain C71	exhibiting high TMB	Advanced disease at diagnosis	3 (0-5)	3 (0-5)	3 (0-5)	3 (0-6)	3 (0-6)	3 (0-6)	3 (0-6)	3 (0-6)	3 (0-6)	3 (0-7)	3 (0-7)	3 (0-7)	3 (0-7)	4 (0-7)	4 (0-7)	4 (0-7)	4 (0-7)	4 (0-8)	4 (0-8)	4 (0-8)	4 (0-8)	4 (0-8)	4 (0-9)	4 (0-9)	4 (0-9)
Brain C71	exhibiting high TMB	Advanced disease after progression post-diagnosis	44 (0-88)	45 (0-91)	46 (0-95)	48 (0-98)	50 (0-102)	51 (0-105)	53 (0-108)	54 (0-111)	56 (0-114)	57 (0-116)	58 (0-118)	59 (0-120)	59 (0-122)	60 (0-124)	61 (0-125)	62 (0-127)	63 (0-129)	64 (0-131)	65 (0-132)	65 (0-134)	66 (0-135)	67 (0-137)	67 (0-138)	68 (0-140)	69 (0-141)
Breast C50	regardless of biomarker status	All stages	49,081 (47,708-50,479)	50,417 (48,967-51,899)	51,734 (50,187-53,321)	53,033 (51,377-54,727)	54,328 (52,571-56,132)	55,625 (53,760-57,542)	56,912 (54,938-58,942)	58,168 (56,086-60,325)	59,399 (57,195-61,676)	60,594 (58,279-62,993)	61,791 (59,356-64,313)	62,963 (60,412-65,609)	64,116 (61,444-66,882)	65,244 (62,464-68,129)	66,369 (63,480-69,381)	67,501 (64,499-70,630)	68,606 (65,494-71,851)	69,699 (66,475-73,058)	70,778 (67,446-74,246)	71,849 (68,413-75,436)	72,922 (69,390-76,621)	73,982 (70,346-77,797)	75,039 (71,294-78,957)	76,079 (72,237-80,116)	77,125 (73,175-81,266)
Breast C50	regardless of biomarker status	Advanced disease at diagnosis	18,894 (17,979-19,833)	19,221 (18,273-20,201)	19,586 (18,588-20,611)	19,932 (18,888-21,007)	20,271 (19,181-21,395)	20,608 (19,474-21,781)	20,933 (19,749-22,156)	21,244 (20,016-22,518)	21,532 (20,257-22,856)	21,801 (20,481-23,177)	22,061 (20,699-23,488)	22,311 (20,903-23,782)	22,547 (21,098-24,071)	22,771 (21,280-24,337)	22,990 (21,458-24,601)	23,205 (21,634-24,862)	23,411 (21,800-25,110)	23,604 (21,956-25,344)	23,793 (22,107-25,571)	23,971 (22,252-25,793)	24,149 (22,399-26,006)	24,322 (22,535-26,215)	24,480 (22,662-26,415)	24,637 (22,784-26,605)	24,788 (22,905-26,794)
Breast C50	regardless of biomarker status	Advanced disease after progression post-diagnosis	10,251 (9,015-11,528)	10,686 (9,406-12,032)	11,136 (9,805-12,550)	11,575 (10,196-13,052)	12,003 (10,568-13,535)	12,405 (10,916-14,010)	12,807 (11,247-14,475)	13,201 (11,583-14,936)	13,588 (11,911-15,389)	13,957 (12,226-15,833)	14,331 (12,536-16,268)	14,701 (12,848-16,704)	15,068 (13,153-17,138)	15,431 (13,458-17,568)	15,793 (13,762-18,006)	16,156 (14,063-18,433)	16,513 (14,361-18,859)	16,871 (14,657-19,281)	17,219 (14,953-19,700)	17,569 (15,241-20,113)	17,909 (15,521-20,524)	18,245 (15,802-20,926)	18,586 (16,083-21,337)	18,925 (16,364-21,743)	19,265 (16,642-22,155)
Breast C50	exhibiting dMMR	All stages	626 (289-963)	643 (297-990)	660 (304-1,015)	676 (312-1,040)	693 (320-1,066)	709 (328-1,091)	726 (336-1,116)	742 (344-1,140)	758 (351-1,164)	773 (359-1,187)	788 (366-1,210)	803 (374-1,232)	818 (381-1,254)	832 (388-1,276)	846 (395-1,298)	861 (402-1,319)	875 (409-1,341)	889 (416-1,362)	903 (423-1,382)	916 (430-1,403)	930 (436-1,424)	943 (443-1,444)	957 (450-1,464)	970 (456-1,484)	983 (463-1,504)
Breast C50	exhibiting dMMR	Advanced disease at diagnosis	241 (114-368)	245 (117-374)	250 (119-381)	255 (121-388)	259 (123-394)	263 (125-401)	267 (127-407)	271 (129-413)	275 (131-419)	278 (133-424)	282 (135-428)	285 (137-433)	288 (138-438)	291 (140-442)	294 (141-446)	296 (143-450)	299 (144-454)	301 (145-457)	304 (147-461)	306 (148-464)	308 (149-467)	310 (150-471)	312 (151-474)	314 (153-476)	316 (154-479)
Breast C50	exhibiting dMMR	Advanced disease after progression post-diagnosis	131 (67-195)	137 (70-203)	142 (73-212)	148 (76-220)	153 (78-229)	159 (81-236)	164 (84-244)	169 (86-251)	174 (89-259)	178 (91-266)	183 (94-273)	188 (96-280)	193 (99-287)	197 (101-293)	202 (103-300)	206 (106-307)	211 (108-314)	216 (111-321)	220 (113-327)	224 (115-334)	229 (117-340)	233 (120-346)	237 (122-353)	242 (124-359)	246 (127-366)
Breast C50	exhibiting MSI	All stages	283 (100-466)	290 (103-478)	298 (105-491)	305 (108-503)	313 (111-515)	320 (114-527)	328 (116-539)	335 (119-551)	342 (122-563)	349 (124-574)	356 (127-585)	363 (129-596)	369 (132-607)	376 (134-617)	382 (137-627)	389 (139-638)	395 (142-648)	401 (144-659)	408 (147-669)	414 (149-679)	420 (151-689)	426 (154-698)	432 (156-708)	438 (158-718)	444 (160-728)
Breast C50	exhibiting MSI	Advanced disease at diagnosis	35 (11-59)	36 (12-60)	36 (12-61)	37 (12-62)	38 (12-63)	38 (12-64)	39 (13-65)	39 (13-66)	40 (13-67)	40 (13-68)	41 (13-68)	41 (14-69)	42 (14-70)	42 (14-70)	43 (14-71)	43 (14-72)	43 (14-72)	44 (14-73)	44 (14-73)	44 (15-74)	45 (15-75)	45 (15-75)	45 (15-76)	46 (15-76)	46 (15-76)
Breast C50	exhibiting MSI	Advanced disease after progression post-diagnosis	19 (7-32)	20 (7-33)	21 (8-34)	22 (8-36)	22 (8-37)	23 (8-38)	24 (9-39)	25 (9-40)	25 (9-42)	26 (9-43)	27 (10-44)	27 (10-45)	28 (10-46)	29 (10-47)	29 (10-48)	30 (11-49)	31 (11-50)	31 (11-52)	32 (11-53)	33 (12-54)	33 (12-55)	34 (12-56)	34 (12-57)	35 (12-58)	36 (13-59)
Breast C50	exhibiting high TMB	All stages	3,557 (578-6,537)	3,654 (594-6,714)	3,750 (610-6,889)	3,844 (627-7,061)	3,938 (643-7,232)	4,032 (660-7,404)	4,125 (676-7,574)	4,216 (692-7,740)	4,305 (708-7,902)	4,392 (724-8,060)	4,478 (740-8,217)	4,563 (756-8,371)	4,647 (771-8,523)	4,729 (786-8,671)	4,810 (801-8,819)	4,892 (817-8,968)	4,972 (832-9,113)	5,052 (846-9,257)	5,130 (861-9,399)	5,207 (875-9,540)	5,285 (889-9,681)	5,362 (903-9,820)	5,439 (918-9,959)	5,514 (932-10,096)	5,590 (946-10,234)
Breast C50	exhibiting high TMB	Advanced disease at diagnosis	1,768 (1,199-2,337)	1,799 (1,222-2,375)	1,833 (1,246-2,419)	1,865 (1,270-2,461)	1,897 (1,292-2,501)	1,928 (1,315-2,542)	1,959 (1,337-2,580)	1,988 (1,358-2,618)	2,015 (1,378-2,652)	2,040 (1,397-2,683)	2,064 (1,416-2,713)	2,088 (1,434-2,742)	2,110 (1,450-2,769)	2,131 (1,467-2,795)	2,151 (1,483-2,820)	2,171 (1,499-2,844)	2,190 (1,513-2,867)	2,209 (1,527-2,890)	2,226 (1,541-2,911)	2,243 (1,554-2,931)	2,260 (1,567-2,952)	2,276 (1,580-2,971)	2,290 (1,592-2,989)	2,305 (1,604-3,007)	2,319 (1,615-3,024)
Breast C50	exhibiting high TMB	Advanced disease after progression post-diagnosis	959 (712-1,207)	1,000 (742-1,259)	1,042 (772-1,313)	1,083 (801-1,366)	1,123 (830-1,417)	1,161 (857-1,465)	1,199 (885-1,512)	1,235 (912-1,558)	1,272 (939-1,604)	1,306 (965-1,647)	1,341 (992-1,690)	1,376 (1,018-1,733)	1,410 (1,044-1,776)	1,444 (1,070-1,818)	1,478 (1,096-1,860)	1,512 (1,122-1,902)	1,545 (1,147-1,943)	1,579 (1,173-1,984)	1,611 (1,197-2,025)	1,644 (1,223-2,065)	1,676 (1,247-2,104)	1,707 (1,271-2,143)	1,739 (1,296-2,183)	1,771 (1,320-2,222)	1,803 (1,345-2,261)
Colorectum C18-20	regardless of biomarker status	All stages	37,393 (35,601-39,251)	37,682 (35,800-39,638)	38,001 (35,953-40,146)	38,346 (36,118-40,693)	38,695 (36,282-41,251)	39,042 (36,446-41,796)	39,451 (36,678-42,418)	39,897 (36,938-43,085)	40,354 (37,212-43,744)	40,763 (37,437-44,361)	41,163 (37,662-44,976)	41,591 (37,918-45,614)	42,047 (38,213-46,262)	42,511 (38,514-46,930)	42,984 (38,825-47,593)	43,452 (39,130-48,261)	43,912 (39,436-48,908)	44,367 (39,738-49,542)	44,819 (40,054-50,163)	45,270 (40,360-50,784)	45,720 (40,672-51,410)	46,135 (40,964-51,994)	46,541 (41,248-52,535)	46,912 (41,515-53,043)	47,294 (41,786-53,556)
Colorectum C18-20	regardless of biomarker status	Advanced disease at diagnosis	14,204 (13,133-15,341)	14,161 (13,053-15,327)	14,164 (12,998-15,411)	14,184 (12,951-15,510)	14,195 (12,892-15,588)	14,202 (12,842-15,680)	14,243 (12,811-15,792)	14,275 (12,793-15,907)	14,306 (12,763-16,008)	14,298 (12,707-16,079)	14,303 (12,649-16,140)	14,305 (12,605-16,217)	14,321 (12,569-16,285)	14,335 (12,536-16,364)	14,347 (12,510-16,437)	14,362 (12,473-16,508)	14,366 (12,442-16,567)	14,374 (12,406-16,617)	14,373 (12,381-16,669)	14,375 (12,343-16,709)	14,373 (12,315-16,755)	14,367 (12,280-16,779)	14,346 (12,238-16,792)	14,316 (12,189-16,794)	14,288 (12,144-16,792)
Colorectum C18-20	regardless of biomarker status	Advanced disease after progression post-diagnosis	5,421 (4,593-6,361)	5,560 (4,707-6,519)	5,685 (4,809-6,680)	5,800 (4,906-6,832)	5,912 (4,988-6,981)	6,028 (5,059-7,138)	6,135 (5,131-7,302)	6,248 (5,198-7,464)	6,345 (5,254-7,619)	6,431 (5,305-7,759)	6,525 (5,362-7,909)	6,617 (5,419-8,058)	6,717 (5,472-8,216)	6,818 (5,532-8,368)	6,916 (5,596-8,531)	7,030 (5,658-8,688)	7,140 (5,738-8,854)	7,253 (5,798-9,021)	7,355 (5,867-9,179)	7,462 (5,936-9,347)	7,565 (6,000-9,504)	7,663 (6,064-9,660)	7,764 (6,127-9,822)	7,871 (6,191-9,966)	7,969 (6,256-10,127)
Colorectum C18-20	exhibiting dMMR	All stages	4,379 (2,960-5,798)	4,413 (2,989-5,837)	4,451 (3,028-5,873)	4,491 (3,068-5,914)	4,532 (3,109-5,955)	4,572 (3,149-5,996)	4,620 (3,196-6,045)	4,673 (3,246-6,099)	4,726 (3,293-6,159)	4,774 (3,340-6,208)	4,821 (3,385-6,257)	4,871 (3,432-6,310)	4,924 (3,481-6,368)	4,979 (3,530-6,428)	5,034 (3,579-6,489)	5,089 (3,628-6,550)	5,143 (3,675-6,611)	5,196 (3,721-6,671)	5,249 (3,766-6,732)	5,302 (3,812-6,792)	5,355 (3,856-6,853)	5,403 (3,897-6,909)	5,451 (3,936-6,965)	5,494 (3,972-7,016)	5,539 (4,010-7,068)
Colorectum C18-20	exhibiting dMMR	Advanced disease at diagnosis	976 (691-1,261)	973 (692-1,255)	974 (694-1,253)	975 (698-1,252)	976 (701-1,251)	976 (703-1,249)	979 (708-1,250)	981 (712-1,251)	983 (715-1,252)	983 (716-1,249)	983 (719-1,247)	983 (722-1,245)	984 (725-1,244)	985 (727-1,243)	986 (729-1,243)	987 (732-1,242)	987 (734-1,241)	988 (736-1,240)	988 (737-1,239)	988 (738-1,238)	988 (739-1,237)	988 (740-1,235)	986 (740-1,233)	984 (739-1,229)	982 (738-1,226)
Colorectum C18-20	exhibiting dMMR	Advanced disease after progression post-diagnosis	373 (284-462)	382 (291-474)	391 (298-485)	399 (303-495)	407 (309-504)	415 (316-513)	422 (322-522)	430 (328-531)	436 (334-539)	442 (339-546)	449 (345-553)	455 (350-560)	462 (356-568)	469 (362-576)	476 (368-584)	483 (375-592)	491 (381-601)	499 (387-610)	506 (393-619)	513 (399-627)	520 (405-636)	527 (411-643)	534 (416-652)	541 (422-660)	548 (428-668)
Colorectum C18-20	exhibiting MSI	All stages	3,819 (2,155-5,484)	3,849 (2,176-5,522)	3,882 (2,203-5,560)	3,917 (2,231-5,602)	3,952 (2,260-5,645)	3,988 (2,289-5,687)	4,030 (2,321-5,738)	4,075 (2,357-5,793)	4,122 (2,390-5,853)	4,164 (2,423-5,904)	4,204 (2,455-5,954)	4,248 (2,488-6,009)	4,295 (2,522-6,067)	4,342 (2,556-6,128)	4,390 (2,591-6,190)	4,438 (2,625-6,251)	4,485 (2,659-6,312)	4,532 (2,691-6,372)	4,578 (2,723-6,433)	4,624 (2,755-6,493)	4,670 (2,787-6,553)	4,712 (2,816-6,609)	4,754 (2,843-6,664)	4,792 (2,869-6,714)	4,831 (2,896-6,766)
Colorectum C18-20	exhibiting MSI	Advanced disease at diagnosis	578 (328-828)	576 (328-825)	577 (329-824)	577 (331-824)	578 (332-824)	578 (333-823)	580 (335-825)	581 (336-826)	582 (338-827)	582 (338-826)	582 (340-825)	582 (340-824)	583 (342-824)	583 (343-824)	584 (344-824)	585 (345-824)	585 (345-824)	585 (346-824)	585 (346-824)	585 (347-823)	585 (347-823)	585 (348-822)	584 (347-820)	583 (347-818)	582 (347-817)
Colorectum C18-20	exhibiting MSI	Advanced disease after progression post-diagnosis	221 (133-309)	227 (137-317)	232 (140-324)	236 (142-331)	241 (145-337)	246 (148-343)	250 (151-349)	255 (154-355)	259 (156-361)	262 (159-365)	266 (161-370)	270 (164-376)	274 (166-381)	278 (169-386)	282 (172-392)	286 (175-398)	291 (178-404)	295 (181-410)	300 (183-416)	304 (186-422)	308 (189-428)	312 (191-433)	316 (194-439)	321 (197-444)	325 (199-450)
Colorectum C18-20	exhibiting high TMB	All stages	3,184 (2,224-4,144)	3,209 (2,246-4,172)	3,236 (2,275-4,196)	3,265 (2,306-4,225)	3,295 (2,337-4,253)	3,325 (2,368-4,281)	3,359 (2,403-4,316)	3,397 (2,441-4,353)	3,436 (2,477-4,395)	3,471 (2,513-4,429)	3,505 (2,547-4,463)	3,542 (2,583-4,500)	3,580 (2,620-4,541)	3,620 (2,657-4,583)	3,660 (2,695-4,626)	3,700 (2,732-4,668)	3,739 (2,767-4,711)	3,778 (2,803-4,753)	3,816 (2,837-4,796)	3,855 (2,872-4,838)	3,893 (2,906-4,881)	3,928 (2,936-4,921)	3,963 (2,966-4,960)	3,995 (2,993-4,996)	4,027 (3,022-5,032)
Colorectum C18-20	exhibiting high TMB	Advanced disease at diagnosis	1,210 (890-1,529)	1,206 (891-1,521)	1,206 (895-1,518)	1,208 (900-1,517)	1,209 (904-1,514)	1,210 (907-1,512)	1,213 (913-1,513)	1,216 (918-1,514)	1,219 (922-1,515)	1,218 (925-1,511)	1,218 (929-1,508)	1,218 (932-1,505)	1,220 (936-1,504)	1,221 (940-1,502)	1,222 (943-1,501)	1,223 (946-1,500)	1,224 (949-1,499)	1,224 (951-1,497)	1,224 (953-1,496)	1,224 (955-1,494)	1,224 (956-1,492)	1,224 (957-1,490)	1,222 (957-1,487)	1,219 (956-1,483)	1,217 (955-1,479)
Colorectum C18-20	exhibiting high TMB	Advanced disease after progression post-diagnosis	462 (368-556)	474 (377-570)	485 (385-584)	494 (393-596)	504 (401-607)	514 (409-618)	523 (417-628)	532 (426-639)	541 (433-648)	548 (440-656)	556 (447-665)	564 (454-674)	572 (462-683)	581 (470-692)	589 (477-701)	599 (486-712)	608 (494-722)	618 (503-733)	627 (511-743)	636 (519-753)	645 (526-763)	653 (534-772)	662 (541-782)	671 (549-792)	679 (556-802)
Endocrine tumours	regardless of biomarker status	All stages	9,293 (8,472-10,198)	9,734 (8,834-10,717)	10,172 (9,183-11,271)	10,613 (9,510-11,841)	11,042 (9,842-12,406)	11,482 (10,168-12,982)	11,898 (10,473-13,529)	12,285 (10,758-14,055)	12,647 (11,006-14,560)	13,001 (11,253-15,057)	13,358 (11,492-15,556)	13,685 (11,716-16,019)	13,985 (11,916-16,454)	14,257 (12,095-16,855)	14,538 (12,274-17,259)	14,814 (12,454-17,667)	15,059 (12,616-18,034)	15,289 (12,760-18,375)	15,496 (12,896-18,682)	15,699 (13,020-19,006)	15,909 (13,148-19,316)	16,096 (13,269-19,604)	16,263 (13,370-19,868)	16,420 (13,460-20,101)	16,579 (13,549-20,343)
Endocrine tumours	regardless of biomarker status	Advanced disease at diagnosis	2,354 (2,003-2,745)	2,470 (2,093-2,893)	2,589 (2,185-3,035)	2,706 (2,267-3,198)	2,819 (2,350-3,356)	2,940 (2,435-3,515)	3,045 (2,511-3,667)	3,150 (2,578-3,811)	3,242 (2,646-3,950)	3,322 (2,691-4,085)	3,415 (2,751-4,219)	3,494 (2,804-4,341)	3,573 (2,853-4,462)	3,644 (2,889-4,570)	3,709 (2,924-4,675)	3,776 (2,967-4,788)	3,841 (3,004-4,885)	3,896 (3,035-4,977)	3,946 (3,064-5,059)	4,003 (3,092-5,138)	4,051 (3,117-5,228)	4,098 (3,140-5,303)	4,139 (3,164-5,377)	4,175 (3,184-5,441)	4,216 (3,205-5,510)
Endocrine tumours	regardless of biomarker status	Advanced disease after progression post-diagnosis	1,036 (598-1,670)	1,120 (642-1,795)	1,193 (693-1,911)	1,277 (741-2,043)	1,359 (793-2,175)	1,448 (841-2,318)	1,534 (890-2,457)	1,617 (937-2,601)	1,700 (987-2,731)	1,769 (1,023-2,868)	1,839 (1,060-2,995)	1,916 (1,096-3,120)	1,979 (1,132-3,244)	2,045 (1,164-3,362)	2,100 (1,193-3,477)	2,163 (1,220-3,582)	2,218 (1,248-3,683)	2,269 (1,276-3,783)	2,319 (1,302-3,881)	2,363 (1,319-3,964)	2,401 (1,339-4,040)	2,436 (1,353-4,118)	2,472 (1,374-4,188)	2,504 (1,384-4,249)	2,536 (1,398-4,309)
Endocrine tumours	exhibiting dMMR	All stages	63 (6-120)	66 (6-126)	69 (7-131)	72 (7-137)	75 (7-142)	78 (8-148)	81 (8-153)	83 (9-158)	86 (9-163)	88 (9-167)	91 (10-172)	93 (10-176)	95 (10-179)	97 (10-183)	99 (11-186)	100 (11-190)	102 (11-193)	104 (11-196)	105 (12-198)	106 (12-201)	108 (12-204)	109 (12-206)	110 (12-208)	111 (12-210)	112 (13-212)
Endocrine tumours	exhibiting dMMR	Advanced disease at diagnosis	16 (2-31)	17 (2-32)	18 (2-34)	19 (2-35)	20 (3-36)	20 (3-38)	21 (3-39)	22 (3-41)	22 (3-42)	23 (3-43)	24 (3-44)	24 (3-45)	25 (3-46)	25 (3-47)	26 (3-48)	26 (3-48)	26 (3-49)	27 (4-50)	27 (4-51)	27 (4-51)	28 (4-52)	28 (4-53)	28 (4-53)	29 (4-53)	29 (4-54)
Endocrine tumours	exhibiting dMMR	Advanced disease after progression post-diagnosis	7 (1-14)	8 (1-15)	9 (1-16)	9 (1-17)	10 (2-18)	10 (2-19)	11 (2-20)	11 (2-21)	12 (2-22)	12 (2-23)	13 (2-24)	13 (2-25)	14 (2-26)	14 (2-27)	15 (2-27)	15 (2-28)	15 (2-29)	16 (2-29)	16 (2-30)	16 (2-31)	17 (2-31)	17 (2-32)	17 (2-32)	17 (2-32)	18 (2-33)
Endocrine tumours	exhibiting MSI	All stages	60 (0-121)	63 (0-127)	66 (0-132)	68 (0-138)	71 (0-144)	74 (0-149)	77 (0-154)	79 (0-159)	81 (0-164)	84 (0-169)	86 (0-173)	88 (0-177)	90 (0-181)	92 (0-184)	93 (0-188)	95 (0-191)	97 (0-195)	98 (0-198)	100 (0-200)	101 (0-203)	102 (0-205)	103 (0-208)	104 (0-210)	105 (0-212)	106 (0-214)
Endocrine tumours	exhibiting MSI	Advanced disease at diagnosis	16 (0-31)	16 (0-32)	17 (0-34)	18 (0-35)	19 (0-37)	19 (0-38)	20 (0-40)	21 (0-41)	21 (0-42)	22 (0-43)	22 (0-44)	23 (0-45)	23 (0-46)	24 (0-47)	24 (0-48)	25 (0-49)	25 (0-50)	25 (0-50)	26 (0-51)	26 (0-52)	26 (0-52)	27 (0-53)	27 (0-54)	27 (0-54)	27 (0-55)
Endocrine tumours	exhibiting MSI	Advanced disease after progression post-diagnosis	7 (0-14)	8 (0-15)	8 (0-16)	9 (0-17)	9 (0-18)	10 (0-19)	10 (0-20)	11 (0-21)	11 (0-22)	12 (0-23)	12 (0-24)	13 (0-25)	13 (0-26)	14 (0-27)	14 (0-27)	14 (0-28)	15 (0-29)	15 (0-30)	15 (0-30)	16 (0-31)	16 (0-31)	16 (0-32)	16 (0-32)	17 (0-33)	17 (0-33)
Endocrine tumours	exhibiting high TMB	All stages	540 (317-762)	565 (334-797)	591 (350-832)	616 (367-866)	641 (383-900)	667 (400-933)	691 (416-966)	713 (431-996)	734 (445-1,024)	755 (459-1,051)	776 (474-1,078)	795 (487-1,103)	812 (498-1,126)	828 (509-1,146)	844 (521-1,167)	860 (532-1,188)	874 (542-1,207)	888 (551-1,224)	900 (559-1,240)	912 (568-1,255)	924 (577-1,271)	935 (584-1,285)	944 (591-1,298)	953 (597-1,310)	963 (604-1,321)
Endocrine tumours	exhibiting high TMB	Advanced disease at diagnosis	59 (1-118)	62 (1-124)	65 (1-130)	68 (1-136)	71 (1-141)	74 (1-147)	77 (1-152)	79 (1-158)	82 (1-162)	84 (1-166)	86 (1-171)	88 (1-175)	90 (1-179)	92 (1-182)	93 (1-185)	95 (1-188)	97 (1-192)	98 (1-194)	99 (1-197)	101 (2-200)	102 (2-202)	103 (2-204)	104 (2-206)	105 (2-208)	106 (2-210)
Endocrine tumours	exhibiting high TMB	Advanced disease after progression post-diagnosis	26 (1-52)	28 (1-56)	30 (1-60)	32 (1-64)	34 (1-68)	37 (1-73)	39 (1-77)	41 (1-81)	43 (1-85)	45 (1-89)	46 (1-92)	48 (1-96)	50 (1-99)	52 (1-102)	53 (1-105)	55 (1-108)	56 (1-111)	57 (1-114)	58 (1-116)	60 (1-118)	61 (1-120)	61 (1-122)	62 (1-124)	63 (1-125)	64 (1-127)
Gallbladder and bile duct C23-C24	regardless of biomarker status	All stages	1,583 (1,303-1,910)	1,666 (1,368-2,009)	1,749 (1,436-2,111)	1,835 (1,500-2,218)	1,920 (1,574-2,325)	2,009 (1,644-2,436)	2,098 (1,719-2,545)	2,184 (1,790-2,654)	2,257 (1,844-2,757)	2,328 (1,886-2,843)	2,390 (1,932-2,931)	2,453 (1,976-3,024)	2,511 (2,019-3,107)	2,572 (2,064-3,188)	2,634 (2,106-3,274)	2,685 (2,146-3,355)	2,745 (2,183-3,431)	2,796 (2,220-3,511)	2,851 (2,256-3,583)	2,903 (2,286-3,663)	2,954 (2,326-3,732)	3,000 (2,358-3,798)	3,043 (2,385-3,863)	3,081 (2,411-3,923)	3,130 (2,442-3,988)
Gallbladder and bile duct C23-C24	regardless of biomarker status	Advanced disease at diagnosis	809 (611-1,073)	863 (647-1,135)	914 (686-1,197)	966 (729-1,266)	1,023 (771-1,336)	1,079 (817-1,409)	1,136 (864-1,475)	1,190 (907-1,544)	1,235 (943-1,605)	1,273 (964-1,658)	1,308 (988-1,709)	1,341 (1,006-1,758)	1,372 (1,029-1,808)	1,404 (1,048-1,853)	1,435 (1,069-1,903)	1,466 (1,094-1,951)	1,499 (1,110-1,995)	1,528 (1,129-2,037)	1,556 (1,145-2,077)	1,583 (1,166-2,122)	1,608 (1,184-2,164)	1,632 (1,200-2,203)	1,655 (1,217-2,237)	1,679 (1,228-2,270)	1,701 (1,244-2,305)
Gallbladder and bile duct C23-C24	regardless of biomarker status	Advanced disease after progression post-diagnosis	365 (261-493)	388 (279-523)	414 (297-552)	442 (319-590)	470 (339-626)	499 (360-663)	532 (383-703)	559 (402-737)	583 (422-767)	603 (434-792)	617 (447-824)	637 (457-847)	654 (470-876)	671 (479-905)	690 (488-932)	712 (497-956)	725 (510-985)	742 (519-1,010)	759 (528-1,037)	771 (534-1,064)	785 (542-1,086)	802 (552-1,108)	821 (562-1,133)	831 (566-1,154)	843 (575-1,174)
Gallbladder and bile duct C23-C24	exhibiting dMMR	All stages	60 (24-96)	63 (25-101)	66 (26-106)	69 (27-112)	73 (28-117)	76 (30-122)	79 (31-128)	83 (32-133)	85 (33-137)	88 (34-142)	90 (35-145)	93 (36-149)	95 (37-153)	97 (38-156)	99 (39-160)	101 (40-163)	104 (41-167)	106 (41-170)	108 (42-173)	110 (43-176)	111 (44-179)	113 (44-182)	115 (45-185)	116 (45-187)	118 (46-190)
Gallbladder and bile duct C23-C24	exhibiting dMMR	Advanced disease at diagnosis	31 (12-50)	33 (13-53)	35 (14-56)	37 (15-59)	39 (15-62)	41 (16-66)	43 (17-69)	45 (18-73)	47 (19-75)	48 (19-78)	50 (20-80)	51 (20-82)	52 (21-84)	53 (21-86)	54 (21-87)	56 (22-89)	57 (22-91)	58 (23-93)	59 (23-95)	60 (24-96)	61 (24-98)	62 (24-99)	63 (25-101)	64 (25-102)	64 (25-104)
Gallbladder and bile duct C23-C24	exhibiting dMMR	Advanced disease after progression post-diagnosis	14 (6-23)	15 (6-24)	16 (6-26)	17 (7-27)	18 (7-29)	19 (8-31)	20 (8-33)	22 (9-34)	22 (9-36)	23 (9-37)	24 (9-38)	24 (10-39)	25 (10-40)	26 (10-41)	26 (10-42)	27 (11-44)	28 (11-45)	28 (11-46)	29 (11-47)	29 (12-47)	30 (12-48)	31 (12-49)	31 (12-50)	32 (12-51)	32 (13-52)
Gallbladder and bile duct C23-C24	exhibiting MSI	All stages	26 (17-35)	27 (18-37)	29 (19-39)	30 (19-41)	31 (20-43)	33 (21-45)	34 (22-47)	36 (23-49)	37 (24-50)	38 (24-52)	39 (25-53)	40 (26-54)	41 (26-56)	42 (27-57)	43 (28-58)	44 (28-59)	45 (29-61)	46 (29-62)	47 (30-63)	47 (30-64)	48 (31-65)	49 (32-66)	50 (32-67)	50 (32-68)	51 (33-69)
Gallbladder and bile duct C23-C24	exhibiting MSI	Advanced disease at diagnosis	12 (1-23)	13 (1-25)	13 (1-26)	14 (1-28)	15 (1-29)	16 (1-31)	16 (1-32)	17 (1-34)	18 (1-35)	18 (1-36)	19 (1-37)	19 (1-38)	20 (1-39)	20 (1-40)	21 (1-41)	21 (1-41)	22 (1-42)	22 (1-43)	22 (1-44)	23 (1-45)	23 (1-45)	23 (1-46)	24 (1-47)	24 (1-47)	24 (1-48)
Gallbladder and bile duct C23-C24	exhibiting MSI	Advanced disease after progression post-diagnosis	6 (1-11)	6 (1-11)	6 (1-12)	7 (1-13)	7 (1-14)	8 (1-14)	8 (1-15)	8 (1-16)	9 (1-17)	9 (1-17)	9 (1-18)	9 (1-18)	10 (1-19)	10 (1-19)	10 (1-20)	11 (1-20)	11 (1-21)	11 (1-21)	11 (1-22)	11 (1-22)	12 (1-22)	12 (1-23)	12 (1-24)	12 (1-24)	12 (1-24)
Gallbladder and bile duct C23-C24	exhibiting high TMB	All stages	151 (53-250)	159 (55-263)	167 (58-276)	175 (61-290)	183 (64-303)	192 (66-317)	200 (69-331)	208 (72-345)	215 (74-356)	222 (77-368)	228 (79-377)	234 (81-387)	240 (83-396)	245 (85-406)	251 (87-416)	256 (89-424)	262 (91-433)	267 (93-441)	272 (94-450)	277 (96-458)	282 (98-466)	286 (99-473)	290 (101-480)	294 (102-486)	299 (104-494)
Gallbladder and bile duct C23-C24	exhibiting high TMB	Advanced disease at diagnosis	NA	NA	NA	NA	NA	NA	NA	NA	NA	NA	NA	NA	NA	NA	NA	NA	NA	NA	NA	NA	NA	NA	NA	NA	NA
Gallbladder and bile duct C23-C24	exhibiting high TMB	Advanced disease after progression post-diagnosis	NA	NA	NA	NA	NA	NA	NA	NA	NA	NA	NA	NA	NA	NA	NA	NA	NA	NA	NA	NA	NA	NA	NA	NA	NA
Head and neck, Larynx C00-C14, C30-C31, C32	regardless of biomarker status	All stages	11,336 (10,398-12,345)	11,566 (10,570-12,630)	11,789 (10,717-12,956)	12,023 (10,863-13,288)	12,249 (11,002-13,619)	12,478 (11,154-13,950)	12,714 (11,296-14,281)	12,934 (11,438-14,607)	13,146 (11,577-14,928)	13,347 (11,696-15,231)	13,551 (11,810-15,525)	13,738 (11,927-15,824)	13,923 (12,037-16,110)	14,107 (12,149-16,372)	14,285 (12,258-16,645)	14,468 (12,362-16,916)	14,641 (12,466-17,173)	14,804 (12,569-17,424)	14,970 (12,672-17,670)	15,127 (12,772-17,911)	15,289 (12,879-18,155)	15,441 (12,971-18,386)	15,599 (13,063-18,614)	15,736 (13,154-18,833)	15,885 (13,245-19,043)
Head and neck, Larynx C00-C14, C30-C31, C32	regardless of biomarker status	Advanced disease at diagnosis	4,054 (3,505-4,654)	4,113 (3,544-4,744)	4,185 (3,577-4,848)	4,248 (3,609-4,956)	4,308 (3,646-5,056)	4,371 (3,679-5,162)	4,431 (3,710-5,260)	4,496 (3,738-5,353)	4,540 (3,763-5,442)	4,577 (3,768-5,516)	4,612 (3,781-5,596)	4,644 (3,788-5,660)	4,675 (3,793-5,724)	4,699 (3,798-5,786)	4,725 (3,806-5,839)	4,756 (3,810-5,906)	4,776 (3,807-5,956)	4,794 (3,810-6,006)	4,824 (3,813-6,050)	4,834 (3,810-6,098)	4,857 (3,815-6,138)	4,872 (3,810-6,186)	4,887 (3,812-6,220)	4,899 (3,804-6,252)	4,908 (3,805-6,286)
Head and neck, Larynx C00-C14, C30-C31, C32	regardless of biomarker status	Advanced disease after progression post-diagnosis	3,109 (2,569-3,709)	3,217 (2,658-3,836)	3,318 (2,739-3,969)	3,428 (2,821-4,103)	3,532 (2,903-4,248)	3,640 (2,980-4,389)	3,742 (3,058-4,534)	3,847 (3,128-4,680)	3,943 (3,186-4,818)	4,025 (3,246-4,944)	4,107 (3,294-5,072)	4,186 (3,345-5,196)	4,264 (3,386-5,320)	4,343 (3,443-5,437)	4,421 (3,483-5,555)	4,494 (3,530-5,669)	4,568 (3,575-5,789)	4,641 (3,617-5,902)	4,709 (3,660-6,003)	4,773 (3,692-6,106)	4,830 (3,733-6,205)	4,895 (3,762-6,307)	4,953 (3,800-6,405)	5,011 (3,831-6,498)	5,065 (3,860-6,589)
Head and neck, Larynx C00-C14, C30-C31, C32	exhibiting dMMR	All stages	255 (9-500)	260 (9-510)	265 (10-520)	270 (10-530)	275 (11-540)	280 (11-549)	286 (12-559)	290 (12-569)	295 (12-578)	300 (13-587)	304 (13-595)	308 (14-603)	313 (14-611)	317 (15-619)	321 (15-626)	325 (15-634)	329 (16-642)	332 (16-649)	336 (16-656)	340 (17-662)	343 (17-669)	347 (17-676)	350 (18-683)	353 (18-689)	357 (18-695)
Head and neck, Larynx C00-C14, C30-C31, C32	exhibiting dMMR	Advanced disease at diagnosis	91 (5-178)	93 (5-180)	94 (5-184)	96 (5-186)	97 (5-189)	98 (5-192)	100 (6-194)	101 (6-197)	102 (6-199)	103 (6-200)	104 (6-202)	105 (6-203)	105 (6-204)	106 (6-205)	106 (6-207)	107 (6-208)	108 (7-209)	108 (7-209)	109 (7-211)	109 (7-211)	109 (7-212)	110 (7-213)	110 (7-213)	110 (7-214)	111 (7-214)
Head and neck, Larynx C00-C14, C30-C31, C32	exhibiting dMMR	Advanced disease after progression post-diagnosis	70 (4-136)	73 (4-141)	75 (5-145)	77 (5-150)	80 (5-155)	82 (5-159)	84 (5-164)	87 (5-168)	89 (5-172)	91 (6-176)	93 (6-179)	94 (6-183)	96 (6-186)	98 (6-190)	100 (6-193)	101 (6-196)	103 (6-199)	105 (7-202)	106 (7-205)	107 (7-208)	109 (7-211)	110 (7-213)	112 (7-216)	113 (7-218)	114 (7-221)
Head and neck, Larynx C00-C14, C30-C31, C32	exhibiting MSI	All stages	54 (27-80)	55 (28-82)	56 (28-83)	57 (29-85)	58 (30-86)	59 (30-88)	60 (31-89)	61 (32-91)	62 (32-92)	63 (33-93)	64 (33-95)	65 (34-96)	66 (34-97)	67 (35-98)	67 (35-99)	68 (36-101)	69 (37-102)	70 (37-103)	71 (37-104)	71 (38-105)	72 (38-106)	73 (39-107)	74 (39-108)	74 (40-109)	75 (40-110)
Head and neck, Larynx C00-C14, C30-C31, C32	exhibiting MSI	Advanced disease at diagnosis	20 (10-29)	20 (11-29)	20 (11-29)	20 (11-30)	21 (11-30)	21 (11-31)	21 (12-31)	22 (12-31)	22 (12-32)	22 (12-32)	22 (12-32)	22 (12-32)	22 (12-33)	23 (12-33)	23 (12-33)	23 (13-33)	23 (13-33)	23 (13-33)	23 (13-33)	23 (13-34)	23 (13-34)	23 (13-34)	23 (13-34)	23 (13-34)	24 (13-34)
Head and neck, Larynx C00-C14, C30-C31, C32	exhibiting MSI	Advanced disease after progression post-diagnosis	15 (8-22)	16 (9-23)	16 (9-23)	17 (9-24)	17 (9-25)	18 (10-25)	18 (10-26)	19 (10-27)	19 (11-27)	19 (11-28)	20 (11-29)	20 (11-29)	20 (11-30)	21 (12-30)	21 (12-31)	22 (12-31)	22 (12-32)	22 (12-32)	23 (13-33)	23 (13-33)	23 (13-33)	23 (13-34)	24 (13-34)	24 (13-35)	24 (14-35)
Head and neck, Larynx C00-C14, C30-C31, C32	exhibiting high TMB	All stages	972 (179-1,765)	992 (183-1,800)	1,011 (188-1,834)	1,031 (193-1,869)	1,050 (198-1,902)	1,070 (203-1,937)	1,090 (208-1,972)	1,109 (212-2,005)	1,127 (217-2,037)	1,144 (221-2,067)	1,162 (226-2,097)	1,178 (230-2,125)	1,194 (234-2,153)	1,209 (238-2,180)	1,225 (242-2,207)	1,240 (246-2,234)	1,255 (250-2,260)	1,269 (254-2,285)	1,283 (257-2,309)	1,297 (260-2,333)	1,311 (264-2,358)	1,324 (267-2,380)	1,337 (270-2,404)	1,349 (273-2,425)	1,362 (276-2,447)
Head and neck, Larynx C00-C14, C30-C31, C32	exhibiting high TMB	Advanced disease at diagnosis	149 (17-281)	151 (17-285)	154 (18-289)	156 (18-294)	158 (18-298)	160 (19-302)	163 (19-306)	165 (20-310)	167 (20-313)	168 (20-316)	169 (20-318)	170 (21-320)	172 (21-322)	172 (21-324)	173 (21-326)	175 (21-328)	175 (22-329)	176 (22-330)	177 (22-332)	177 (22-333)	178 (22-334)	179 (22-335)	179 (22-336)	180 (23-337)	180 (23-338)
Head and neck, Larynx C00-C14, C30-C31, C32	exhibiting high TMB	Advanced disease after progression post-diagnosis	114 (14-214)	118 (15-222)	122 (15-229)	126 (15-236)	130 (16-244)	134 (16-251)	137 (17-258)	141 (17-265)	145 (18-272)	148 (18-277)	151 (19-283)	154 (19-288)	157 (20-293)	159 (20-299)	162 (20-304)	165 (21-309)	168 (21-314)	170 (21-319)	173 (22-324)	175 (22-328)	177 (22-332)	180 (23-336)	182 (23-340)	184 (23-344)	186 (24-348)
Kidney C64	regardless of biomarker status	All stages	9,409 (8,615-10,282)	9,797 (8,942-10,726)	10,198 (9,270-11,207)	10,615 (9,601-11,717)	11,025 (9,928-12,225)	11,441 (10,263-12,737)	11,859 (10,591-13,255)	12,276 (10,926-13,777)	12,678 (11,238-14,293)	13,053 (11,521-14,783)	13,433 (11,804-15,267)	13,810 (12,088-15,756)	14,186 (12,384-16,244)	14,575 (12,676-16,740)	14,957 (12,964-17,238)	15,341 (13,258-17,732)	15,730 (13,557-18,228)	16,119 (13,849-18,733)	16,507 (14,148-19,246)	16,903 (14,450-19,755)	17,290 (14,751-20,251)	17,690 (15,054-20,764)	18,084 (15,354-21,275)	18,485 (15,662-21,790)	18,880 (15,967-22,298)
Kidney C64	regardless of biomarker status	Advanced disease at diagnosis	908 (683-1,166)	928 (695-1,204)	956 (713-1,241)	977 (730-1,282)	1,002 (742-1,319)	1,028 (757-1,358)	1,053 (767-1,389)	1,067 (782-1,426)	1,090 (788-1,460)	1,100 (788-1,481)	1,103 (791-1,499)	1,113 (789-1,517)	1,118 (790-1,529)	1,122 (789-1,548)	1,126 (788-1,565)	1,130 (787-1,574)	1,134 (789-1,586)	1,137 (787-1,598)	1,140 (787-1,613)	1,141 (784-1,619)	1,144 (785-1,625)	1,146 (783-1,630)	1,149 (782-1,640)	1,152 (777-1,643)	1,153 (776-1,651)
Kidney C64	regardless of biomarker status	Advanced disease after progression post-diagnosis	525 (313-841)	553 (334-893)	588 (350-949)	620 (374-1,005)	659 (391-1,066)	694 (412-1,125)	726 (429-1,187)	763 (449-1,255)	791 (465-1,309)	820 (478-1,364)	844 (494-1,419)	876 (512-1,476)	907 (528-1,528)	934 (536-1,582)	972 (555-1,637)	999 (572-1,695)	1,032 (589-1,747)	1,061 (600-1,810)	1,089 (620-1,863)	1,117 (637-1,920)	1,148 (648-1,979)	1,177 (661-2,038)	1,208 (682-2,096)	1,238 (698-2,151)	1,271 (711-2,211)
Kidney C64	exhibiting dMMR	All stages	73 (13-133)	76 (14-138)	79 (15-144)	82 (15-150)	86 (16-155)	89 (17-161)	92 (17-167)	95 (18-173)	98 (19-178)	101 (19-183)	104 (20-189)	107 (20-194)	110 (21-199)	113 (22-204)	116 (22-210)	119 (23-215)	122 (24-220)	125 (24-226)	128 (25-231)	131 (26-236)	134 (26-242)	137 (27-247)	140 (28-253)	143 (28-258)	146 (29-264)
Kidney C64	exhibiting dMMR	Advanced disease at diagnosis	8 (2-13)	8 (2-13)	8 (2-14)	8 (2-14)	8 (2-14)	8 (2-15)	9 (2-15)	9 (2-15)	9 (2-16)	9 (2-16)	9 (2-16)	9 (2-16)	9 (2-16)	9 (2-16)	9 (2-16)	9 (2-16)	9 (2-16)	9 (2-16)	9 (2-16)	9 (2-16)	9 (2-16)	9 (2-16)	9 (2-16)	9 (2-16)	9 (2-16)
Kidney C64	exhibiting dMMR	Advanced disease after progression post-diagnosis	5 (1-8)	5 (1-8)	5 (1-9)	5 (1-9)	6 (1-10)	6 (2-10)	6 (2-11)	6 (2-11)	7 (2-12)	7 (2-12)	7 (2-12)	7 (2-13)	8 (2-13)	8 (2-14)	8 (2-14)	8 (2-14)	8 (2-15)	9 (2-15)	9 (2-16)	9 (2-16)	9 (2-17)	10 (2-17)	10 (2-17)	10 (2-18)	10 (2-18)
Kidney C64	exhibiting MSI	All stages	34 (14-54)	35 (15-56)	37 (15-58)	38 (16-61)	40 (17-63)	41 (17-65)	43 (18-68)	44 (19-70)	46 (19-72)	47 (20-74)	48 (21-76)	50 (21-78)	51 (22-80)	53 (22-83)	54 (23-85)	55 (24-87)	57 (24-89)	58 (25-91)	59 (26-93)	61 (26-95)	62 (27-98)	64 (28-100)	65 (28-102)	67 (29-104)	68 (29-106)
Kidney C64	exhibiting MSI	Advanced disease at diagnosis	16 (1-32)	17 (1-33)	17 (1-33)	17 (1-34)	18 (1-35)	18 (1-36)	19 (1-37)	19 (1-37)	19 (1-38)	20 (1-38)	20 (1-39)	20 (1-39)	20 (1-39)	20 (1-39)	20 (1-39)	20 (1-40)	20 (1-40)	20 (1-40)	20 (1-40)	20 (1-40)	20 (1-40)	20 (1-40)	20 (1-40)	21 (1-40)	21 (1-40)
Kidney C64	exhibiting MSI	Advanced disease after progression post-diagnosis	10 (0-19)	10 (0-20)	11 (0-21)	11 (0-22)	12 (0-23)	13 (0-25)	13 (0-26)	14 (0-27)	14 (0-28)	15 (0-29)	15 (0-30)	16 (0-31)	16 (0-32)	17 (0-33)	17 (0-34)	18 (0-35)	18 (0-37)	19 (0-38)	19 (0-39)	20 (0-40)	20 (0-41)	21 (0-42)	22 (0-43)	22 (0-44)	23 (0-45)
Kidney C64	exhibiting high TMB	All stages	NA	NA	NA	NA	NA	NA	NA	NA	NA	NA	NA	NA	NA	NA	NA	NA	NA	NA	NA	NA	NA	NA	NA	NA	NA
Kidney C64	exhibiting high TMB	Advanced disease at diagnosis	NA	NA	NA	NA	NA	NA	NA	NA	NA	NA	NA	NA	NA	NA	NA	NA	NA	NA	NA	NA	NA	NA	NA	NA	NA
Kidney C64	exhibiting high TMB	Advanced disease after progression post-diagnosis	NA	NA	NA	NA	NA	NA	NA	NA	NA	NA	NA	NA	NA	NA	NA	NA	NA	NA	NA	NA	NA	NA	NA	NA	NA
Liver C22	regardless of biomarker status	All stages	3,209 (2,785-3,704)	3,441 (2,978-3,974)	3,667 (3,153-4,285)	3,913 (3,350-4,580)	4,160 (3,546-4,886)	4,412 (3,752-5,203)	4,664 (3,959-5,527)	4,904 (4,139-5,833)	5,113 (4,293-6,115)	5,284 (4,414-6,367)	5,463 (4,542-6,615)	5,629 (4,651-6,844)	5,788 (4,764-7,076)	5,938 (4,861-7,301)	6,087 (4,958-7,523)	6,239 (5,052-7,746)	6,374 (5,146-7,949)	6,500 (5,221-8,140)	6,616 (5,293-8,328)	6,738 (5,358-8,512)	6,851 (5,441-8,699)	6,955 (5,494-8,859)	7,044 (5,539-9,013)	7,127 (5,584-9,157)	7,207 (5,627-9,300)
Liver C22	regardless of biomarker status	Advanced disease at diagnosis	566 (416-775)	584 (427-803)	601 (436-836)	615 (444-866)	633 (453-896)	648 (458-930)	664 (467-951)	683 (478-983)	697 (485-1,008)	709 (490-1,039)	721 (498-1,065)	736 (505-1,088)	746 (509-1,114)	755 (517-1,132)	772 (520-1,159)	781 (523-1,176)	786 (524-1,199)	786 (528-1,216)	794 (526-1,227)	802 (526-1,239)	806 (528-1,251)	810 (527-1,261)	805 (522-1,269)	807 (523-1,273)	806 (516-1,282)
Liver C22	regardless of biomarker status	Advanced disease after progression post-diagnosis	936 (698-1,251)	993 (739-1,327)	1,048 (776-1,415)	1,103 (813-1,507)	1,163 (850-1,593)	1,224 (889-1,681)	1,278 (931-1,767)	1,342 (968-1,860)	1,401 (1,004-1,956)	1,459 (1,045-2,055)	1,525 (1,084-2,157)	1,590 (1,122-2,255)	1,652 (1,159-2,359)	1,709 (1,194-2,462)	1,770 (1,230-2,563)	1,830 (1,267-2,673)	1,891 (1,301-2,772)	1,954 (1,335-2,874)	2,008 (1,363-2,970)	2,055 (1,393-3,060)	2,112 (1,418-3,161)	2,165 (1,446-3,252)	2,207 (1,471-3,337)	2,252 (1,490-3,420)	2,296 (1,511-3,501)
Liver C22	exhibiting dMMR	All stages	NA	NA	NA	NA	NA	NA	NA	NA	NA	NA	NA	NA	NA	NA	NA	NA	NA	NA	NA	NA	NA	NA	NA	NA	NA
Liver C22	exhibiting dMMR	Advanced disease at diagnosis	NA	NA	NA	NA	NA	NA	NA	NA	NA	NA	NA	NA	NA	NA	NA	NA	NA	NA	NA	NA	NA	NA	NA	NA	NA
Liver C22	exhibiting dMMR	Advanced disease after progression post-diagnosis	NA	NA	NA	NA	NA	NA	NA	NA	NA	NA	NA	NA	NA	NA	NA	NA	NA	NA	NA	NA	NA	NA	NA	NA	NA
Liver C22	exhibiting MSI	All stages	46 (13-79)	50 (14-85)	53 (15-90)	56 (16-96)	60 (17-103)	64 (18-109)	67 (19-115)	71 (20-121)	74 (21-126)	76 (22-130)	79 (23-134)	81 (23-139)	83 (24-142)	85 (25-146)	87 (25-150)	90 (26-153)	92 (26-157)	93 (27-160)	95 (27-163)	97 (28-166)	98 (28-168)	100 (29-171)	101 (29-173)	102 (30-175)	103 (30-177)
Liver C22	exhibiting MSI	Advanced disease at diagnosis	3 (0-6)	3 (0-6)	4 (0-7)	4 (0-7)	4 (0-7)	4 (0-7)	4 (0-7)	4 (0-7)	4 (0-8)	4 (0-8)	4 (0-8)	4 (0-8)	4 (0-8)	4 (0-8)	4 (0-8)	4 (0-8)	4 (0-8)	4 (0-8)	4 (0-9)	5 (0-9)	5 (0-9)	5 (0-9)	5 (0-9)	5 (0-9)	5 (0-9)
Liver C22	exhibiting MSI	Advanced disease after progression post-diagnosis	5 (0-10)	5 (0-11)	6 (0-11)	6 (0-12)	6 (0-12)	7 (0-13)	7 (0-13)	7 (0-14)	8 (0-15)	8 (0-15)	8 (0-16)	8 (0-17)	9 (0-17)	9 (0-18)	9 (0-18)	10 (0-19)	10 (0-20)	10 (0-20)	11 (0-21)	11 (0-21)	11 (0-22)	11 (0-22)	12 (0-23)	12 (0-23)	12 (0-24)
Liver C22	exhibiting high TMB	All stages	46 (6-86)	49 (6-92)	52 (7-98)	56 (7-105)	59 (8-111)	63 (8-118)	66 (8-125)	70 (9-131)	73 (9-136)	75 (10-141)	78 (10-146)	80 (10-150)	82 (10-154)	85 (11-158)	87 (11-162)	89 (11-166)	91 (12-170)	92 (12-173)	94 (12-176)	96 (12-179)	97 (12-182)	99 (13-185)	100 (13-188)	101 (13-190)	102 (13-192)
Liver C22	exhibiting high TMB	Advanced disease at diagnosis	20 (1-40)	21 (1-41)	22 (0-43)	22 (0-44)	23 (0-45)	23 (0-46)	24 (0-47)	24 (0-48)	25 (0-49)	25 (0-50)	26 (0-51)	26 (0-52)	27 (0-53)	27 (0-54)	28 (0-55)	28 (0-56)	28 (0-56)	28 (0-56)	28 (0-57)	29 (0-57)	29 (0-57)	29 (0-58)	29 (0-57)	29 (0-58)	29 (0-57)
Liver C22	exhibiting high TMB	Advanced disease after progression post-diagnosis	33 (1-66)	35 (1-70)	37 (1-74)	39 (1-78)	41 (0-82)	43 (0-86)	45 (0-90)	48 (0-95)	50 (0-99)	52 (0-103)	54 (0-108)	56 (0-112)	58 (0-117)	60 (0-121)	63 (0-125)	65 (0-129)	67 (0-134)	69 (0-138)	71 (0-142)	72 (0-145)	74 (0-149)	76 (0-153)	78 (0-156)	79 (0-159)	81 (0-163)
Lung C33-C34	regardless of biomarker status	All stages	17,409 (16,386-18,489)	18,177 (17,065-19,353)	18,961 (17,700-20,299)	19,754 (18,366-21,237)	20,562 (19,050-22,193)	21,391 (19,744-23,164)	22,214 (20,433-24,145)	22,956 (21,038-25,034)	23,519 (21,479-25,749)	23,899 (21,735-26,267)	24,274 (21,996-26,782)	24,663 (22,263-27,295)	25,043 (22,551-27,810)	25,432 (22,831-28,316)	25,819 (23,112-28,827)	26,208 (23,403-29,338)	26,560 (23,657-29,801)	26,895 (23,903-30,244)	27,210 (24,135-30,669)	27,523 (24,364-31,086)	27,845 (24,592-31,502)	28,129 (24,799-31,886)	28,386 (24,988-32,233)	28,634 (25,163-32,556)	28,874 (25,337-32,889)
Lung C33-C34	regardless of biomarker status	Advanced disease at diagnosis	9,884 (9,088-10,745)	10,179 (9,324-11,100)	10,488 (9,540-11,512)	10,797 (9,778-11,911)	11,111 (10,016-12,308)	11,431 (10,254-12,708)	11,729 (10,489-13,106)	11,995 (10,680-13,454)	12,163 (10,777-13,699)	12,234 (10,799-13,836)	12,305 (10,816-13,968)	12,370 (10,837-14,100)	12,435 (10,858-14,224)	12,504 (10,880-14,345)	12,568 (10,905-14,462)	12,631 (10,924-14,572)	12,669 (10,930-14,659)	12,697 (10,928-14,734)	12,728 (10,925-14,798)	12,746 (10,914-14,854)	12,762 (10,904-14,912)	12,763 (10,884-14,941)	12,751 (10,852-14,966)	12,736 (10,815-14,974)	12,718 (10,779-14,977)
Lung C33-C34	regardless of biomarker status	Advanced disease after progression post-diagnosis	2,478 (2,209-2,770)	2,684 (2,395-2,996)	2,879 (2,559-3,222)	3,070 (2,720-3,451)	3,268 (2,883-3,678)	3,460 (3,040-3,924)	3,667 (3,204-4,168)	3,864 (3,359-4,406)	4,024 (3,492-4,615)	4,161 (3,599-4,791)	4,299 (3,703-4,971)	4,437 (3,805-5,153)	4,582 (3,916-5,335)	4,721 (4,021-5,522)	4,867 (4,129-5,707)	5,013 (4,242-5,896)	5,163 (4,353-6,091)	5,308 (4,463-6,272)	5,446 (4,570-6,460)	5,588 (4,681-6,638)	5,720 (4,781-6,813)	5,859 (4,885-6,992)	5,991 (4,985-7,169)	6,120 (5,087-7,339)	6,250 (5,180-7,503)
Lung C33-C34	exhibiting dMMR	All stages	288 (76-499)	300 (80-521)	313 (83-543)	326 (86-566)	340 (90-589)	353 (93-613)	367 (97-637)	379 (100-658)	388 (102-675)	395 (104-685)	401 (106-696)	407 (108-707)	414 (110-717)	420 (112-728)	426 (114-739)	433 (116-750)	439 (117-760)	444 (119-769)	449 (120-778)	454 (122-787)	460 (124-796)	464 (125-804)	469 (126-811)	473 (127-818)	477 (128-825)
Lung C33-C34	exhibiting dMMR	Advanced disease at diagnosis	164 (45-282)	168 (46-291)	173 (48-299)	179 (49-308)	184 (50-317)	189 (52-326)	194 (53-335)	198 (54-342)	201 (55-347)	202 (55-349)	203 (56-351)	205 (56-353)	206 (57-355)	207 (57-357)	208 (57-358)	209 (58-360)	209 (58-361)	210 (58-362)	210 (58-363)	211 (58-363)	211 (58-364)	211 (58-364)	211 (58-363)	211 (58-363)	210 (58-362)
Lung C33-C34	exhibiting dMMR	Advanced disease after progression post-diagnosis	41 (12-71)	45 (13-77)	48 (14-82)	51 (14-88)	54 (15-93)	58 (16-99)	61 (17-105)	64 (18-110)	67 (19-115)	69 (19-119)	71 (20-123)	74 (21-127)	76 (21-131)	78 (22-135)	81 (23-139)	83 (23-143)	86 (24-147)	88 (25-151)	90 (25-155)	93 (26-159)	95 (27-163)	97 (27-167)	99 (28-171)	101 (28-174)	104 (29-178)
Lung C33-C34	exhibiting MSI	All stages	75 (36-113)	78 (38-118)	81 (39-123)	85 (41-129)	88 (43-134)	92 (44-139)	95 (46-145)	98 (47-149)	101 (48-153)	102 (49-156)	104 (50-158)	106 (51-160)	107 (52-163)	109 (53-165)	111 (54-168)	112 (54-170)	114 (55-172)	115 (56-174)	117 (57-176)	118 (57-178)	119 (58-180)	120 (59-182)	122 (59-184)	123 (60-185)	124 (60-187)
Lung C33-C34	exhibiting MSI	Advanced disease at diagnosis	NA	NA	NA	NA	NA	NA	NA	NA	NA	NA	NA	NA	NA	NA	NA	NA	NA	NA	NA	NA	NA	NA	NA	NA	NA
Lung C33-C34	exhibiting MSI	Advanced disease after progression post-diagnosis	NA	NA	NA	NA	NA	NA	NA	NA	NA	NA	NA	NA	NA	NA	NA	NA	NA	NA	NA	NA	NA	NA	NA	NA	NA
Lung C33-C34	exhibiting high TMB	All stages	4,788 (2,680-6,896)	4,999 (2,794-7,204)	5,215 (2,916-7,514)	5,433 (3,036-7,830)	5,655 (3,158-8,152)	5,883 (3,283-8,483)	6,109 (3,407-8,812)	6,314 (3,518-9,109)	6,468 (3,597-9,339)	6,573 (3,664-9,482)	6,676 (3,728-9,624)	6,783 (3,796-9,770)	6,887 (3,859-9,916)	6,994 (3,925-10,063)	7,101 (3,991-10,211)	7,208 (4,056-10,360)	7,305 (4,114-10,495)	7,397 (4,170-10,624)	7,483 (4,223-10,744)	7,569 (4,275-10,864)	7,658 (4,329-10,987)	7,736 (4,376-11,096)	7,807 (4,418-11,195)	7,875 (4,460-11,290)	7,941 (4,500-11,382)
Lung C33-C34	exhibiting high TMB	Advanced disease at diagnosis	2,863 (1,950-3,776)	2,948 (2,008-3,889)	3,038 (2,070-4,006)	3,127 (2,130-4,124)	3,218 (2,192-4,245)	3,311 (2,254-4,367)	3,397 (2,312-4,482)	3,474 (2,363-4,586)	3,523 (2,394-4,652)	3,543 (2,411-4,676)	3,564 (2,429-4,699)	3,583 (2,444-4,721)	3,602 (2,460-4,743)	3,622 (2,477-4,766)	3,640 (2,491-4,789)	3,658 (2,506-4,810)	3,669 (2,516-4,823)	3,677 (2,523-4,832)	3,686 (2,530-4,842)	3,692 (2,536-4,848)	3,696 (2,540-4,852)	3,697 (2,542-4,852)	3,693 (2,540-4,846)	3,689 (2,538-4,839)	3,683 (2,536-4,831)
Lung C33-C34	exhibiting high TMB	Advanced disease after progression post-diagnosis	718 (496-941)	778 (536-1,019)	834 (575-1,094)	890 (612-1,167)	947 (651-1,242)	1,002 (689-1,316)	1,062 (731-1,394)	1,119 (770-1,469)	1,166 (800-1,531)	1,205 (828-1,583)	1,245 (857-1,634)	1,285 (885-1,686)	1,327 (915-1,740)	1,368 (943-1,792)	1,410 (973-1,847)	1,452 (1,002-1,902)	1,496 (1,033-1,958)	1,538 (1,062-2,013)	1,578 (1,090-2,065)	1,619 (1,119-2,119)	1,657 (1,145-2,168)	1,697 (1,174-2,221)	1,735 (1,200-2,270)	1,773 (1,226-2,319)	1,810 (1,253-2,368)
Melanoma C43	regardless of biomarker status	All stages	40,173 (38,576-41,825)	41,414 (39,710-43,178)	42,651 (40,798-44,584)	43,893 (41,878-45,980)	45,129 (42,967-47,397)	46,373 (44,054-48,809)	47,550 (45,077-50,162)	48,670 (46,047-51,448)	49,696 (46,933-52,638)	50,682 (47,759-53,786)	51,663 (48,599-54,935)	52,557 (49,349-55,989)	53,371 (50,030-56,951)	54,103 (50,638-57,814)	54,836 (51,252-58,684)	55,566 (51,856-59,560)	56,195 (52,372-60,312)	56,730 (52,811-60,954)	57,170 (53,161-61,503)	57,616 (53,514-62,052)	58,060 (53,870-62,602)	58,408 (54,137-63,041)	58,662 (54,330-63,387)	58,841 (54,447-63,627)	59,026 (54,567-63,874)
Melanoma C43	regardless of biomarker status	Advanced disease at diagnosis	2,897 (2,529-3,274)	2,998 (2,612-3,385)	3,089 (2,699-3,509)	3,193 (2,786-3,616)	3,288 (2,859-3,740)	3,384 (2,946-3,852)	3,471 (3,016-3,954)	3,551 (3,084-4,051)	3,617 (3,131-4,131)	3,660 (3,156-4,192)	3,705 (3,189-4,256)	3,745 (3,217-4,314)	3,782 (3,233-4,359)	3,808 (3,253-4,401)	3,831 (3,268-4,442)	3,854 (3,278-4,479)	3,868 (3,288-4,511)	3,880 (3,290-4,531)	3,887 (3,284-4,544)	3,891 (3,287-4,558)	3,896 (3,287-4,569)	3,895 (3,277-4,576)	3,890 (3,269-4,577)	3,878 (3,257-4,573)	3,861 (3,242-4,560)
Melanoma C43	regardless of biomarker status	Advanced disease after progression post-diagnosis	3,296 (2,523-4,263)	3,482 (2,670-4,487)	3,670 (2,822-4,713)	3,858 (2,978-4,958)	4,052 (3,131-5,196)	4,240 (3,282-5,440)	4,427 (3,426-5,677)	4,608 (3,571-5,908)	4,777 (3,688-6,116)	4,903 (3,785-6,300)	5,028 (3,875-6,470)	5,145 (3,959-6,635)	5,259 (4,044-6,793)	5,366 (4,116-6,945)	5,467 (4,191-7,082)	5,565 (4,251-7,215)	5,644 (4,307-7,335)	5,721 (4,360-7,446)	5,790 (4,409-7,551)	5,852 (4,452-7,645)	5,905 (4,489-7,723)	5,946 (4,516-7,795)	5,993 (4,533-7,857)	6,022 (4,548-7,902)	6,044 (4,560-7,948)
Melanoma C43	exhibiting dMMR	All stages	2,688 (0-5,497)	2,771 (0-5,666)	2,854 (0-5,834)	2,937 (0-6,002)	3,020 (0-6,169)	3,103 (0-6,338)	3,182 (0-6,497)	3,256 (0-6,650)	3,325 (0-6,789)	3,391 (0-6,921)	3,457 (0-7,053)	3,517 (0-7,174)	3,571 (0-7,285)	3,620 (0-7,383)	3,669 (0-7,481)	3,718 (0-7,579)	3,760 (0-7,664)	3,796 (0-7,737)	3,825 (0-7,795)	3,855 (0-7,855)	3,885 (0-7,914)	3,908 (0-7,961)	3,925 (0-7,996)	3,937 (0-8,019)	3,949 (0-8,043)
Melanoma C43	exhibiting dMMR	Advanced disease at diagnosis	194 (0-391)	201 (0-405)	207 (0-417)	214 (0-431)	220 (0-444)	227 (0-457)	233 (0-469)	238 (0-480)	242 (0-489)	245 (0-494)	248 (0-500)	251 (0-506)	254 (0-510)	255 (0-514)	257 (0-517)	258 (0-520)	259 (0-522)	260 (0-523)	261 (0-524)	261 (0-525)	261 (0-525)	261 (0-525)	261 (0-524)	260 (0-523)	259 (0-520)
Melanoma C43	exhibiting dMMR	Advanced disease after progression post-diagnosis	221 (0-442)	233 (0-467)	246 (0-492)	259 (0-517)	272 (0-543)	284 (0-568)	297 (0-593)	309 (0-618)	320 (0-640)	329 (0-657)	337 (0-674)	345 (0-690)	352 (0-705)	359 (0-719)	366 (0-733)	373 (0-746)	378 (0-756)	383 (0-767)	388 (0-776)	392 (0-784)	396 (0-791)	398 (0-797)	401 (0-803)	403 (0-807)	405 (0-810)
Melanoma C43	exhibiting MSI	All stages	NA	NA	NA	NA	NA	NA	NA	NA	NA	NA	NA	NA	NA	NA	NA	NA	NA	NA	NA	NA	NA	NA	NA	NA	NA
Melanoma C43	exhibiting MSI	Advanced disease at diagnosis	NA	NA	NA	NA	NA	NA	NA	NA	NA	NA	NA	NA	NA	NA	NA	NA	NA	NA	NA	NA	NA	NA	NA	NA	NA
Melanoma C43	exhibiting MSI	Advanced disease after progression post-diagnosis	NA	NA	NA	NA	NA	NA	NA	NA	NA	NA	NA	NA	NA	NA	NA	NA	NA	NA	NA	NA	NA	NA	NA	NA	NA
Melanoma C43	exhibiting high TMB	All stages	21,118 (15,281-26,955)	21,770 (15,769-27,771)	22,421 (16,278-28,563)	23,073 (16,796-29,351)	23,723 (17,303-30,143)	24,377 (17,817-30,937)	24,996 (18,298-31,693)	25,585 (18,743-32,426)	26,124 (19,166-33,081)	26,642 (19,602-33,683)	27,158 (20,026-34,290)	27,628 (20,407-34,849)	28,056 (20,738-35,373)	28,440 (21,067-35,814)	28,826 (21,392-36,260)	29,210 (21,720-36,699)	29,540 (21,989-37,091)	29,821 (22,200-37,443)	30,053 (22,405-37,700)	30,287 (22,615-37,960)	30,521 (22,821-38,221)	30,703 (22,972-38,434)	30,837 (23,068-38,606)	30,931 (23,168-38,695)	31,028 (23,268-38,789)
Melanoma C43	exhibiting high TMB	Advanced disease at diagnosis	813 (516-1,111)	841 (534-1,149)	867 (548-1,186)	896 (566-1,226)	923 (583-1,262)	950 (599-1,300)	974 (614-1,334)	997 (627-1,366)	1,015 (639-1,391)	1,027 (648-1,406)	1,040 (657-1,423)	1,051 (665-1,437)	1,061 (673-1,450)	1,069 (678-1,459)	1,075 (683-1,467)	1,082 (688-1,475)	1,085 (690-1,480)	1,089 (693-1,484)	1,091 (696-1,485)	1,092 (697-1,487)	1,093 (698-1,488)	1,093 (699-1,487)	1,092 (698-1,485)	1,088 (696-1,480)	1,083 (693-1,474)
Melanoma C43	exhibiting high TMB	Advanced disease after progression post-diagnosis	925 (618-1,232)	977 (653-1,301)	1,030 (687-1,372)	1,083 (722-1,443)	1,137 (757-1,517)	1,190 (792-1,588)	1,242 (826-1,658)	1,293 (859-1,727)	1,340 (890-1,790)	1,376 (914-1,838)	1,411 (937-1,884)	1,444 (959-1,928)	1,476 (981-1,970)	1,506 (1,001-2,010)	1,534 (1,020-2,048)	1,561 (1,039-2,084)	1,584 (1,054-2,113)	1,605 (1,068-2,142)	1,625 (1,081-2,168)	1,642 (1,093-2,191)	1,657 (1,103-2,210)	1,668 (1,111-2,226)	1,681 (1,121-2,242)	1,690 (1,126-2,253)	1,696 (1,131-2,261)
Neuroendocrine tumours	regardless of biomarker status	All stages	8,178 (7,282-9,173)	8,668 (7,694-9,751)	9,182 (8,094-10,411)	9,717 (8,514-11,078)	10,262 (8,947-11,750)	10,814 (9,388-12,440)	11,369 (9,827-13,141)	11,914 (10,249-13,835)	12,409 (10,623-14,486)	12,852 (10,940-15,081)	13,291 (11,261-15,675)	13,733 (11,572-16,264)	14,167 (11,878-16,845)	14,577 (12,187-17,415)	15,000 (12,492-17,990)	15,416 (12,792-18,564)	15,832 (13,083-19,125)	16,222 (13,367-19,677)	16,614 (13,641-20,219)	17,004 (13,920-20,756)	17,390 (14,191-21,287)	17,771 (14,462-21,815)	18,133 (14,716-22,323)	18,498 (14,962-22,814)	18,847 (15,213-23,314)
Neuroendocrine tumours	regardless of biomarker status	Advanced disease at diagnosis	3,959 (3,339-4,666)	4,126 (3,465-4,877)	4,302 (3,587-5,134)	4,488 (3,713-5,384)	4,664 (3,851-5,637)	4,848 (3,972-5,884)	5,024 (4,099-6,133)	5,197 (4,217-6,371)	5,344 (4,313-6,597)	5,472 (4,389-6,796)	5,598 (4,464-6,986)	5,721 (4,544-7,169)	5,838 (4,610-7,337)	5,939 (4,674-7,513)	6,042 (4,735-7,680)	6,153 (4,794-7,840)	6,239 (4,846-7,989)	6,319 (4,894-8,129)	6,402 (4,938-8,266)	6,485 (4,981-8,396)	6,560 (5,022-8,526)	6,625 (5,059-8,633)	6,686 (5,091-8,748)	6,743 (5,116-8,849)	6,799 (5,146-8,946)
Neuroendocrine tumours	regardless of biomarker status	Advanced disease after progression post-diagnosis	NA	NA	NA	NA	NA	NA	NA	NA	NA	NA	NA	NA	NA	NA	NA	NA	NA	NA	NA	NA	NA	NA	NA	NA	NA
Neuroendocrine tumours	exhibiting dMMR	All stages	NA	NA	NA	NA	NA	NA	NA	NA	NA	NA	NA	NA	NA	NA	NA	NA	NA	NA	NA	NA	NA	NA	NA	NA	NA
Neuroendocrine tumours	exhibiting dMMR	Advanced disease at diagnosis	NA	NA	NA	NA	NA	NA	NA	NA	NA	NA	NA	NA	NA	NA	NA	NA	NA	NA	NA	NA	NA	NA	NA	NA	NA
Neuroendocrine tumours	exhibiting dMMR	Advanced disease after progression post-diagnosis	NA	NA	NA	NA	NA	NA	NA	NA	NA	NA	NA	NA	NA	NA	NA	NA	NA	NA	NA	NA	NA	NA	NA	NA	NA
Neuroendocrine tumours	exhibiting MSI	All stages	111 (28-194)	118 (30-206)	125 (32-218)	132 (34-230)	139 (36-243)	147 (37-256)	154 (39-269)	162 (41-282)	168 (43-294)	174 (45-304)	180 (46-314)	186 (48-324)	192 (50-335)	198 (51-344)	203 (53-354)	209 (54-364)	215 (56-373)	220 (57-383)	225 (59-392)	230 (60-401)	236 (61-410)	241 (63-419)	246 (64-427)	251 (66-436)	255 (67-444)
Neuroendocrine tumours	exhibiting MSI	Advanced disease at diagnosis	54 (15-94)	56 (15-97)	59 (16-102)	61 (16-106)	64 (17-110)	66 (18-114)	68 (18-118)	71 (19-123)	73 (20-126)	74 (20-129)	76 (21-132)	78 (21-135)	79 (21-137)	81 (22-140)	82 (22-142)	84 (23-145)	85 (23-147)	86 (23-149)	87 (23-151)	88 (24-153)	89 (24-154)	90 (24-156)	91 (24-157)	92 (25-159)	92 (25-160)
Neuroendocrine tumours	exhibiting MSI	Advanced disease after progression post-diagnosis	NA	NA	NA	NA	NA	NA	NA	NA	NA	NA	NA	NA	NA	NA	NA	NA	NA	NA	NA	NA	NA	NA	NA	NA	NA
Neuroendocrine tumours	exhibiting high TMB	All stages	2,027 (1,705-2,349)	2,149 (1,809-2,488)	2,276 (1,925-2,627)	2,409 (2,042-2,775)	2,544 (2,160-2,927)	2,680 (2,280-3,081)	2,818 (2,400-3,236)	2,953 (2,518-3,388)	3,076 (2,624-3,527)	3,185 (2,730-3,641)	3,294 (2,833-3,755)	3,404 (2,939-3,868)	3,511 (3,042-3,980)	3,613 (3,137-4,089)	3,718 (3,237-4,199)	3,821 (3,335-4,307)	3,924 (3,435-4,413)	4,021 (3,525-4,516)	4,118 (3,619-4,616)	4,214 (3,711-4,718)	4,310 (3,803-4,817)	4,404 (3,893-4,916)	4,494 (3,978-5,010)	4,585 (4,066-5,103)	4,671 (4,148-5,194)
Neuroendocrine tumours	exhibiting high TMB	Advanced disease at diagnosis	228 (65-391)	238 (68-407)	248 (71-425)	258 (74-443)	269 (77-460)	279 (80-478)	289 (83-496)	299 (86-513)	308 (88-527)	315 (90-539)	322 (93-552)	329 (95-564)	336 (97-575)	342 (98-585)	348 (100-595)	354 (102-606)	359 (103-615)	364 (105-623)	368 (106-631)	373 (108-639)	378 (109-646)	381 (110-653)	385 (111-659)	388 (112-664)	391 (113-670)
Neuroendocrine tumours	exhibiting high TMB	Advanced disease after progression post-diagnosis	NA	NA	NA	NA	NA	NA	NA	NA	NA	NA	NA	NA	NA	NA	NA	NA	NA	NA	NA	NA	NA	NA	NA	NA	NA
Oesophagus C15	regardless of biomarker status	All stages	2,196 (1,903-2,532)	2,261 (1,950-2,608)	2,324 (1,989-2,697)	2,388 (2,044-2,777)	2,453 (2,092-2,864)	2,523 (2,143-2,945)	2,585 (2,199-3,034)	2,658 (2,256-3,120)	2,718 (2,297-3,195)	2,763 (2,331-3,262)	2,812 (2,365-3,329)	2,863 (2,400-3,396)	2,907 (2,436-3,457)	2,955 (2,470-3,518)	2,997 (2,506-3,587)	3,043 (2,536-3,648)	3,091 (2,571-3,708)	3,136 (2,600-3,766)	3,177 (2,632-3,828)	3,223 (2,664-3,890)	3,268 (2,692-3,949)	3,306 (2,726-4,000)	3,347 (2,751-4,053)	3,382 (2,786-4,104)	3,427 (2,813-4,154)
Oesophagus C15	regardless of biomarker status	Advanced disease at diagnosis	872 (671-1,125)	886 (680-1,136)	893 (675-1,171)	907 (682-1,191)	921 (690-1,214)	927 (692-1,232)	944 (697-1,256)	954 (702-1,278)	968 (711-1,297)	970 (713-1,318)	981 (716-1,333)	988 (718-1,347)	993 (721-1,363)	1,002 (726-1,375)	1,011 (728-1,389)	1,016 (730-1,401)	1,018 (728-1,413)	1,025 (730-1,425)	1,028 (731-1,437)	1,034 (732-1,444)	1,038 (731-1,450)	1,043 (733-1,460)	1,048 (730-1,467)	1,047 (730-1,474)	1,047 (734-1,481)
Oesophagus C15	regardless of biomarker status	Advanced disease after progression post-diagnosis	617 (473-786)	641 (489-817)	663 (499-851)	684 (516-880)	705 (530-915)	730 (546-947)	751 (559-984)	776 (578-1,016)	799 (591-1,051)	816 (610-1,082)	840 (622-1,112)	863 (635-1,138)	887 (650-1,173)	902 (664-1,205)	925 (678-1,240)	950 (690-1,272)	970 (708-1,303)	996 (724-1,333)	1,016 (737-1,366)	1,036 (750-1,397)	1,055 (764-1,426)	1,072 (777-1,459)	1,097 (789-1,488)	1,118 (804-1,520)	1,139 (817-1,548)
Oesophagus C15	exhibiting dMMR	All stages	93 (39-147)	96 (41-151)	98 (42-155)	101 (43-159)	104 (44-164)	107 (45-168)	109 (46-173)	113 (48-177)	115 (49-181)	117 (50-184)	119 (50-188)	121 (51-191)	123 (52-194)	125 (53-197)	127 (54-200)	129 (55-203)	131 (56-206)	133 (56-209)	134 (57-212)	136 (58-215)	138 (59-218)	140 (59-220)	142 (60-223)	143 (61-225)	145 (62-228)
Oesophagus C15	exhibiting dMMR	Advanced disease at diagnosis	37 (16-59)	38 (16-60)	38 (16-60)	39 (17-61)	39 (17-62)	40 (17-62)	40 (17-63)	41 (17-64)	41 (18-65)	41 (18-65)	42 (18-66)	42 (18-66)	42 (18-67)	43 (18-67)	43 (18-68)	43 (18-68)	43 (18-69)	44 (18-69)	44 (18-69)	44 (19-70)	44 (19-70)	44 (19-70)	45 (19-71)	45 (19-71)	45 (19-71)
Oesophagus C15	exhibiting dMMR	Advanced disease after progression post-diagnosis	27 (11-42)	28 (12-43)	28 (12-45)	29 (13-46)	30 (13-48)	31 (13-49)	32 (14-51)	33 (14-52)	34 (15-54)	35 (15-55)	36 (15-57)	37 (16-58)	38 (16-60)	39 (16-61)	39 (17-62)	41 (17-64)	41 (18-65)	42 (18-67)	43 (18-68)	44 (19-70)	45 (19-71)	46 (19-72)	47 (20-74)	48 (20-75)	49 (20-77)
Oesophagus C15	exhibiting MSI	All stages	54 (26-83)	56 (26-85)	57 (27-88)	59 (28-90)	61 (28-93)	62 (29-95)	64 (30-98)	66 (31-100)	67 (31-103)	68 (32-104)	69 (33-106)	71 (33-108)	72 (34-110)	73 (34-111)	74 (35-113)	75 (35-115)	76 (36-116)	77 (36-118)	78 (37-120)	79 (37-121)	80 (38-123)	81 (38-124)	82 (39-126)	83 (39-127)	84 (40-129)
Oesophagus C15	exhibiting MSI	Advanced disease at diagnosis	22 (10-33)	22 (11-34)	22 (11-34)	23 (11-35)	23 (11-35)	23 (11-35)	24 (11-36)	24 (11-36)	24 (11-37)	24 (11-37)	25 (12-37)	25 (12-38)	25 (12-38)	25 (12-38)	25 (12-39)	25 (12-39)	25 (12-39)	26 (12-39)	26 (12-39)	26 (12-40)	26 (12-40)	26 (12-40)	26 (12-40)	26 (12-40)	26 (12-40)
Oesophagus C15	exhibiting MSI	Advanced disease after progression post-diagnosis	16 (7-24)	16 (8-25)	17 (8-25)	17 (8-26)	18 (8-27)	18 (9-28)	19 (9-29)	19 (9-30)	20 (10-31)	20 (10-31)	21 (10-32)	22 (10-33)	22 (11-34)	23 (11-34)	23 (11-35)	24 (11-36)	24 (11-37)	25 (12-38)	25 (12-39)	26 (12-40)	26 (12-40)	27 (13-41)	27 (13-42)	28 (13-43)	28 (13-43)
Oesophagus C15	exhibiting high TMB	All stages	723 (584-862)	744 (601-887)	765 (619-911)	786 (636-936)	807 (653-962)	830 (672-989)	851 (688-1,014)	875 (707-1,042)	894 (723-1,066)	909 (735-1,083)	925 (749-1,102)	942 (763-1,121)	957 (775-1,138)	972 (789-1,156)	986 (800-1,173)	1,001 (813-1,190)	1,017 (826-1,208)	1,032 (838-1,225)	1,045 (850-1,241)	1,061 (862-1,259)	1,075 (875-1,276)	1,088 (885-1,291)	1,101 (897-1,306)	1,113 (905-1,320)	1,128 (918-1,337)
Oesophagus C15	exhibiting high TMB	Advanced disease at diagnosis	287 (232-343)	292 (235-349)	294 (236-352)	299 (240-358)	303 (244-363)	305 (245-366)	311 (249-373)	314 (251-377)	319 (256-382)	320 (256-383)	323 (258-388)	325 (260-391)	327 (261-393)	330 (263-397)	333 (265-401)	335 (266-404)	335 (266-405)	338 (267-408)	339 (268-409)	341 (269-412)	342 (269-414)	344 (270-417)	345 (271-420)	345 (271-419)	345 (271-418)
Oesophagus C15	exhibiting high TMB	Advanced disease after progression post-diagnosis	203 (163-244)	211 (169-253)	219 (175-262)	225 (181-270)	232 (186-279)	241 (193-289)	247 (198-297)	256 (205-306)	263 (211-315)	269 (216-322)	277 (222-332)	284 (227-341)	292 (234-351)	297 (238-357)	305 (244-366)	313 (249-377)	320 (255-384)	328 (261-395)	335 (266-403)	341 (271-411)	347 (276-419)	353 (281-426)	361 (286-436)	368 (292-445)	375 (297-453)
Other solid cancers	regardless of biomarker status	All stages	5,138 (4,672-5,644)	5,101 (4,621-5,626)	5,089 (4,589-5,619)	5,069 (4,564-5,635)	5,059 (4,529-5,650)	5,047 (4,502-5,655)	5,055 (4,495-5,693)	5,065 (4,489-5,725)	5,071 (4,472-5,744)	5,048 (4,442-5,735)	5,023 (4,396-5,732)	5,008 (4,371-5,734)	5,003 (4,353-5,744)	5,000 (4,347-5,756)	5,001 (4,333-5,771)	4,996 (4,320-5,794)	4,995 (4,308-5,809)	5,001 (4,298-5,821)	5,001 (4,289-5,837)	5,004 (4,286-5,845)	5,006 (4,284-5,858)	5,004 (4,272-5,863)	4,995 (4,262-5,869)	4,984 (4,248-5,863)	4,978 (4,235-5,870)
Other solid cancers	regardless of biomarker status	Advanced disease at diagnosis	2,438 (2,109-2,805)	2,415 (2,082-2,791)	2,399 (2,059-2,789)	2,394 (2,047-2,793)	2,388 (2,030-2,798)	2,374 (2,009-2,799)	2,377 (2,002-2,809)	2,379 (1,996-2,821)	2,378 (1,989-2,831)	2,349 (1,961-2,806)	2,328 (1,932-2,791)	2,315 (1,911-2,784)	2,289 (1,900-2,777)	2,288 (1,880-2,772)	2,273 (1,869-2,768)	2,264 (1,856-2,761)	2,255 (1,840-2,756)	2,244 (1,825-2,752)	2,235 (1,813-2,748)	2,224 (1,802-2,740)	2,212 (1,793-2,731)	2,199 (1,781-2,721)	2,190 (1,761-2,710)	2,175 (1,753-2,699)	2,159 (1,734-2,688)
Other solid cancers	regardless of biomarker status	Advanced disease after progression post-diagnosis	855 (702-1,030)	866 (708-1,049)	878 (713-1,066)	891 (716-1,079)	898 (725-1,097)	908 (731-1,119)	926 (738-1,135)	933 (742-1,148)	940 (744-1,159)	939 (744-1,166)	942 (739-1,172)	940 (739-1,179)	950 (740-1,184)	958 (743-1,195)	960 (745-1,206)	968 (747-1,222)	978 (747-1,233)	986 (752-1,245)	990 (758-1,257)	996 (760-1,266)	1,002 (763-1,271)	1,007 (767-1,282)	1,014 (766-1,289)	1,016 (769-1,296)	1,020 (770-1,301)
Other solid cancers	exhibiting dMMR	All stages	148 (120-177)	147 (119-175)	147 (120-174)	146 (119-174)	146 (119-173)	146 (119-172)	146 (120-172)	146 (120-172)	146 (121-172)	146 (120-171)	145 (120-170)	145 (120-169)	145 (121-168)	144 (121-168)	144 (121-168)	144 (121-167)	144 (122-167)	144 (122-167)	144 (123-166)	145 (123-166)	145 (123-166)	145 (123-166)	144 (123-166)	144 (123-165)	144 (123-165)
Other solid cancers	exhibiting dMMR	Advanced disease at diagnosis	71 (61-80)	70 (61-79)	70 (61-78)	69 (61-78)	69 (60-78)	69 (60-78)	69 (60-77)	69 (61-77)	69 (60-77)	68 (60-76)	68 (59-76)	67 (59-75)	66 (59-74)	66 (59-74)	66 (59-73)	66 (58-73)	65 (58-72)	65 (58-72)	65 (58-72)	65 (58-71)	64 (58-71)	64 (57-70)	64 (57-70)	63 (57-69)	63 (56-69)
Other solid cancers	exhibiting dMMR	Advanced disease after progression post-diagnosis	25 (23-27)	25 (23-28)	26 (23-28)	26 (24-28)	26 (24-29)	27 (24-29)	27 (25-30)	27 (25-30)	28 (25-30)	28 (25-30)	28 (25-30)	28 (25-30)	28 (26-30)	28 (26-30)	28 (26-30)	28 (26-31)	29 (26-31)	29 (27-31)	29 (27-31)	29 (27-31)	29 (27-32)	29 (27-32)	30 (27-32)	30 (27-32)	30 (28-32)
Other solid cancers	exhibiting MSI	All stages	138 (98-178)	137 (98-177)	137 (98-176)	136 (97-175)	136 (97-175)	136 (97-174)	136 (98-175)	136 (98-175)	137 (98-175)	136 (98-174)	135 (98-173)	135 (98-172)	135 (98-171)	135 (98-171)	135 (98-171)	135 (98-171)	134 (99-170)	135 (99-170)	135 (99-170)	135 (99-170)	135 (99-170)	135 (99-170)	134 (99-170)	134 (99-169)	134 (99-169)
Other solid cancers	exhibiting MSI	Advanced disease at diagnosis	66 (49-83)	65 (49-82)	65 (49-81)	65 (48-81)	65 (48-81)	64 (48-80)	64 (48-80)	64 (48-80)	64 (48-80)	64 (48-79)	63 (47-78)	63 (47-78)	62 (47-77)	62 (47-77)	61 (47-76)	61 (46-76)	61 (46-76)	61 (46-75)	60 (46-75)	60 (46-75)	60 (46-74)	59 (45-74)	59 (45-73)	59 (45-73)	58 (45-72)
Other solid cancers	exhibiting MSI	Advanced disease after progression post-diagnosis	23 (18-29)	24 (18-29)	24 (19-30)	24 (19-30)	25 (19-30)	25 (19-31)	25 (20-31)	26 (20-31)	26 (20-32)	26 (20-32)	26 (20-32)	26 (20-32)	26 (20-32)	26 (20-32)	26 (20-32)	26 (20-32)	27 (21-33)	27 (21-33)	27 (21-33)	27 (21-33)	27 (21-34)	28 (21-34)	28 (21-34)	28 (21-34)	28 (22-34)
Other solid cancers	exhibiting high TMB	All stages	719 (185-1,252)	713 (184-1,243)	712 (184-1,239)	709 (184-1,234)	708 (184-1,231)	706 (184-1,228)	707 (184-1,230)	708 (185-1,232)	709 (186-1,233)	706 (185-1,227)	702 (185-1,220)	700 (185-1,216)	700 (185-1,214)	699 (185-1,213)	699 (186-1,213)	699 (186-1,211)	699 (187-1,211)	699 (187-1,212)	699 (187-1,211)	700 (188-1,212)	700 (188-1,212)	700 (188-1,212)	699 (188-1,209)	697 (188-1,206)	696 (188-1,205)
Other solid cancers	exhibiting high TMB	Advanced disease at diagnosis	341 (93-589)	338 (92-584)	336 (92-580)	335 (92-578)	334 (92-577)	332 (91-574)	333 (91-574)	333 (92-574)	333 (91-574)	329 (90-567)	326 (90-562)	324 (90-559)	320 (88-552)	320 (89-552)	318 (88-548)	317 (88-546)	316 (88-544)	314 (87-541)	313 (87-539)	311 (87-536)	310 (86-533)	308 (86-530)	307 (85-528)	304 (85-524)	302 (84-520)
Other solid cancers	exhibiting high TMB	Advanced disease after progression post-diagnosis	120 (34-206)	122 (34-209)	123 (35-212)	125 (35-215)	126 (36-217)	127 (36-219)	130 (37-223)	131 (37-225)	132 (37-227)	132 (37-226)	132 (37-227)	132 (37-226)	133 (38-229)	134 (38-231)	135 (38-231)	136 (38-233)	137 (39-235)	138 (39-237)	139 (39-238)	140 (40-240)	141 (40-241)	141 (40-242)	142 (40-244)	142 (40-245)	143 (41-246)
Ovary and other female genital organs C56-C57	regardless of biomarker status	All stages	3,814 (3,457-4,200)	3,911 (3,532-4,320)	4,005 (3,589-4,458)	4,099 (3,638-4,601)	4,191 (3,692-4,744)	4,286 (3,751-4,890)	4,377 (3,801-5,036)	4,473 (3,851-5,177)	4,555 (3,897-5,313)	4,631 (3,934-5,437)	4,702 (3,966-5,563)	4,782 (4,003-5,683)	4,851 (4,040-5,805)	4,924 (4,077-5,923)	4,996 (4,117-6,040)	5,067 (4,156-6,164)	5,139 (4,196-6,280)	5,208 (4,237-6,394)	5,286 (4,280-6,506)	5,363 (4,324-6,623)	5,431 (4,366-6,739)	5,506 (4,411-6,848)	5,584 (4,454-6,967)	5,651 (4,501-7,076)	5,723 (4,545-7,184)
Ovary and other female genital organs C56-C57	regardless of biomarker status	Advanced disease at diagnosis	2,517 (2,197-2,875)	2,596 (2,258-2,977)	2,671 (2,305-3,090)	2,750 (2,356-3,201)	2,833 (2,408-3,318)	2,909 (2,452-3,435)	2,993 (2,498-3,557)	3,070 (2,551-3,675)	3,139 (2,594-3,781)	3,201 (2,624-3,882)	3,264 (2,654-3,987)	3,324 (2,687-4,085)	3,387 (2,728-4,192)	3,447 (2,756-4,292)	3,515 (2,795-4,393)	3,573 (2,833-4,496)	3,640 (2,871-4,590)	3,704 (2,905-4,695)	3,773 (2,947-4,795)	3,836 (2,986-4,900)	3,899 (3,029-4,997)	3,969 (3,070-5,100)	4,039 (3,110-5,204)	4,102 (3,156-5,305)	4,169 (3,198-5,407)
Ovary and other female genital organs C56-C57	regardless of biomarker status	Advanced disease after progression post-diagnosis	476 (368-591)	479 (372-595)	489 (374-607)	492 (380-613)	501 (385-623)	508 (388-640)	516 (387-655)	525 (393-671)	532 (395-680)	534 (398-693)	540 (397-707)	545 (398-714)	547 (397-724)	552 (398-733)	555 (400-743)	559 (399-748)	563 (401-759)	565 (405-767)	571 (406-772)	574 (407-777)	576 (407-779)	578 (403-785)	578 (404-790)	579 (404-790)	580 (404-794)
Ovary and other female genital organs C56-C57	exhibiting dMMR	All stages	219 (87-350)	224 (90-359)	229 (92-367)	235 (95-375)	240 (97-383)	246 (100-391)	251 (102-399)	256 (105-407)	261 (107-415)	265 (109-421)	269 (111-427)	274 (114-434)	278 (116-440)	282 (118-446)	286 (120-453)	290 (121-459)	294 (123-465)	298 (125-471)	303 (127-478)	307 (129-485)	311 (131-491)	315 (133-498)	320 (135-505)	324 (137-511)	328 (138-517)
Ovary and other female genital organs C56-C57	exhibiting dMMR	Advanced disease at diagnosis	144 (60-229)	149 (62-236)	153 (64-243)	158 (66-250)	162 (68-257)	167 (70-264)	172 (72-271)	176 (74-278)	180 (76-284)	183 (77-290)	187 (79-295)	191 (81-301)	194 (82-306)	198 (84-311)	201 (85-317)	205 (87-323)	209 (89-329)	212 (90-334)	216 (92-340)	220 (94-346)	223 (95-352)	227 (97-358)	231 (99-364)	235 (100-370)	239 (102-376)
Ovary and other female genital organs C56-C57	exhibiting dMMR	Advanced disease after progression post-diagnosis	28 (12-43)	28 (12-44)	28 (12-44)	29 (12-45)	29 (13-46)	30 (13-46)	30 (13-47)	31 (13-48)	31 (13-48)	31 (14-49)	31 (14-49)	32 (14-50)	32 (14-50)	32 (14-50)	32 (14-50)	32 (14-51)	33 (14-51)	33 (14-51)	33 (14-52)	33 (14-52)	33 (14-52)	34 (15-53)	34 (15-53)	34 (15-53)	34 (15-53)
Ovary and other female genital organs C56-C57	exhibiting MSI	All stages	171 (52-290)	175 (53-297)	179 (55-304)	184 (56-311)	188 (58-318)	192 (59-325)	196 (61-331)	200 (62-338)	204 (64-344)	207 (65-350)	211 (66-355)	214 (68-361)	217 (69-366)	221 (70-371)	224 (71-376)	227 (72-381)	230 (74-387)	233 (75-392)	237 (76-398)	240 (77-403)	243 (78-408)	247 (79-414)	250 (81-420)	253 (82-425)	256 (83-430)
Ovary and other female genital organs C56-C57	exhibiting MSI	Advanced disease at diagnosis	113 (36-190)	117 (37-196)	120 (38-202)	123 (39-208)	127 (40-214)	131 (42-219)	134 (43-226)	138 (44-231)	141 (45-236)	144 (46-241)	146 (47-246)	149 (48-250)	152 (49-255)	155 (50-259)	158 (51-264)	160 (52-268)	163 (53-273)	166 (54-278)	169 (55-283)	172 (56-288)	175 (57-293)	178 (58-298)	181 (59-303)	184 (60-308)	187 (61-313)
Ovary and other female genital organs C56-C57	exhibiting MSI	Advanced disease after progression post-diagnosis	22 (7-36)	22 (7-36)	22 (8-37)	22 (8-37)	23 (8-38)	23 (8-39)	24 (8-39)	24 (8-40)	24 (8-40)	24 (8-40)	25 (8-41)	25 (8-41)	25 (8-41)	25 (9-42)	25 (9-42)	25 (9-42)	26 (9-43)	26 (9-43)	26 (9-43)	26 (9-43)	26 (9-44)	26 (9-44)	26 (9-44)	26 (9-44)	26 (9-44)
Ovary and other female genital organs C56-C57	exhibiting high TMB	All stages	443 (224-663)	454 (230-679)	465 (236-694)	476 (243-709)	487 (250-724)	498 (256-740)	509 (262-755)	520 (269-770)	529 (275-784)	538 (280-796)	546 (285-807)	556 (291-820)	564 (296-831)	572 (301-843)	580 (306-855)	589 (311-866)	597 (316-878)	605 (321-889)	614 (326-902)	623 (331-915)	631 (335-926)	640 (340-939)	649 (346-952)	656 (350-963)	665 (355-975)
Ovary and other female genital organs C56-C57	exhibiting high TMB	Advanced disease at diagnosis	40 (0-80)	41 (0-82)	42 (0-84)	43 (0-87)	45 (0-89)	46 (0-92)	47 (0-94)	48 (0-97)	50 (0-99)	51 (0-101)	51 (0-103)	52 (0-105)	53 (0-107)	54 (0-108)	55 (0-110)	56 (0-112)	57 (0-114)	58 (0-116)	59 (0-118)	60 (0-120)	61 (0-122)	63 (0-125)	64 (0-127)	65 (0-129)	66 (0-131)
Ovary and other female genital organs C56-C57	exhibiting high TMB	Advanced disease after progression post-diagnosis	8 (0-15)	8 (0-15)	8 (0-16)	8 (0-16)	8 (0-16)	8 (0-16)	9 (0-17)	9 (0-17)	9 (0-17)	9 (0-17)	9 (0-17)	9 (0-18)	9 (0-18)	9 (0-18)	9 (0-18)	9 (0-18)	9 (0-18)	9 (0-18)	9 (0-18)	9 (0-18)	9 (0-19)	10 (0-19)	10 (0-19)	10 (0-19)	10 (0-19)
Pancreas C25	regardless of biomarker status	All stages	3,884 (3,476-4,340)	4,146 (3,698-4,642)	4,416 (3,918-4,983)	4,703 (4,157-5,311)	4,994 (4,409-5,649)	5,301 (4,676-5,990)	5,612 (4,950-6,357)	5,903 (5,193-6,695)	6,142 (5,400-6,980)	6,332 (5,551-7,209)	6,519 (5,699-7,440)	6,700 (5,849-7,664)	6,880 (5,989-7,881)	7,053 (6,133-8,102)	7,228 (6,272-8,319)	7,403 (6,414-8,543)	7,568 (6,546-8,741)	7,730 (6,675-8,949)	7,898 (6,798-9,144)	8,046 (6,928-9,339)	8,203 (7,049-9,542)	8,354 (7,163-9,725)	8,493 (7,282-9,903)	8,633 (7,383-10,078)	8,774 (7,493-10,251)
Pancreas C25	regardless of biomarker status	Advanced disease at diagnosis	2,284 (1,956-2,665)	2,405 (2,055-2,816)	2,539 (2,144-2,995)	2,671 (2,253-3,157)	2,802 (2,360-3,328)	2,945 (2,474-3,494)	3,085 (2,588-3,667)	3,211 (2,688-3,826)	3,308 (2,759-3,955)	3,377 (2,816-4,046)	3,446 (2,864-4,144)	3,509 (2,912-4,231)	3,573 (2,955-4,313)	3,634 (2,994-4,394)	3,689 (3,032-4,475)	3,745 (3,071-4,557)	3,793 (3,104-4,625)	3,836 (3,133-4,688)	3,884 (3,163-4,754)	3,929 (3,190-4,812)	3,970 (3,221-4,876)	4,002 (3,244-4,924)	4,030 (3,258-4,978)	4,060 (3,276-5,019)	4,086 (3,293-5,062)
Pancreas C25	regardless of biomarker status	Advanced disease after progression post-diagnosis	829 (710-954)	902 (777-1,037)	981 (839-1,136)	1,066 (902-1,237)	1,147 (971-1,347)	1,238 (1,043-1,451)	1,328 (1,122-1,562)	1,420 (1,193-1,675)	1,507 (1,260-1,776)	1,577 (1,318-1,865)	1,652 (1,375-1,957)	1,729 (1,439-2,054)	1,808 (1,494-2,146)	1,878 (1,558-2,247)	1,955 (1,615-2,343)	2,035 (1,677-2,440)	2,116 (1,737-2,545)	2,191 (1,798-2,642)	2,266 (1,858-2,738)	2,339 (1,916-2,833)	2,413 (1,970-2,934)	2,492 (2,029-3,034)	2,569 (2,084-3,127)	2,641 (2,146-3,226)	2,713 (2,194-3,321)
Pancreas C25	exhibiting dMMR	All stages	59 (24-93)	63 (26-100)	67 (28-106)	71 (30-113)	76 (31-120)	80 (33-127)	85 (35-135)	89 (37-142)	93 (38-147)	96 (39-152)	98 (41-156)	101 (42-161)	104 (43-165)	107 (44-169)	109 (45-173)	112 (46-177)	114 (47-181)	117 (48-185)	119 (49-189)	121 (50-193)	124 (51-197)	126 (52-200)	128 (53-203)	130 (54-207)	132 (55-210)
Pancreas C25	exhibiting dMMR	Advanced disease at diagnosis	NA	NA	NA	NA	NA	NA	NA	NA	NA	NA	NA	NA	NA	NA	NA	NA	NA	NA	NA	NA	NA	NA	NA	NA	NA
Pancreas C25	exhibiting dMMR	Advanced disease after progression post-diagnosis	NA	NA	NA	NA	NA	NA	NA	NA	NA	NA	NA	NA	NA	NA	NA	NA	NA	NA	NA	NA	NA	NA	NA	NA	NA
Pancreas C25	exhibiting MSI	All stages	36 (17-54)	38 (19-57)	40 (20-61)	43 (21-65)	46 (22-69)	48 (24-73)	51 (25-77)	54 (26-81)	56 (27-85)	58 (28-87)	59 (29-90)	61 (30-92)	63 (30-95)	64 (31-97)	66 (32-99)	67 (33-102)	69 (34-104)	70 (34-106)	72 (35-109)	73 (36-111)	75 (36-113)	76 (37-115)	77 (38-117)	78 (38-119)	80 (39-121)
Pancreas C25	exhibiting MSI	Advanced disease at diagnosis	21 (10-32)	22 (11-33)	23 (12-35)	25 (12-37)	26 (13-39)	27 (13-41)	28 (14-43)	29 (15-44)	30 (15-46)	31 (15-47)	32 (16-48)	32 (16-48)	33 (16-49)	33 (16-50)	34 (17-51)	34 (17-52)	35 (17-52)	35 (17-53)	36 (17-54)	36 (18-54)	36 (18-55)	37 (18-55)	37 (18-56)	37 (18-56)	37 (18-56)
Pancreas C25	exhibiting MSI	Advanced disease after progression post-diagnosis	8 (4-12)	9 (4-13)	9 (5-14)	10 (5-15)	11 (6-16)	12 (6-17)	12 (6-19)	13 (7-20)	14 (7-21)	15 (7-22)	15 (8-23)	16 (8-24)	17 (8-25)	17 (9-26)	18 (9-27)	19 (9-28)	20 (10-29)	20 (10-30)	21 (10-31)	22 (11-32)	22 (11-33)	23 (11-35)	24 (12-36)	24 (12-37)	25 (12-38)
Pancreas C25	exhibiting high TMB	All stages	NA	NA	NA	NA	NA	NA	NA	NA	NA	NA	NA	NA	NA	NA	NA	NA	NA	NA	NA	NA	NA	NA	NA	NA	NA
Pancreas C25	exhibiting high TMB	Advanced disease at diagnosis	NA	NA	NA	NA	NA	NA	NA	NA	NA	NA	NA	NA	NA	NA	NA	NA	NA	NA	NA	NA	NA	NA	NA	NA	NA
Pancreas C25	exhibiting high TMB	Advanced disease after progression post-diagnosis	NA	NA	NA	NA	NA	NA	NA	NA	NA	NA	NA	NA	NA	NA	NA	NA	NA	NA	NA	NA	NA	NA	NA	NA	NA
Prostate C61	regardless of biomarker status	All stages	56,867 (55,150-58,636)	57,138 (55,349-58,981)	57,594 (55,647-59,606)	58,225 (56,054-60,472)	58,853 (56,455-61,342)	59,478 (56,854-62,211)	60,161 (57,396-63,047)	60,886 (58,058-63,835)	61,661 (58,851-64,579)	62,420 (59,645-65,306)	63,183 (60,434-66,031)	63,941 (61,212-66,768)	64,691 (61,966-67,514)	65,442 (62,709-68,259)	66,183 (63,447-69,009)	66,927 (64,185-69,756)	67,664 (64,910-70,504)	68,397 (65,628-71,257)	69,130 (66,335-72,011)	69,862 (67,047-72,765)	70,593 (67,756-73,519)	71,328 (68,460-74,274)	72,053 (69,164-75,033)	72,783 (69,863-75,792)	73,508 (70,561-76,547)
Prostate C61	regardless of biomarker status	Advanced disease at diagnosis	4,268 (3,862-4,695)	4,363 (3,939-4,800)	4,461 (4,022-4,922)	4,569 (4,107-5,055)	4,681 (4,192-5,194)	4,792 (4,278-5,330)	4,904 (4,379-5,471)	5,026 (4,484-5,600)	5,138 (4,587-5,719)	5,235 (4,677-5,823)	5,330 (4,767-5,923)	5,429 (4,861-6,028)	5,528 (4,950-6,138)	5,625 (5,037-6,244)	5,726 (5,127-6,351)	5,822 (5,215-6,466)	5,927 (5,306-6,574)	6,027 (5,397-6,695)	6,135 (5,492-6,810)	6,241 (5,590-6,931)	6,351 (5,682-7,055)	6,461 (5,782-7,177)	6,572 (5,880-7,300)	6,685 (5,981-7,427)	6,793 (6,076-7,558)
Prostate C61	regardless of biomarker status	Advanced disease after progression post-diagnosis	4,533 (3,820-5,326)	4,590 (3,882-5,394)	4,647 (3,936-5,460)	4,700 (3,988-5,522)	4,766 (4,045-5,600)	4,843 (4,106-5,695)	4,925 (4,171-5,801)	5,008 (4,234-5,911)	5,077 (4,284-6,005)	5,128 (4,319-6,075)	5,179 (4,358-6,140)	5,233 (4,403-6,199)	5,287 (4,454-6,256)	5,343 (4,503-6,316)	5,396 (4,557-6,372)	5,447 (4,605-6,430)	5,500 (4,652-6,489)	5,553 (4,698-6,546)	5,606 (4,742-6,606)	5,653 (4,786-6,664)	5,703 (4,831-6,717)	5,748 (4,871-6,773)	5,794 (4,908-6,829)	5,837 (4,947-6,877)	5,885 (4,983-6,931)
Prostate C61	exhibiting dMMR	All stages	3,516 (176-6,857)	3,533 (179-6,887)	3,561 (187-6,936)	3,600 (193-7,007)	3,639 (200-7,078)	3,678 (206-7,149)	3,720 (211-7,229)	3,765 (215-7,315)	3,813 (217-7,409)	3,860 (218-7,502)	3,907 (219-7,594)	3,954 (221-7,687)	4,000 (223-7,778)	4,046 (225-7,868)	4,092 (227-7,958)	4,138 (229-8,048)	4,184 (231-8,137)	4,229 (233-8,225)	4,275 (236-8,313)	4,320 (238-8,401)	4,365 (241-8,489)	4,410 (243-8,578)	4,455 (246-8,665)	4,500 (248-8,753)	4,545 (251-8,840)
Prostate C61	exhibiting dMMR	Advanced disease at diagnosis	150 (52-247)	153 (53-253)	157 (55-259)	160 (56-265)	164 (58-271)	168 (59-277)	172 (60-284)	176 (62-291)	180 (63-298)	184 (64-303)	187 (65-309)	191 (66-315)	194 (68-320)	197 (69-326)	201 (70-332)	204 (71-337)	208 (73-343)	211 (74-349)	215 (75-355)	219 (76-362)	223 (78-368)	227 (79-374)	231 (80-381)	234 (82-387)	238 (83-393)
Prostate C61	exhibiting dMMR	Advanced disease after progression post-diagnosis	159 (58-260)	161 (59-263)	163 (60-267)	165 (60-270)	167 (61-274)	170 (62-278)	173 (63-283)	176 (64-288)	178 (65-292)	180 (66-294)	182 (66-297)	184 (67-300)	186 (68-303)	188 (68-307)	189 (69-310)	191 (70-313)	193 (70-316)	195 (71-319)	197 (72-322)	198 (72-325)	200 (73-327)	202 (73-330)	203 (74-333)	205 (74-335)	206 (75-338)
Prostate C61	exhibiting MSI	All stages	1,331 (788-1,874)	1,337 (794-1,880)	1,348 (805-1,891)	1,363 (817-1,908)	1,377 (829-1,926)	1,392 (841-1,943)	1,408 (853-1,963)	1,425 (864-1,986)	1,443 (874-2,012)	1,461 (884-2,038)	1,479 (894-2,064)	1,496 (904-2,089)	1,514 (914-2,114)	1,531 (924-2,139)	1,549 (934-2,164)	1,566 (944-2,188)	1,583 (954-2,213)	1,601 (964-2,237)	1,618 (975-2,261)	1,635 (985-2,285)	1,652 (995-2,309)	1,669 (1,006-2,333)	1,686 (1,016-2,357)	1,703 (1,026-2,380)	1,720 (1,036-2,404)
Prostate C61	exhibiting MSI	Advanced disease at diagnosis	282 (139-425)	288 (142-435)	295 (145-444)	302 (149-455)	309 (153-466)	317 (157-477)	324 (160-488)	332 (164-500)	340 (167-512)	346 (170-522)	352 (173-531)	359 (176-541)	365 (180-551)	372 (183-561)	378 (186-571)	385 (189-580)	392 (193-590)	398 (196-600)	405 (200-611)	412 (203-622)	420 (207-632)	427 (210-643)	434 (214-654)	442 (218-666)	449 (221-676)
Prostate C61	exhibiting MSI	Advanced disease after progression post-diagnosis	300 (154-445)	303 (156-451)	307 (157-457)	311 (159-463)	315 (161-469)	320 (163-477)	326 (166-485)	331 (169-493)	336 (171-500)	339 (173-505)	342 (175-509)	346 (177-515)	349 (179-520)	353 (181-526)	357 (182-531)	360 (184-536)	363 (186-541)	367 (187-546)	370 (189-552)	374 (191-556)	377 (192-561)	380 (194-566)	383 (196-570)	386 (197-574)	389 (199-579)
Prostate C61	exhibiting high TMB	All stages	2,294 (1,077-3,510)	2,305 (1,085-3,524)	2,323 (1,100-3,546)	2,349 (1,116-3,581)	2,374 (1,133-3,615)	2,399 (1,149-3,649)	2,427 (1,165-3,688)	2,456 (1,181-3,731)	2,487 (1,194-3,780)	2,518 (1,208-3,828)	2,549 (1,221-3,876)	2,579 (1,235-3,924)	2,609 (1,248-3,970)	2,640 (1,262-4,017)	2,670 (1,276-4,063)	2,700 (1,290-4,109)	2,729 (1,304-4,154)	2,759 (1,318-4,200)	2,788 (1,332-4,245)	2,818 (1,346-4,290)	2,847 (1,360-4,335)	2,877 (1,374-4,380)	2,906 (1,388-4,425)	2,936 (1,402-4,469)	2,965 (1,416-4,514)
Prostate C61	exhibiting high TMB	Advanced disease at diagnosis	304 (154-453)	311 (158-464)	318 (161-474)	325 (165-485)	333 (170-497)	341 (174-508)	349 (178-520)	358 (182-533)	366 (186-546)	373 (189-556)	379 (192-566)	386 (196-577)	393 (199-587)	400 (203-598)	407 (207-608)	414 (210-619)	422 (214-630)	429 (218-640)	436 (222-651)	444 (225-663)	452 (229-674)	460 (233-686)	468 (238-698)	476 (242-710)	483 (246-721)
Prostate C61	exhibiting high TMB	Advanced disease after progression post-diagnosis	323 (171-474)	327 (173-481)	331 (174-487)	335 (176-493)	339 (178-500)	345 (181-508)	350 (184-517)	356 (187-525)	361 (190-533)	365 (192-538)	369 (194-543)	372 (196-548)	376 (198-554)	380 (200-560)	384 (202-566)	388 (204-571)	391 (206-577)	395 (208-582)	399 (210-588)	402 (212-593)	406 (214-598)	409 (215-603)	412 (217-608)	415 (219-612)	419 (220-617)
Renal pelvis, ureter and urethra C65-C66, C68	regardless of biomarker status	All stages	1,090 (857-1,368)	1,116 (868-1,405)	1,140 (878-1,452)	1,162 (881-1,511)	1,182 (888-1,559)	1,202 (891-1,610)	1,222 (893-1,655)	1,242 (895-1,704)	1,259 (897-1,748)	1,276 (893-1,794)	1,290 (892-1,841)	1,303 (891-1,886)	1,315 (892-1,924)	1,325 (890-1,962)	1,337 (888-1,997)	1,345 (886-2,040)	1,356 (884-2,070)	1,363 (882-2,096)	1,369 (880-2,123)	1,376 (881-2,150)	1,386 (875-2,181)	1,392 (872-2,208)	1,399 (867-2,226)	1,400 (868-2,248)	1,403 (866-2,261)
Renal pelvis, ureter and urethra C65-C66, C68	regardless of biomarker status	Advanced disease at diagnosis	222 (132-356)	228 (135-366)	231 (137-376)	239 (139-386)	243 (141-397)	245 (146-405)	249 (147-412)	255 (147-427)	257 (149-440)	266 (148-454)	269 (151-471)	271 (150-482)	274 (153-498)	279 (153-512)	284 (154-522)	287 (156-540)	294 (157-551)	295 (157-556)	296 (160-567)	302 (158-578)	306 (157-592)	311 (160-598)	316 (161-611)	316 (160-621)	321 (161-632)
Renal pelvis, ureter and urethra C65-C66, C68	regardless of biomarker status	Advanced disease after progression post-diagnosis	219 (114-373)	217 (120-377)	220 (121-381)	223 (125-387)	227 (126-394)	229 (126-400)	232 (129-405)	236 (128-415)	238 (128-426)	243 (126-433)	244 (125-446)	248 (124-458)	249 (123-467)	252 (122-477)	253 (123-487)	255 (123-496)	255 (123-501)	256 (123-510)	258 (121-513)	259 (121-520)	259 (120-524)	259 (120-528)	260 (118-532)	261 (118-535)	260 (117-542)
Renal pelvis, ureter and urethra C65-C66, C68	exhibiting dMMR	All stages	48 (18-78)	49 (18-80)	50 (19-82)	51 (19-84)	52 (19-85)	53 (20-86)	54 (20-88)	55 (20-89)	56 (21-90)	56 (21-92)	57 (21-93)	57 (21-94)	58 (21-95)	58 (21-95)	59 (22-96)	59 (22-97)	60 (22-98)	60 (22-98)	60 (22-99)	61 (22-99)	61 (22-100)	61 (22-100)	62 (22-101)	62 (22-101)	62 (22-101)
Renal pelvis, ureter and urethra C65-C66, C68	exhibiting dMMR	Advanced disease at diagnosis	10 (4-17)	10 (4-17)	11 (4-17)	11 (4-18)	11 (4-18)	11 (4-18)	11 (4-19)	12 (4-19)	12 (4-19)	12 (4-20)	12 (4-20)	12 (4-20)	12 (4-21)	13 (4-21)	13 (4-21)	13 (4-22)	13 (5-22)	13 (5-22)	13 (5-22)	14 (5-23)	14 (5-23)	14 (5-23)	14 (5-24)	14 (5-24)	15 (5-24)
Renal pelvis, ureter and urethra C65-C66, C68	exhibiting dMMR	Advanced disease after progression post-diagnosis	10 (3-17)	10 (3-17)	10 (4-17)	10 (4-17)	10 (4-17)	11 (4-17)	11 (4-18)	11 (4-18)	11 (4-18)	11 (4-18)	11 (4-19)	11 (4-19)	11 (4-19)	12 (4-19)	12 (4-19)	12 (4-20)	12 (4-20)	12 (4-20)	12 (4-20)	12 (4-20)	12 (4-20)	12 (4-20)	12 (4-20)	12 (4-20)	12 (4-20)
Renal pelvis, ureter and urethra C65-C66, C68	exhibiting MSI	All stages	32 (8-57)	33 (8-58)	34 (8-59)	34 (8-61)	35 (8-62)	36 (9-63)	36 (9-64)	37 (9-65)	37 (9-66)	38 (9-66)	38 (9-67)	39 (9-68)	39 (9-69)	39 (9-69)	40 (9-70)	40 (9-70)	40 (9-71)	40 (9-71)	40 (9-71)	41 (10-72)	41 (10-72)	41 (10-73)	41 (10-73)	41 (10-73)	41 (10-73)
Renal pelvis, ureter and urethra C65-C66, C68	exhibiting MSI	Advanced disease at diagnosis	2 (1-3)	2 (1-3)	2 (1-3)	2 (1-3)	2 (1-3)	2 (1-3)	2 (1-3)	2 (1-3)	2 (1-3)	2 (1-3)	2 (1-3)	2 (1-3)	2 (1-3)	2 (1-3)	2 (1-3)	2 (1-3)	2 (1-4)	2 (1-4)	2 (1-4)	2 (1-4)	3 (1-4)	3 (1-4)	3 (1-4)	3 (1-4)	3 (1-4)
Renal pelvis, ureter and urethra C65-C66, C68	exhibiting MSI	Advanced disease after progression post-diagnosis	2 (1-3)	2 (1-3)	2 (1-3)	2 (1-3)	2 (1-3)	2 (1-3)	2 (1-3)	2 (1-3)	2 (1-3)	2 (1-3)	2 (1-3)	2 (1-3)	2 (1-3)	2 (1-3)	2 (1-3)	2 (1-3)	2 (1-3)	2 (1-3)	2 (1-3)	2 (1-3)	2 (1-3)	2 (1-3)	2 (1-3)	2 (1-3)	2 (1-3)
Renal pelvis, ureter and urethra C65-C66, C68	exhibiting high TMB	All stages	416 (233-598)	425 (238-612)	435 (244-625)	443 (249-637)	451 (253-648)	458 (258-659)	466 (262-670)	473 (266-681)	480 (270-690)	486 (273-700)	492 (276-708)	497 (278-715)	501 (280-722)	505 (282-728)	510 (284-735)	513 (285-740)	517 (287-747)	519 (288-751)	522 (289-755)	524 (290-759)	528 (291-765)	531 (292-769)	533 (293-774)	534 (293-774)	535 (293-776)
Renal pelvis, ureter and urethra C65-C66, C68	exhibiting high TMB	Advanced disease at diagnosis	97 (45-150)	100 (46-154)	101 (47-156)	105 (48-161)	107 (49-164)	107 (50-165)	109 (51-167)	112 (52-172)	113 (52-173)	117 (53-180)	118 (54-182)	119 (54-184)	120 (55-185)	122 (55-189)	124 (56-193)	126 (56-195)	129 (57-200)	129 (57-201)	130 (58-201)	132 (58-206)	134 (59-209)	136 (59-213)	138 (60-217)	138 (60-217)	141 (60-221)
Renal pelvis, ureter and urethra C65-C66, C68	exhibiting high TMB	Advanced disease after progression post-diagnosis	96 (41-151)	95 (42-148)	97 (43-150)	98 (44-152)	100 (45-154)	100 (45-156)	102 (46-157)	104 (46-161)	104 (46-162)	107 (46-167)	107 (46-168)	109 (46-171)	109 (46-172)	110 (46-175)	111 (46-175)	112 (46-177)	112 (46-177)	112 (46-178)	113 (46-180)	114 (46-181)	114 (46-181)	114 (46-181)	114 (45-183)	114 (45-183)	114 (45-183)
Sarcoma C40-C41, C49	regardless of biomarker status	All stages	4,977 (4,337-5,688)	5,140 (4,462-5,887)	5,307 (4,571-6,107)	5,469 (4,688-6,342)	5,639 (4,813-6,565)	5,808 (4,935-6,789)	5,972 (5,060-7,014)	6,137 (5,178-7,237)	6,293 (5,286-7,458)	6,442 (5,388-7,659)	6,588 (5,492-7,869)	6,733 (5,593-8,074)	6,877 (5,689-8,272)	7,010 (5,787-8,468)	7,149 (5,879-8,661)	7,287 (5,976-8,852)	7,423 (6,067-9,051)	7,555 (6,153-9,228)	7,673 (6,237-9,405)	7,797 (6,319-9,585)	7,922 (6,410-9,761)	8,045 (6,493-9,929)	8,155 (6,570-10,095)	8,271 (6,652-10,257)	8,376 (6,719-10,412)
Sarcoma C40-C41, C49	regardless of biomarker status	Advanced disease at diagnosis	770 (541-1,056)	796 (555-1,095)	824 (573-1,137)	855 (587-1,179)	883 (609-1,219)	907 (626-1,264)	931 (647-1,306)	964 (664-1,355)	990 (673-1,390)	1,013 (684-1,427)	1,032 (696-1,460)	1,049 (705-1,489)	1,066 (714-1,528)	1,091 (726-1,559)	1,105 (736-1,583)	1,122 (745-1,617)	1,140 (751-1,649)	1,152 (759-1,678)	1,167 (767-1,707)	1,181 (775-1,735)	1,197 (783-1,764)	1,215 (790-1,792)	1,229 (793-1,814)	1,243 (800-1,837)	1,251 (807-1,864)
Sarcoma C40-C41, C49	regardless of biomarker status	Advanced disease after progression post-diagnosis	NA	NA	NA	NA	NA	NA	NA	NA	NA	NA	NA	NA	NA	NA	NA	NA	NA	NA	NA	NA	NA	NA	NA	NA	NA
Sarcoma C40-C41, C49	exhibiting dMMR	All stages	25 (0-50)	26 (0-51)	27 (0-53)	27 (0-55)	28 (0-56)	29 (0-58)	30 (0-59)	31 (0-61)	31 (0-63)	32 (0-64)	33 (0-65)	34 (0-67)	34 (0-68)	35 (0-70)	36 (0-71)	36 (0-72)	37 (0-74)	38 (0-75)	38 (0-76)	39 (0-77)	39 (0-78)	40 (0-80)	41 (0-81)	41 (0-82)	42 (0-83)
Sarcoma C40-C41, C49	exhibiting dMMR	Advanced disease at diagnosis	4 (0-8)	4 (0-8)	5 (0-9)	5 (0-9)	5 (0-9)	5 (0-9)	5 (0-10)	5 (0-10)	5 (0-10)	5 (0-10)	6 (0-11)	6 (0-11)	6 (0-11)	6 (0-11)	6 (0-11)	6 (0-12)	6 (0-12)	6 (0-12)	6 (0-12)	6 (0-12)	6 (0-12)	6 (0-12)	7 (0-13)	7 (0-13)	7 (0-13)
Sarcoma C40-C41, C49	exhibiting dMMR	Advanced disease after progression post-diagnosis	NA	NA	NA	NA	NA	NA	NA	NA	NA	NA	NA	NA	NA	NA	NA	NA	NA	NA	NA	NA	NA	NA	NA	NA	NA
Sarcoma C40-C41, C49	exhibiting MSI	All stages	89 (0-179)	92 (0-184)	95 (0-190)	98 (0-196)	101 (0-202)	104 (0-208)	106 (0-214)	109 (0-220)	112 (0-225)	115 (0-230)	117 (0-236)	120 (0-241)	123 (0-246)	125 (0-250)	127 (0-255)	130 (0-260)	132 (0-265)	135 (0-270)	137 (0-274)	139 (0-278)	141 (0-283)	143 (0-287)	145 (0-291)	147 (0-295)	149 (0-299)
Sarcoma C40-C41, C49	exhibiting MSI	Advanced disease at diagnosis	14 (0-28)	15 (0-29)	15 (0-30)	16 (0-31)	16 (0-32)	17 (0-33)	17 (0-34)	18 (0-35)	18 (0-36)	18 (0-36)	19 (0-37)	19 (0-38)	19 (0-38)	20 (0-39)	20 (0-40)	20 (0-40)	21 (0-41)	21 (0-41)	21 (0-42)	21 (0-42)	22 (0-43)	22 (0-44)	22 (0-44)	23 (0-45)	23 (0-45)
Sarcoma C40-C41, C49	exhibiting MSI	Advanced disease after progression post-diagnosis	NA	NA	NA	NA	NA	NA	NA	NA	NA	NA	NA	NA	NA	NA	NA	NA	NA	NA	NA	NA	NA	NA	NA	NA	NA
Sarcoma C40-C41, C49	exhibiting high TMB	All stages	85 (20-151)	88 (20-156)	91 (21-161)	94 (22-166)	97 (23-171)	100 (23-176)	102 (24-181)	105 (25-186)	108 (25-190)	110 (26-195)	113 (27-199)	115 (27-203)	118 (28-208)	120 (29-212)	123 (29-216)	125 (30-220)	127 (30-224)	129 (31-228)	131 (31-231)	134 (32-235)	136 (33-239)	138 (33-242)	140 (34-246)	142 (34-249)	143 (35-252)
Sarcoma C40-C41, C49	exhibiting high TMB	Advanced disease at diagnosis	14 (4-24)	14 (4-24)	15 (4-25)	15 (4-26)	16 (4-27)	16 (4-28)	16 (4-28)	17 (5-29)	17 (5-30)	18 (5-31)	18 (5-31)	18 (5-32)	19 (5-32)	19 (5-33)	19 (5-34)	20 (5-34)	20 (5-35)	20 (5-35)	20 (5-36)	21 (5-36)	21 (5-36)	21 (5-37)	21 (6-37)	22 (6-38)	22 (6-38)
Sarcoma C40-C41, C49	exhibiting high TMB	Advanced disease after progression post-diagnosis	NA	NA	NA	NA	NA	NA	NA	NA	NA	NA	NA	NA	NA	NA	NA	NA	NA	NA	NA	NA	NA	NA	NA	NA	NA
Small bowel C17	regardless of biomarker status	All stages	1,686 (1,401-2,000)	1,780 (1,472-2,111)	1,875 (1,543-2,245)	1,966 (1,608-2,379)	2,061 (1,681-2,501)	2,163 (1,754-2,624)	2,252 (1,822-2,753)	2,343 (1,889-2,876)	2,433 (1,954-2,998)	2,524 (2,012-3,121)	2,611 (2,067-3,244)	2,698 (2,128-3,363)	2,779 (2,183-3,484)	2,861 (2,238-3,600)	2,935 (2,290-3,719)	3,021 (2,345-3,830)	3,095 (2,395-3,939)	3,163 (2,453-4,042)	3,242 (2,500-4,155)	3,313 (2,548-4,252)	3,389 (2,597-4,364)	3,454 (2,642-4,457)	3,521 (2,687-4,556)	3,584 (2,734-4,649)	3,652 (2,780-4,736)
Small bowel C17	regardless of biomarker status	Advanced disease at diagnosis	1,031 (786-1,315)	1,081 (817-1,388)	1,133 (850-1,464)	1,185 (888-1,539)	1,230 (921-1,611)	1,285 (952-1,687)	1,336 (988-1,758)	1,383 (1,020-1,821)	1,427 (1,048-1,896)	1,476 (1,075-1,964)	1,518 (1,103-2,028)	1,563 (1,126-2,098)	1,601 (1,148-2,172)	1,640 (1,174-2,230)	1,679 (1,202-2,286)	1,714 (1,218-2,349)	1,747 (1,239-2,405)	1,786 (1,256-2,461)	1,814 (1,274-2,511)	1,848 (1,291-2,563)	1,876 (1,313-2,613)	1,908 (1,326-2,658)	1,938 (1,347-2,701)	1,964 (1,357-2,746)	1,989 (1,372-2,789)
Small bowel C17	regardless of biomarker status	Advanced disease after progression post-diagnosis	354 (250-468)	381 (270-503)	415 (286-543)	445 (307-584)	473 (330-625)	503 (348-666)	535 (363-709)	565 (384-748)	599 (400-788)	624 (418-838)	652 (435-882)	682 (454-927)	712 (472-973)	742 (487-1,017)	775 (501-1,057)	800 (523-1,104)	829 (537-1,151)	855 (557-1,196)	887 (577-1,237)	915 (592-1,286)	947 (606-1,322)	973 (623-1,373)	998 (640-1,413)	1,025 (650-1,452)	1,056 (669-1,492)
Small bowel C17	exhibiting dMMR	All stages	355 (259-451)	375 (274-476)	395 (289-501)	414 (304-524)	434 (318-549)	455 (335-576)	474 (349-599)	493 (363-623)	512 (377-647)	531 (392-670)	549 (407-692)	568 (421-715)	585 (434-736)	602 (447-757)	618 (459-776)	636 (473-798)	651 (485-817)	665 (495-836)	682 (508-856)	697 (520-874)	713 (532-894)	727 (542-911)	741 (553-928)	754 (563-945)	768 (574-963)
Small bowel C17	exhibiting dMMR	Advanced disease at diagnosis	217 (163-272)	228 (171-284)	239 (179-298)	250 (188-312)	259 (195-323)	271 (204-338)	281 (212-351)	291 (219-363)	301 (226-375)	311 (234-388)	320 (241-399)	329 (248-410)	337 (254-420)	345 (260-430)	353 (266-441)	361 (272-450)	368 (277-458)	376 (283-469)	382 (288-476)	389 (293-485)	395 (297-492)	402 (302-501)	408 (307-509)	413 (311-516)	419 (315-522)
Small bowel C17	exhibiting dMMR	Advanced disease after progression post-diagnosis	75 (56-93)	81 (61-100)	88 (66-110)	94 (71-118)	100 (75-125)	106 (80-133)	113 (85-141)	119 (89-149)	126 (95-158)	132 (99-165)	138 (103-172)	144 (108-180)	150 (112-188)	156 (117-196)	163 (121-205)	169 (126-212)	175 (130-219)	180 (134-226)	187 (139-235)	193 (144-242)	200 (148-251)	205 (152-258)	210 (156-265)	216 (160-272)	223 (165-280)
Small bowel C17	exhibiting MSI	All stages	241 (89-393)	255 (95-415)	268 (100-437)	281 (105-458)	295 (110-480)	310 (116-504)	322 (120-524)	335 (125-545)	348 (130-566)	361 (135-587)	374 (140-607)	386 (145-627)	398 (150-646)	409 (154-665)	420 (158-682)	432 (163-701)	443 (167-719)	453 (171-734)	464 (175-753)	474 (179-769)	485 (183-786)	494 (187-801)	504 (190-817)	513 (194-832)	522 (198-847)
Small bowel C17	exhibiting MSI	Advanced disease at diagnosis	148 (56-239)	155 (59-251)	162 (62-263)	170 (65-275)	176 (67-285)	184 (70-298)	191 (73-310)	198 (76-321)	204 (78-331)	211 (81-342)	217 (83-352)	224 (85-362)	229 (88-371)	235 (90-380)	240 (92-389)	245 (94-397)	250 (95-405)	256 (98-414)	260 (99-420)	265 (101-428)	269 (102-435)	273 (104-442)	277 (106-449)	281 (107-455)	285 (108-461)
Small bowel C17	exhibiting MSI	Advanced disease after progression post-diagnosis	51 (20-82)	55 (21-89)	60 (23-97)	64 (25-104)	68 (26-110)	72 (28-117)	77 (29-125)	81 (31-131)	86 (33-139)	90 (34-145)	94 (36-152)	98 (37-159)	102 (39-166)	107 (40-173)	111 (42-180)	115 (44-186)	119 (45-193)	123 (46-199)	127 (48-206)	131 (50-213)	136 (51-220)	140 (53-226)	143 (54-232)	147 (55-239)	151 (57-246)
Small bowel C17	exhibiting high TMB	All stages	323 (194-453)	341 (205-478)	360 (216-503)	377 (227-527)	395 (238-553)	415 (250-579)	432 (260-603)	449 (271-627)	466 (282-651)	484 (293-675)	500 (303-698)	517 (314-721)	533 (323-742)	548 (333-764)	563 (342-783)	579 (352-806)	593 (361-825)	606 (369-844)	621 (379-864)	635 (387-883)	649 (396-903)	662 (404-920)	675 (412-938)	687 (419-954)	700 (427-972)
Small bowel C17	exhibiting high TMB	Advanced disease at diagnosis	198 (121-275)	208 (127-288)	217 (134-301)	227 (140-315)	236 (145-327)	247 (151-342)	256 (157-355)	265 (163-368)	274 (168-379)	283 (174-392)	291 (179-403)	300 (184-415)	307 (189-425)	315 (193-436)	322 (198-446)	329 (202-455)	335 (206-464)	343 (211-474)	348 (214-482)	354 (218-491)	360 (221-498)	366 (225-507)	372 (228-515)	377 (231-522)	381 (234-529)
Small bowel C17	exhibiting high TMB	Advanced disease after progression post-diagnosis	68 (42-95)	73 (45-102)	80 (49-111)	86 (53-119)	91 (56-126)	97 (60-134)	103 (63-143)	109 (67-151)	115 (71-160)	120 (73-167)	125 (77-174)	131 (80-182)	137 (84-190)	143 (87-198)	149 (91-207)	154 (94-214)	159 (97-221)	164 (100-228)	170 (104-237)	176 (107-244)	182 (110-253)	187 (114-260)	192 (116-267)	197 (119-274)	203 (123-283)
Stomach C16	regardless of biomarker status	All stages	3,906 (3,486-4,357)	4,025 (3,588-4,492)	4,149 (3,688-4,659)	4,284 (3,804-4,811)	4,416 (3,927-4,959)	4,555 (4,044-5,117)	4,706 (4,178-5,289)	4,852 (4,295-5,451)	4,977 (4,405-5,597)	5,070 (4,476-5,712)	5,166 (4,557-5,828)	5,260 (4,642-5,948)	5,362 (4,721-6,079)	5,469 (4,799-6,199)	5,570 (4,881-6,328)	5,677 (4,961-6,461)	5,781 (5,054-6,587)	5,885 (5,136-6,721)	5,990 (5,217-6,849)	6,098 (5,307-6,985)	6,207 (5,390-7,112)	6,308 (5,471-7,244)	6,413 (5,555-7,372)	6,518 (5,629-7,499)	6,620 (5,715-7,632)
Stomach C16	regardless of biomarker status	Advanced disease at diagnosis	1,700 (1,405-2,050)	1,734 (1,432-2,087)	1,772 (1,451-2,146)	1,805 (1,476-2,198)	1,845 (1,502-2,242)	1,884 (1,534-2,289)	1,927 (1,563-2,341)	1,965 (1,593-2,398)	1,994 (1,614-2,439)	2,008 (1,624-2,467)	2,031 (1,630-2,489)	2,046 (1,643-2,523)	2,063 (1,651-2,553)	2,081 (1,663-2,582)	2,102 (1,677-2,612)	2,120 (1,687-2,636)	2,139 (1,694-2,661)	2,156 (1,706-2,693)	2,168 (1,717-2,721)	2,186 (1,727-2,749)	2,200 (1,733-2,774)	2,215 (1,740-2,800)	2,229 (1,751-2,822)	2,242 (1,753-2,847)	2,256 (1,758-2,870)
Stomach C16	regardless of biomarker status	Advanced disease after progression post-diagnosis	769 (596-967)	809 (632-1,019)	850 (660-1,070)	892 (691-1,123)	934 (724-1,174)	977 (755-1,229)	1,019 (782-1,283)	1,061 (820-1,336)	1,094 (848-1,386)	1,126 (872-1,431)	1,159 (898-1,472)	1,192 (917-1,521)	1,226 (947-1,569)	1,264 (969-1,616)	1,304 (996-1,664)	1,336 (1,020-1,718)	1,378 (1,049-1,768)	1,414 (1,076-1,818)	1,453 (1,105-1,873)	1,496 (1,130-1,925)	1,535 (1,160-1,980)	1,573 (1,188-2,038)	1,612 (1,217-2,090)	1,647 (1,242-2,146)	1,691 (1,268-2,200)
Stomach C16	exhibiting dMMR	All stages	341 (281-401)	351 (290-413)	362 (298-426)	374 (308-440)	386 (316-455)	398 (326-470)	411 (336-486)	424 (346-501)	434 (354-515)	443 (361-524)	451 (368-534)	459 (375-544)	468 (383-553)	477 (392-563)	486 (399-573)	496 (408-583)	505 (415-594)	514 (423-604)	523 (432-614)	532 (439-625)	542 (448-635)	551 (456-645)	560 (464-656)	569 (473-665)	578 (480-676)
Stomach C16	exhibiting dMMR	Advanced disease at diagnosis	96 (67-125)	98 (69-128)	100 (70-130)	102 (71-133)	104 (73-136)	107 (75-139)	109 (76-142)	111 (78-145)	113 (79-147)	114 (79-148)	115 (80-149)	116 (81-151)	117 (82-152)	118 (82-153)	119 (83-155)	120 (84-156)	121 (85-157)	122 (85-159)	123 (86-159)	124 (87-161)	124 (87-162)	125 (88-163)	126 (88-164)	127 (89-165)	128 (89-166)
Stomach C16	exhibiting dMMR	Advanced disease after progression post-diagnosis	44 (31-57)	46 (32-60)	48 (34-63)	51 (36-66)	53 (37-69)	56 (39-72)	58 (41-75)	60 (42-78)	62 (44-81)	64 (45-83)	66 (46-85)	68 (47-88)	70 (49-90)	72 (50-93)	74 (52-96)	76 (53-98)	78 (55-102)	80 (56-104)	82 (58-107)	85 (59-110)	87 (61-113)	89 (62-116)	91 (64-119)	93 (65-121)	96 (67-125)
Stomach C16	exhibiting MSI	All stages	334 (242-426)	344 (249-439)	355 (257-452)	366 (265-467)	378 (273-482)	389 (281-498)	402 (290-515)	415 (299-531)	425 (306-545)	433 (312-555)	442 (318-565)	450 (324-575)	458 (330-586)	467 (338-597)	476 (344-608)	485 (351-619)	494 (358-630)	503 (365-641)	512 (372-652)	521 (378-664)	530 (386-675)	539 (392-686)	548 (399-697)	557 (406-708)	566 (412-719)
Stomach C16	exhibiting MSI	Advanced disease at diagnosis	140 (30-250)	143 (30-255)	146 (31-260)	148 (32-265)	152 (32-271)	155 (33-277)	158 (34-283)	161 (34-289)	164 (35-293)	165 (35-295)	167 (35-298)	168 (36-300)	169 (36-303)	171 (36-306)	173 (37-309)	174 (37-311)	176 (37-314)	177 (38-317)	178 (38-318)	180 (38-321)	181 (38-323)	182 (39-325)	183 (39-327)	184 (39-329)	185 (39-331)
Stomach C16	exhibiting MSI	Advanced disease after progression post-diagnosis	63 (14-113)	67 (14-119)	70 (15-125)	74 (16-131)	77 (17-137)	81 (17-144)	84 (18-150)	87 (19-156)	90 (19-161)	93 (20-166)	95 (20-170)	98 (21-175)	101 (22-180)	104 (22-186)	107 (23-192)	110 (24-196)	113 (24-203)	116 (25-208)	120 (26-213)	123 (26-220)	126 (27-226)	129 (28-231)	133 (28-237)	135 (29-242)	139 (30-248)
Stomach C16	exhibiting high TMB	All stages	543 (410-677)	560 (422-698)	577 (435-720)	596 (448-744)	614 (461-768)	634 (475-792)	655 (490-819)	675 (505-845)	692 (517-868)	705 (527-883)	719 (538-900)	732 (547-916)	746 (559-933)	761 (571-950)	775 (582-967)	790 (594-985)	804 (605-1,003)	819 (617-1,020)	833 (629-1,038)	848 (640-1,056)	863 (652-1,074)	877 (663-1,091)	892 (675-1,109)	907 (687-1,126)	921 (698-1,143)
Stomach C16	exhibiting high TMB	Advanced disease at diagnosis	752 (294-1,209)	767 (300-1,233)	784 (307-1,260)	798 (313-1,284)	816 (320-1,312)	833 (326-1,340)	852 (334-1,371)	869 (340-1,398)	882 (345-1,418)	888 (347-1,428)	898 (352-1,444)	905 (354-1,455)	912 (357-1,467)	920 (360-1,480)	929 (364-1,495)	937 (367-1,507)	946 (371-1,521)	953 (374-1,533)	959 (376-1,541)	966 (379-1,554)	973 (381-1,564)	979 (384-1,575)	985 (386-1,585)	991 (389-1,594)	997 (391-1,604)
Stomach C16	exhibiting high TMB	Advanced disease after progression post-diagnosis	340 (133-547)	358 (140-576)	376 (148-605)	395 (155-635)	413 (162-664)	432 (170-695)	451 (177-725)	469 (184-754)	484 (190-778)	498 (196-801)	513 (201-824)	527 (207-848)	542 (213-872)	559 (219-899)	577 (226-927)	591 (232-950)	609 (239-980)	625 (245-1,005)	643 (252-1,033)	662 (259-1,064)	679 (266-1,092)	696 (273-1,119)	713 (279-1,146)	728 (285-1,171)	748 (293-1,203)
Testis C62	regardless of biomarker status	All stages	2,507 (2,310-2,720)	2,561 (2,347-2,780)	2,608 (2,386-2,845)	2,661 (2,425-2,920)	2,715 (2,467-2,989)	2,770 (2,502-3,055)	2,820 (2,542-3,123)	2,868 (2,576-3,186)	2,919 (2,614-3,248)	2,967 (2,651-3,310)	3,015 (2,688-3,377)	3,060 (2,721-3,436)	3,105 (2,754-3,496)	3,152 (2,788-3,553)	3,196 (2,817-3,612)	3,235 (2,849-3,658)	3,273 (2,882-3,713)	3,312 (2,914-3,763)	3,356 (2,943-3,818)	3,394 (2,970-3,863)	3,433 (3,002-3,913)	3,471 (3,028-3,960)	3,511 (3,063-4,008)	3,549 (3,094-4,057)	3,585 (3,120-4,108)
Testis C62	regardless of biomarker status	Advanced disease at diagnosis	373 (280-469)	368 (272-467)	364 (268-469)	360 (266-469)	357 (258-467)	354 (254-465)	350 (246-462)	345 (243-458)	341 (238-457)	342 (238-458)	342 (235-457)	341 (233-458)	341 (231-461)	337 (227-459)	337 (226-459)	335 (220-459)	332 (217-459)	332 (217-459)	329 (217-458)	327 (213-458)	323 (211-457)	320 (208-457)	320 (208-454)	317 (206-452)	317 (203-451)
Testis C62	regardless of biomarker status	Advanced disease after progression post-diagnosis	240 (103-459)	242 (104-469)	249 (106-479)	256 (106-491)	259 (106-497)	260 (107-508)	264 (108-516)	267 (109-527)	271 (111-539)	276 (112-555)	281 (112-567)	284 (113-580)	292 (114-598)	299 (120-605)	301 (122-618)	306 (125-628)	311 (126-640)	316 (130-653)	321 (130-664)	325 (131-674)	330 (131-684)	332 (131-693)	334 (132-706)	342 (132-716)	349 (135-726)
Testis C62	exhibiting dMMR	All stages	NA	NA	NA	NA	NA	NA	NA	NA	NA	NA	NA	NA	NA	NA	NA	NA	NA	NA	NA	NA	NA	NA	NA	NA	NA
Testis C62	exhibiting dMMR	Advanced disease at diagnosis	NA	NA	NA	NA	NA	NA	NA	NA	NA	NA	NA	NA	NA	NA	NA	NA	NA	NA	NA	NA	NA	NA	NA	NA	NA
Testis C62	exhibiting dMMR	Advanced disease after progression post-diagnosis	NA	NA	NA	NA	NA	NA	NA	NA	NA	NA	NA	NA	NA	NA	NA	NA	NA	NA	NA	NA	NA	NA	NA	NA	NA
Testis C62	exhibiting MSI	All stages	24 (0-48)	24 (0-49)	25 (0-50)	25 (0-51)	26 (0-52)	26 (0-53)	27 (0-54)	27 (0-55)	28 (0-56)	28 (0-57)	29 (0-58)	29 (0-59)	30 (0-59)	30 (0-60)	30 (0-61)	31 (0-62)	31 (0-62)	31 (0-63)	32 (0-64)	32 (0-65)	33 (0-65)	33 (0-66)	33 (0-67)	34 (0-68)	34 (0-68)
Testis C62	exhibiting MSI	Advanced disease at diagnosis	4 (0-7)	4 (0-7)	4 (0-7)	4 (0-7)	4 (0-7)	4 (0-7)	4 (0-7)	4 (0-7)	4 (0-7)	4 (0-7)	4 (0-7)	4 (0-7)	4 (0-7)	4 (0-7)	4 (0-7)	4 (0-7)	4 (0-7)	4 (0-7)	4 (0-7)	4 (0-7)	4 (0-7)	3 (0-6)	3 (0-6)	3 (0-6)	3 (0-6)
Testis C62	exhibiting MSI	Advanced disease after progression post-diagnosis	3 (0-5)	3 (0-5)	3 (0-5)	3 (0-5)	3 (0-5)	3 (0-5)	3 (0-6)	3 (0-6)	3 (0-6)	3 (0-6)	3 (0-6)	3 (0-6)	3 (0-6)	3 (0-6)	3 (0-6)	3 (0-6)	3 (0-6)	3 (0-7)	4 (0-7)	4 (0-7)	4 (0-7)	4 (0-7)	4 (0-7)	4 (0-7)	4 (0-7)
Testis C62	exhibiting high TMB	All stages	94 (17-172)	96 (17-175)	98 (18-178)	100 (18-182)	102 (18-186)	104 (19-189)	106 (19-192)	108 (20-196)	110 (20-199)	111 (21-202)	113 (21-205)	115 (21-208)	117 (22-211)	118 (22-214)	120 (23-217)	121 (23-220)	123 (23-223)	124 (23-225)	126 (24-228)	127 (24-231)	129 (24-233)	130 (25-236)	132 (25-238)	133 (25-241)	135 (26-243)
Testis C62	exhibiting high TMB	Advanced disease at diagnosis	14 (3-25)	14 (3-25)	14 (3-25)	14 (3-25)	14 (3-24)	14 (3-24)	14 (3-24)	13 (3-24)	13 (3-23)	13 (3-23)	13 (3-23)	13 (3-23)	13 (3-23)	13 (3-23)	13 (3-23)	13 (3-23)	13 (3-23)	13 (3-23)	13 (3-22)	13 (3-22)	13 (3-22)	12 (3-22)	12 (3-22)	12 (3-22)	12 (3-22)
Testis C62	exhibiting high TMB	Advanced disease after progression post-diagnosis	9 (2-17)	10 (2-17)	10 (2-18)	10 (2-18)	10 (2-18)	10 (2-18)	10 (2-19)	10 (2-19)	11 (2-19)	11 (2-20)	11 (2-20)	11 (2-20)	11 (2-21)	12 (2-21)	12 (2-21)	12 (2-22)	12 (2-22)	12 (2-22)	13 (2-23)	13 (2-23)	13 (2-23)	13 (2-23)	13 (2-24)	13 (2-24)	14 (2-25)
Uterus C54-C55	regardless of biomarker status	All stages	7,400 (6,969-7,840)	7,638 (7,184-8,107)	7,876 (7,377-8,386)	8,110 (7,574-8,669)	8,348 (7,766-8,954)	8,584 (7,965-9,243)	8,815 (8,155-9,523)	9,040 (8,333-9,791)	9,255 (8,507-10,050)	9,466 (8,674-10,312)	9,684 (8,849-10,574)	9,887 (9,013-10,829)	10,086 (9,172-11,074)	10,278 (9,325-11,308)	10,470 (9,483-11,541)	10,661 (9,635-11,775)	10,847 (9,786-12,002)	11,031 (9,935-12,228)	11,207 (10,081-12,443)	11,385 (10,227-12,655)	11,565 (10,374-12,875)	11,743 (10,518-13,088)	11,917 (10,666-13,297)	12,092 (10,806-13,503)	12,268 (10,956-13,710)
Uterus C54-C55	regardless of biomarker status	Advanced disease at diagnosis	1,078 (894-1,280)	1,117 (928-1,326)	1,162 (960-1,383)	1,203 (993-1,435)	1,248 (1,028-1,488)	1,289 (1,063-1,545)	1,332 (1,096-1,599)	1,374 (1,124-1,650)	1,408 (1,150-1,700)	1,445 (1,178-1,748)	1,483 (1,204-1,802)	1,519 (1,233-1,849)	1,553 (1,259-1,898)	1,587 (1,280-1,941)	1,624 (1,304-1,985)	1,655 (1,332-2,032)	1,691 (1,356-2,080)	1,721 (1,380-2,125)	1,755 (1,404-2,168)	1,789 (1,430-2,220)	1,824 (1,452-2,264)	1,858 (1,477-2,310)	1,895 (1,505-2,356)	1,926 (1,533-2,401)	1,966 (1,559-2,445)
Uterus C54-C55	regardless of biomarker status	Advanced disease after progression post-diagnosis	979 (733-1,280)	1,016 (758-1,328)	1,054 (788-1,378)	1,091 (819-1,426)	1,127 (845-1,474)	1,166 (872-1,522)	1,202 (896-1,578)	1,238 (921-1,626)	1,269 (946-1,676)	1,305 (968-1,723)	1,332 (987-1,772)	1,366 (1,009-1,818)	1,398 (1,027-1,866)	1,425 (1,049-1,910)	1,457 (1,066-1,951)	1,482 (1,080-1,992)	1,508 (1,102-2,033)	1,536 (1,117-2,074)	1,562 (1,133-2,113)	1,586 (1,149-2,149)	1,610 (1,162-2,184)	1,629 (1,177-2,219)	1,655 (1,188-2,252)	1,675 (1,202-2,287)	1,693 (1,219-2,317)
Uterus C54-C55	exhibiting dMMR	All stages	1,985 (1,433-2,536)	2,049 (1,481-2,616)	2,112 (1,534-2,691)	2,175 (1,585-2,766)	2,239 (1,638-2,840)	2,302 (1,689-2,916)	2,364 (1,739-2,990)	2,425 (1,790-3,060)	2,482 (1,837-3,127)	2,539 (1,885-3,193)	2,597 (1,934-3,260)	2,652 (1,979-3,324)	2,705 (2,023-3,387)	2,757 (2,067-3,447)	2,808 (2,109-3,507)	2,859 (2,152-3,566)	2,909 (2,193-3,625)	2,959 (2,234-3,683)	3,006 (2,272-3,739)	3,053 (2,312-3,795)	3,102 (2,351-3,852)	3,149 (2,391-3,908)	3,196 (2,428-3,964)	3,243 (2,468-4,018)	3,290 (2,505-4,076)
Uterus C54-C55	exhibiting dMMR	Advanced disease at diagnosis	290 (244-335)	300 (252-348)	312 (263-361)	323 (272-374)	335 (283-388)	346 (292-400)	358 (302-413)	369 (312-426)	378 (320-436)	388 (329-447)	398 (338-458)	408 (346-469)	417 (354-480)	426 (363-489)	436 (372-500)	444 (379-510)	454 (387-520)	462 (395-529)	471 (403-540)	480 (411-550)	490 (419-560)	499 (427-570)	509 (436-581)	517 (443-591)	528 (453-603)
Uterus C54-C55	exhibiting dMMR	Advanced disease after progression post-diagnosis	263 (229-297)	273 (237-309)	283 (246-320)	293 (255-331)	303 (263-342)	313 (272-354)	323 (281-365)	332 (289-376)	341 (296-385)	350 (305-396)	358 (311-405)	367 (319-415)	375 (326-425)	383 (332-433)	391 (339-443)	398 (345-451)	405 (351-458)	412 (358-467)	419 (363-475)	426 (369-483)	432 (374-490)	437 (379-496)	444 (384-504)	450 (389-510)	454 (393-516)
Uterus C54-C55	exhibiting MSI	All stages	1,620 (975-2,265)	1,672 (1,007-2,337)	1,724 (1,043-2,406)	1,776 (1,076-2,475)	1,828 (1,112-2,543)	1,879 (1,146-2,613)	1,930 (1,180-2,680)	1,979 (1,213-2,745)	2,026 (1,245-2,808)	2,072 (1,277-2,868)	2,120 (1,309-2,931)	2,165 (1,339-2,990)	2,208 (1,368-3,048)	2,250 (1,397-3,103)	2,292 (1,425-3,159)	2,334 (1,454-3,214)	2,375 (1,481-3,268)	2,415 (1,508-3,322)	2,454 (1,534-3,373)	2,493 (1,560-3,425)	2,532 (1,586-3,478)	2,571 (1,612-3,529)	2,609 (1,637-3,581)	2,647 (1,663-3,631)	2,686 (1,688-3,683)
Uterus C54-C55	exhibiting MSI	Advanced disease at diagnosis	190 (103-277)	197 (106-287)	205 (111-299)	212 (115-309)	220 (119-321)	227 (123-331)	235 (127-342)	242 (131-353)	248 (134-361)	254 (138-371)	261 (142-380)	267 (145-390)	273 (148-398)	279 (152-407)	286 (156-416)	291 (158-424)	298 (162-433)	303 (165-441)	309 (168-449)	315 (172-458)	321 (175-467)	327 (178-475)	333 (182-485)	339 (185-493)	346 (189-503)
Uterus C54-C55	exhibiting MSI	Advanced disease after progression post-diagnosis	172 (95-250)	179 (98-260)	186 (102-269)	192 (106-279)	198 (109-288)	205 (113-298)	212 (116-307)	218 (120-316)	223 (123-324)	230 (126-333)	235 (129-340)	240 (132-349)	246 (135-357)	251 (138-364)	256 (141-372)	261 (143-378)	265 (146-385)	270 (148-392)	275 (151-399)	279 (153-405)	283 (155-411)	287 (157-416)	291 (160-423)	295 (162-428)	298 (163-433)
Uterus C54-C55	exhibiting high TMB	All stages	3,182 (2,352-4,012)	3,284 (2,431-4,138)	3,387 (2,518-4,256)	3,487 (2,601-4,374)	3,590 (2,690-4,490)	3,691 (2,773-4,609)	3,791 (2,856-4,725)	3,887 (2,939-4,835)	3,980 (3,018-4,941)	4,070 (3,097-5,044)	4,164 (3,178-5,150)	4,251 (3,253-5,250)	4,337 (3,325-5,349)	4,420 (3,397-5,442)	4,502 (3,467-5,537)	4,584 (3,539-5,630)	4,664 (3,606-5,722)	4,743 (3,673-5,813)	4,819 (3,737-5,901)	4,895 (3,802-5,989)	4,973 (3,867-6,078)	5,049 (3,933-6,166)	5,124 (3,994-6,254)	5,199 (4,059-6,340)	5,275 (4,121-6,429)
Uterus C54-C55	exhibiting high TMB	Advanced disease at diagnosis	198 (113-283)	205 (117-293)	213 (122-305)	221 (126-315)	229 (131-327)	236 (135-338)	244 (139-349)	252 (144-360)	258 (147-369)	265 (151-378)	272 (156-388)	278 (159-397)	285 (163-406)	291 (167-415)	298 (171-424)	303 (174-433)	310 (178-442)	315 (181-450)	322 (185-458)	328 (188-467)	334 (192-476)	340 (196-485)	347 (200-495)	353 (203-503)	360 (207-513)
Uterus C54-C55	exhibiting high TMB	Advanced disease after progression post-diagnosis	180 (104-255)	186 (108-265)	193 (112-275)	200 (116-284)	207 (120-294)	214 (124-304)	220 (128-313)	227 (132-322)	233 (135-330)	239 (139-340)	244 (141-347)	250 (145-356)	256 (148-364)	261 (151-371)	267 (155-379)	272 (157-386)	276 (160-393)	281 (163-400)	286 (166-407)	291 (168-413)	295 (171-419)	298 (173-424)	303 (175-431)	307 (177-436)	310 (179-441)

## Sheet: Table4_4YearPrevalence
Table 4. 4-year prevalence (95% PI) of individuals with solid cancers associated with dMMR/MSI/high TMB by single calendar year (2018-2042)
			Prevalence (95% prediction interval)
Cancer	Biomarker	Stage	2018	2019	2020	2021	2022	2023	2024	2025	2026	2027	2028	2029	2030	2031	2032	2033	2034	2035	2036	2037	2038	2039	2040	2041	2042
All solid cancers combined	regardless of biomarker status	All stages	366,671 (345,464-389,388)	375,834 (353,361-399,861)	385,302 (361,380-411,029)	395,065 (369,049-423,185)	405,095 (377,083-435,594)	415,254 (385,175-448,077)	425,472 (393,427-460,672)	435,510 (401,525-472,969)	445,059 (409,256-484,696)	453,953 (416,407-495,706)	462,152 (422,880-505,991)	470,223 (429,242-516,099)	478,107 (435,502-526,048)	485,851 (441,629-535,779)	493,433 (447,605-545,389)	500,993 (453,586-554,999)	508,335 (459,355-564,219)	515,426 (464,949-573,229)	522,357 (470,384-582,023)	529,103 (475,691-590,580)	535,843 (481,006-599,122)	542,324 (486,092-607,336)	548,544 (491,004-615,271)	554,608 (495,771-622,948)	560,499 (500,394-630,413)
All solid cancers combined	regardless of biomarker status	Advanced disease at diagnosis	94,254 (83,763-106,114)	96,258 (85,296-108,602)	98,388 (86,912-111,365)	100,677 (88,533-114,498)	102,953 (90,184-117,599)	105,242 (91,842-120,663)	107,542 (93,502-123,724)	109,749 (95,106-126,691)	111,683 (96,442-129,410)	113,258 (97,470-131,750)	114,559 (98,217-133,750)	115,818 (98,964-135,678)	117,005 (99,700-137,561)	118,168 (100,371-139,364)	119,288 (101,038-141,116)	120,374 (101,669-142,852)	121,379 (102,253-144,468)	122,314 (102,778-146,008)	123,251 (103,317-147,489)	124,130 (103,812-148,879)	124,975 (104,317-150,280)	125,770 (104,756-151,540)	126,503 (105,144-152,752)	127,167 (105,507-153,863)	127,793 (105,836-154,941)
All solid cancers combined	regardless of biomarker status	Advanced disease after progression post-diagnosis	48,704 (38,862-60,784)	50,726 (40,530-63,323)	52,839 (42,221-65,907)	54,948 (43,867-68,764)	57,087 (45,512-71,477)	59,201 (47,124-74,226)	61,351 (48,714-77,033)	63,457 (50,274-79,840)	65,427 (51,704-82,519)	67,215 (53,004-85,041)	68,847 (54,134-87,400)	70,474 (55,271-89,725)	72,117 (56,406-92,058)	73,713 (57,516-94,338)	75,319 (58,626-96,631)	76,906 (59,714-98,916)	78,471 (60,825-101,161)	80,006 (61,896-103,370)	81,489 (62,939-105,521)	82,965 (63,954-107,641)	84,366 (64,914-109,686)	85,726 (65,867-111,715)	87,105 (66,797-113,702)	88,424 (67,700-115,594)	89,731 (68,587-117,487)
All solid cancers combined	exhibiting dMMR	All stages	19,879 (5,939-34,301)	20,260 (6,073-34,935)	20,653 (6,213-35,588)	21,064 (6,368-36,257)	21,491 (6,524-36,954)	21,923 (6,680-37,658)	22,360 (6,842-38,375)	22,795 (7,010-39,082)	23,215 (7,162-39,781)	23,617 (7,317-40,441)	23,994 (7,469-41,050)	24,369 (7,621-41,653)	24,733 (7,769-42,241)	25,091 (7,922-42,814)	25,439 (8,068-43,375)	25,792 (8,216-43,931)	26,133 (8,361-44,472)	26,461 (8,497-44,996)	26,783 (8,636-45,505)	27,096 (8,775-45,994)	27,409 (8,913-46,483)	27,708 (9,042-46,954)	27,991 (9,165-47,406)	28,271 (9,286-47,840)	28,540 (9,408-48,258)
All solid cancers combined	exhibiting dMMR	Advanced disease at diagnosis	3,414 (1,661-5,173)	3,473 (1,693-5,269)	3,542 (1,727-5,370)	3,615 (1,765-5,481)	3,688 (1,798-5,590)	3,761 (1,837-5,699)	3,835 (1,879-5,811)	3,909 (1,915-5,918)	3,972 (1,944-6,020)	4,030 (1,979-6,096)	4,078 (2,012-6,162)	4,124 (2,042-6,221)	4,166 (2,069-6,283)	4,209 (2,097-6,339)	4,253 (2,128-6,397)	4,294 (2,156-6,454)	4,333 (2,182-6,504)	4,370 (2,209-6,557)	4,411 (2,231-6,605)	4,447 (2,256-6,654)	4,483 (2,278-6,699)	4,517 (2,307-6,748)	4,553 (2,328-6,791)	4,579 (2,347-6,832)	4,608 (2,370-6,868)
All solid cancers combined	exhibiting dMMR	Advanced disease after progression post-diagnosis	1,974 (963-2,985)	2,048 (995-3,106)	2,127 (1,026-3,231)	2,202 (1,060-3,350)	2,280 (1,092-3,476)	2,356 (1,127-3,598)	2,439 (1,164-3,722)	2,515 (1,196-3,843)	2,589 (1,231-3,956)	2,653 (1,261-4,057)	2,711 (1,293-4,144)	2,768 (1,322-4,229)	2,833 (1,356-4,316)	2,888 (1,385-4,403)	2,945 (1,415-4,488)	3,004 (1,449-4,570)	3,059 (1,475-4,651)	3,110 (1,508-4,726)	3,164 (1,538-4,806)	3,217 (1,568-4,879)	3,267 (1,593-4,949)	3,311 (1,620-5,016)	3,360 (1,650-5,084)	3,405 (1,674-5,144)	3,447 (1,702-5,208)
All solid cancers combined	exhibiting MSI	All stages	11,119 (4,933-17,322)	11,320 (5,025-17,629)	11,531 (5,134-17,944)	11,746 (5,251-18,256)	11,973 (5,372-18,589)	12,199 (5,489-18,929)	12,436 (5,612-19,276)	12,672 (5,739-19,619)	12,902 (5,858-19,970)	13,124 (5,970-20,299)	13,333 (6,081-20,599)	13,538 (6,189-20,904)	13,745 (6,300-21,205)	13,950 (6,411-21,505)	14,153 (6,523-21,804)	14,362 (6,634-22,107)	14,565 (6,738-22,404)	14,757 (6,844-22,693)	14,955 (6,948-22,983)	15,153 (7,050-23,269)	15,345 (7,153-23,555)	15,533 (7,250-23,834)	15,715 (7,344-24,107)	15,897 (7,434-24,377)	16,076 (7,529-24,638)
All solid cancers combined	exhibiting MSI	Advanced disease at diagnosis	2,134 (874-3,394)	2,176 (887-3,463)	2,219 (904-3,534)	2,267 (923-3,611)	2,313 (942-3,686)	2,359 (962-3,765)	2,412 (981-3,844)	2,463 (998-3,925)	2,506 (1,015-3,997)	2,547 (1,033-4,060)	2,580 (1,049-4,113)	2,614 (1,066-4,167)	2,649 (1,079-4,220)	2,682 (1,093-4,271)	2,718 (1,109-4,323)	2,747 (1,123-4,371)	2,776 (1,136-4,421)	2,810 (1,149-4,469)	2,840 (1,164-4,518)	2,870 (1,177-4,564)	2,899 (1,191-4,610)	2,929 (1,205-4,660)	2,961 (1,216-4,704)	2,989 (1,228-4,750)	3,014 (1,241-4,792)
All solid cancers combined	exhibiting MSI	Advanced disease after progression post-diagnosis	1,168 (539-1,795)	1,202 (553-1,854)	1,242 (569-1,917)	1,279 (581-1,974)	1,316 (597-2,035)	1,353 (611-2,095)	1,392 (627-2,158)	1,430 (643-2,216)	1,466 (657-2,274)	1,498 (671-2,324)	1,528 (685-2,369)	1,556 (699-2,415)	1,589 (712-2,462)	1,617 (724-2,510)	1,648 (740-2,560)	1,677 (752-2,603)	1,709 (764-2,649)	1,737 (777-2,694)	1,765 (792-2,740)	1,796 (803-2,788)	1,825 (814-2,832)	1,852 (829-2,872)	1,879 (839-2,916)	1,903 (850-2,956)	1,930 (861-2,999)
All solid cancers combined	exhibiting high TMB	All stages	59,968 (30,248-89,685)	61,802 (31,236-92,371)	63,665 (32,261-95,071)	65,550 (33,368-97,733)	67,457 (34,466-100,448)	69,383 (35,562-103,199)	71,284 (36,634-105,937)	73,131 (37,653-108,611)	74,858 (38,590-111,124)	76,432 (39,520-113,345)	77,882 (40,437-115,327)	79,284 (41,305-117,261)	80,630 (42,107-119,151)	81,923 (42,900-120,947)	83,165 (43,686-122,644)	84,399 (44,470-124,329)	85,572 (45,190-125,954)	86,665 (45,820-127,516)	87,700 (46,446-128,958)	88,681 (47,069-130,295)	89,659 (47,690-131,631)	90,563 (48,233-132,895)	91,395 (48,699-134,089)	92,173 (49,170-135,178)	92,898 (49,625-136,169)
All solid cancers combined	exhibiting high TMB	Advanced disease at diagnosis	11,590 (6,264-16,924)	11,851 (6,406-17,294)	12,119 (6,554-17,691)	12,413 (6,718-18,113)	12,705 (6,875-18,537)	12,994 (7,027-18,963)	13,285 (7,184-19,393)	13,561 (7,326-19,805)	13,791 (7,437-20,154)	13,969 (7,532-20,412)	14,099 (7,621-20,583)	14,220 (7,700-20,743)	14,339 (7,782-20,901)	14,453 (7,858-21,053)	14,562 (7,928-21,204)	14,670 (8,004-21,341)	14,766 (8,061-21,473)	14,851 (8,120-21,584)	14,931 (8,172-21,694)	15,006 (8,222-21,795)	15,080 (8,268-21,894)	15,141 (8,310-21,978)	15,200 (8,342-22,061)	15,244 (8,372-22,115)	15,286 (8,399-22,171)
All solid cancers combined	exhibiting high TMB	Advanced disease after progression post-diagnosis	6,181 (3,523-8,840)	6,466 (3,685-9,251)	6,767 (3,847-9,684)	7,056 (4,006-10,112)	7,358 (4,169-10,546)	7,652 (4,330-10,973)	7,953 (4,505-11,410)	8,249 (4,665-11,836)	8,526 (4,816-12,236)	8,774 (4,954-12,594)	8,994 (5,087-12,902)	9,209 (5,217-13,201)	9,434 (5,352-13,513)	9,647 (5,483-13,813)	9,866 (5,611-14,116)	10,076 (5,745-14,408)	10,286 (5,870-14,700)	10,490 (5,995-14,984)	10,684 (6,111-15,262)	10,885 (6,230-15,540)	11,066 (6,343-15,793)	11,241 (6,447-16,041)	11,422 (6,560-16,291)	11,592 (6,663-16,529)	11,764 (6,766-16,760)
Bladder C67	regardless of biomarker status	All stages	7,245 (6,526-8,021)	7,439 (6,687-8,248)	7,631 (6,840-8,489)	7,830 (6,979-8,758)	8,032 (7,124-9,014)	8,232 (7,283-9,272)	8,439 (7,437-9,540)	8,638 (7,591-9,813)	8,834 (7,734-10,065)	9,021 (7,873-10,317)	9,199 (7,993-10,554)	9,374 (8,119-10,786)	9,544 (8,239-11,020)	9,710 (8,352-11,242)	9,863 (8,467-11,468)	10,020 (8,578-11,687)	10,179 (8,683-11,901)	10,325 (8,786-12,100)	10,465 (8,879-12,302)	10,597 (8,971-12,489)	10,731 (9,064-12,678)	10,859 (9,144-12,855)	10,977 (9,217-13,019)	11,082 (9,290-13,190)	11,187 (9,360-13,342)
Bladder C67	regardless of biomarker status	Advanced disease at diagnosis	775 (551-1,049)	779 (553-1,060)	790 (556-1,079)	801 (560-1,102)	814 (565-1,126)	822 (572-1,143)	833 (575-1,162)	847 (581-1,183)	857 (586-1,200)	867 (586-1,217)	870 (586-1,232)	873 (586-1,240)	878 (588-1,245)	877 (584-1,258)	879 (581-1,268)	880 (581-1,277)	882 (578-1,284)	882 (577-1,289)	880 (574-1,289)	875 (569-1,294)	876 (566-1,295)	873 (562-1,294)	870 (555-1,296)	867 (552-1,296)	862 (546-1,296)
Bladder C67	regardless of biomarker status	Advanced disease after progression post-diagnosis	1,397 (978-1,956)	1,443 (1,016-2,013)	1,488 (1,046-2,079)	1,535 (1,073-2,156)	1,588 (1,102-2,225)	1,632 (1,130-2,296)	1,683 (1,162-2,374)	1,740 (1,190-2,458)	1,789 (1,225-2,539)	1,842 (1,255-2,615)	1,885 (1,278-2,687)	1,922 (1,303-2,755)	1,969 (1,326-2,827)	2,011 (1,351-2,897)	2,051 (1,374-2,964)	2,092 (1,396-3,036)	2,133 (1,420-3,105)	2,168 (1,441-3,174)	2,207 (1,459-3,239)	2,244 (1,478-3,300)	2,275 (1,497-3,363)	2,309 (1,511-3,419)	2,341 (1,528-3,475)	2,373 (1,545-3,534)	2,402 (1,561-3,587)
Bladder C67	exhibiting dMMR	All stages	317 (92-542)	326 (95-556)	334 (97-570)	343 (101-585)	351 (104-599)	360 (106-614)	369 (109-629)	378 (112-644)	386 (115-658)	395 (118-671)	402 (121-684)	410 (124-696)	417 (126-709)	425 (129-720)	431 (132-731)	438 (134-742)	445 (137-754)	452 (139-764)	458 (141-774)	464 (143-784)	469 (146-793)	475 (148-802)	480 (150-810)	485 (151-818)	489 (153-825)
Bladder C67	exhibiting dMMR	Advanced disease at diagnosis	34 (13-56)	35 (13-56)	35 (13-57)	35 (13-58)	36 (13-59)	36 (14-59)	37 (14-60)	38 (14-61)	38 (14-62)	38 (14-63)	39 (14-63)	39 (14-63)	39 (14-63)	39 (14-63)	39 (14-63)	39 (15-63)	39 (15-64)	39 (15-64)	39 (15-63)	39 (14-63)	39 (14-63)	39 (14-63)	39 (14-63)	38 (14-62)	38 (14-62)
Bladder C67	exhibiting dMMR	Advanced disease after progression post-diagnosis	62 (23-100)	64 (23-104)	66 (24-107)	68 (25-110)	70 (26-114)	72 (26-117)	74 (27-121)	77 (28-125)	79 (29-128)	81 (30-132)	83 (30-135)	84 (31-138)	87 (32-141)	88 (33-144)	90 (33-147)	92 (34-150)	94 (34-153)	95 (35-155)	97 (36-158)	99 (36-161)	100 (37-163)	101 (37-165)	103 (38-168)	104 (38-170)	105 (39-172)
Bladder C67	exhibiting MSI	All stages	212 (35-389)	218 (36-399)	223 (37-409)	229 (39-419)	235 (40-430)	241 (41-441)	247 (42-451)	253 (43-462)	258 (45-472)	264 (46-482)	269 (47-491)	274 (48-500)	279 (49-509)	284 (51-517)	288 (52-525)	293 (53-533)	298 (54-542)	302 (55-549)	306 (56-556)	310 (57-563)	314 (58-570)	318 (59-577)	321 (59-583)	324 (60-588)	327 (61-593)
Bladder C67	exhibiting MSI	Advanced disease at diagnosis	6 (3-8)	6 (3-8)	6 (3-8)	6 (3-9)	6 (3-9)	6 (3-9)	6 (3-9)	6 (3-9)	6 (3-9)	6 (3-9)	6 (3-9)	6 (3-9)	6 (3-9)	6 (3-9)	6 (3-9)	6 (3-9)	6 (3-9)	6 (3-9)	6 (3-9)	6 (3-9)	6 (3-9)	6 (3-9)	6 (3-9)	6 (3-9)	6 (3-9)
Bladder C67	exhibiting MSI	Advanced disease after progression post-diagnosis	10 (5-15)	10 (5-15)	10 (5-15)	11 (5-16)	11 (6-16)	11 (6-17)	12 (6-17)	12 (6-18)	12 (6-18)	13 (6-19)	13 (7-19)	13 (7-20)	14 (7-20)	14 (7-21)	14 (7-21)	14 (7-21)	15 (7-22)	15 (7-22)	15 (8-23)	15 (8-23)	16 (8-23)	16 (8-24)	16 (8-24)	16 (8-24)	16 (8-25)
Bladder C67	exhibiting high TMB	All stages	2,759 (1,278-4,240)	2,833 (1,314-4,352)	2,906 (1,350-4,462)	2,982 (1,393-4,571)	3,059 (1,435-4,683)	3,135 (1,473-4,797)	3,214 (1,513-4,914)	3,289 (1,551-5,028)	3,364 (1,590-5,138)	3,435 (1,627-5,244)	3,503 (1,667-5,339)	3,570 (1,704-5,435)	3,634 (1,741-5,528)	3,698 (1,777-5,618)	3,756 (1,809-5,703)	3,816 (1,843-5,788)	3,876 (1,878-5,874)	3,932 (1,908-5,956)	3,985 (1,938-6,032)	4,035 (1,967-6,103)	4,086 (1,996-6,176)	4,135 (2,026-6,245)	4,180 (2,051-6,309)	4,220 (2,074-6,366)	4,260 (2,097-6,423)
Bladder C67	exhibiting high TMB	Advanced disease at diagnosis	339 (170-508)	341 (170-511)	345 (173-518)	350 (175-525)	356 (178-533)	359 (180-539)	364 (182-546)	370 (185-555)	375 (187-562)	379 (190-568)	380 (190-570)	382 (191-572)	384 (192-575)	383 (192-574)	384 (193-576)	385 (193-576)	385 (194-577)	385 (194-577)	385 (193-576)	382 (192-573)	383 (192-573)	382 (192-571)	380 (191-569)	379 (190-567)	377 (189-564)
Bladder C67	exhibiting high TMB	Advanced disease after progression post-diagnosis	610 (306-914)	630 (316-944)	650 (326-974)	670 (336-1,005)	694 (348-1,039)	713 (357-1,068)	735 (369-1,102)	760 (381-1,139)	781 (392-1,171)	804 (403-1,206)	823 (413-1,234)	839 (421-1,258)	860 (431-1,289)	878 (441-1,316)	896 (449-1,342)	914 (459-1,369)	932 (468-1,395)	947 (475-1,418)	964 (484-1,444)	980 (492-1,468)	993 (499-1,488)	1,008 (506-1,510)	1,022 (513-1,531)	1,036 (520-1,552)	1,049 (527-1,571)
Brain C71	regardless of biomarker status	All stages	3,125 (2,638-3,682)	3,194 (2,684-3,787)	3,270 (2,744-3,890)	3,352 (2,786-4,018)	3,425 (2,840-4,137)	3,508 (2,902-4,238)	3,596 (2,957-4,352)	3,674 (3,010-4,462)	3,735 (3,057-4,557)	3,795 (3,094-4,642)	3,847 (3,121-4,722)	3,892 (3,148-4,796)	3,930 (3,173-4,870)	3,978 (3,202-4,945)	4,033 (3,230-5,019)	4,081 (3,258-5,092)	4,125 (3,285-5,163)	4,168 (3,306-5,225)	4,208 (3,330-5,299)	4,248 (3,358-5,359)	4,288 (3,384-5,425)	4,331 (3,416-5,491)	4,366 (3,435-5,555)	4,405 (3,456-5,611)	4,453 (3,483-5,672)
Brain C71	regardless of biomarker status	Advanced disease at diagnosis	80 (25-193)	84 (24-204)	89 (24-210)	94 (25-220)	98 (25-230)	101 (26-239)	105 (27-243)	108 (27-249)	112 (27-254)	116 (27-261)	117 (27-271)	119 (27-278)	121 (27-285)	124 (27-290)	125 (27-295)	126 (27-302)	127 (27-310)	132 (27-318)	140 (27-326)	142 (28-332)	145 (30-343)	146 (30-352)	148 (30-358)	148 (31-365)	151 (32-372)
Brain C71	regardless of biomarker status	Advanced disease after progression post-diagnosis	1,741 (820-3,180)	1,794 (830-3,269)	1,855 (851-3,357)	1,917 (863-3,552)	1,990 (885-3,647)	2,051 (914-3,747)	2,121 (943-3,846)	2,188 (971-3,949)	2,238 (989-4,042)	2,282 (1,001-4,123)	2,320 (1,011-4,213)	2,359 (1,023-4,301)	2,398 (1,035-4,386)	2,438 (1,045-4,467)	2,473 (1,053-4,557)	2,511 (1,064-4,637)	2,548 (1,075-4,725)	2,580 (1,084-4,802)	2,614 (1,093-4,873)	2,649 (1,101-4,943)	2,676 (1,110-5,022)	2,705 (1,118-5,089)	2,733 (1,128-5,157)	2,768 (1,136-5,217)	2,791 (1,147-5,278)
Brain C71	exhibiting dMMR	All stages	119 (0-239)	122 (0-244)	124 (0-250)	128 (0-256)	130 (0-262)	134 (0-268)	137 (0-275)	140 (0-281)	142 (0-285)	144 (0-290)	146 (0-294)	148 (0-297)	150 (0-300)	151 (0-304)	153 (0-308)	155 (0-311)	157 (0-315)	159 (0-318)	160 (0-321)	162 (0-324)	163 (0-327)	165 (0-330)	166 (0-333)	168 (0-336)	169 (0-339)
Brain C71	exhibiting dMMR	Advanced disease at diagnosis	5 (2-7)	5 (2-8)	5 (2-8)	5 (2-8)	6 (2-9)	6 (2-9)	6 (2-9)	6 (3-10)	6 (3-10)	6 (3-10)	7 (3-10)	7 (3-11)	7 (3-11)	7 (3-11)	7 (3-11)	7 (3-11)	7 (3-11)	7 (3-12)	8 (3-13)	8 (3-13)	8 (3-13)	8 (3-13)	8 (3-13)	8 (3-13)	8 (3-14)
Brain C71	exhibiting dMMR	Advanced disease after progression post-diagnosis	90 (47-133)	93 (48-138)	96 (49-143)	99 (50-148)	103 (52-154)	106 (54-158)	110 (56-164)	113 (58-168)	116 (59-172)	118 (60-176)	120 (61-179)	122 (62-182)	124 (63-185)	126 (64-188)	128 (64-191)	130 (65-194)	132 (66-197)	133 (67-200)	135 (68-202)	137 (69-205)	138 (69-207)	140 (70-210)	141 (71-212)	143 (71-214)	144 (72-216)
Brain C71	exhibiting MSI	All stages	20 (7-32)	20 (7-33)	21 (8-34)	21 (8-34)	22 (8-35)	22 (8-36)	23 (8-37)	23 (9-38)	23 (9-38)	24 (9-39)	24 (9-39)	24 (9-40)	25 (9-40)	25 (9-41)	25 (9-41)	26 (10-42)	26 (10-42)	26 (10-42)	26 (10-43)	27 (10-43)	27 (10-44)	27 (10-44)	27 (10-44)	28 (10-45)	28 (10-45)
Brain C71	exhibiting MSI	Advanced disease at diagnosis	1 (1-1)	1 (1-1)	1 (1-2)	1 (1-2)	1 (1-2)	1 (1-2)	1 (1-2)	1 (1-2)	1 (1-2)	1 (1-2)	1 (1-2)	1 (1-2)	1 (1-2)	1 (1-2)	1 (1-2)	1 (1-2)	1 (1-2)	1 (1-2)	1 (1-2)	1 (1-2)	1 (1-2)	1 (1-2)	1 (1-2)	1 (1-2)	1 (1-2)
Brain C71	exhibiting MSI	Advanced disease after progression post-diagnosis	12 (4-19)	12 (4-20)	12 (4-21)	13 (4-21)	13 (4-22)	13 (4-23)	14 (4-24)	14 (4-24)	15 (4-25)	15 (4-25)	15 (4-26)	15 (5-26)	16 (5-27)	16 (5-27)	16 (5-28)	16 (5-28)	17 (5-28)	17 (5-29)	17 (5-29)	17 (5-30)	17 (5-30)	18 (5-30)	18 (5-30)	18 (5-31)	18 (5-31)
Brain C71	exhibiting high TMB	All stages	89 (1-176)	90 (1-180)	93 (1-184)	95 (1-189)	97 (1-193)	99 (1-198)	102 (1-203)	104 (1-207)	106 (1-210)	107 (1-214)	109 (1-217)	110 (1-219)	111 (1-221)	113 (1-224)	114 (1-227)	115 (1-230)	117 (1-232)	118 (1-234)	119 (1-237)	120 (2-239)	121 (2-241)	122 (2-243)	123 (2-245)	125 (2-248)	126 (2-250)
Brain C71	exhibiting high TMB	Advanced disease at diagnosis	3 (0-5)	3 (0-6)	3 (0-6)	3 (0-6)	3 (0-6)	3 (0-7)	3 (0-7)	4 (0-7)	4 (0-7)	4 (0-7)	4 (0-8)	4 (0-8)	4 (0-8)	4 (0-8)	4 (0-8)	4 (0-8)	4 (0-8)	4 (0-8)	4 (0-9)	4 (0-9)	5 (0-9)	5 (0-9)	5 (0-9)	5 (0-9)	5 (0-10)
Brain C71	exhibiting high TMB	Advanced disease after progression post-diagnosis	50 (0-100)	51 (0-103)	53 (0-106)	54 (0-110)	57 (0-114)	58 (0-118)	60 (0-122)	62 (0-126)	64 (0-128)	65 (0-131)	66 (0-133)	67 (0-135)	68 (0-138)	69 (0-140)	70 (0-142)	71 (0-144)	72 (0-146)	73 (0-148)	74 (0-150)	75 (0-152)	76 (0-154)	77 (0-156)	77 (0-157)	78 (0-159)	79 (0-160)
Breast C50	regardless of biomarker status	All stages	63,567 (61,771-65,398)	65,351 (63,451-67,293)	67,119 (65,106-69,183)	68,871 (66,714-71,075)	70,594 (68,306-72,945)	72,324 (69,892-74,824)	74,043 (71,467-76,692)	75,734 (73,015-78,547)	77,401 (74,525-80,369)	79,014 (75,987-82,142)	80,584 (77,401-83,876)	82,129 (78,790-85,585)	83,654 (80,157-87,271)	85,151 (81,512-88,929)	86,631 (82,842-90,573)	88,111 (84,175-92,212)	89,566 (85,484-93,822)	91,011 (86,779-95,420)	92,439 (88,064-97,002)	93,848 (89,334-98,564)	95,254 (90,611-100,121)	96,651 (91,866-101,670)	98,045 (93,118-103,200)	99,419 (94,362-104,733)	100,792 (95,591-106,244)
Breast C50	regardless of biomarker status	Advanced disease at diagnosis	24,412 (23,210-25,647)	24,834 (23,586-26,120)	25,289 (23,983-26,627)	25,765 (24,400-27,171)	26,223 (24,794-27,695)	26,678 (25,192-28,215)	27,120 (25,568-28,725)	27,548 (25,937-29,219)	27,951 (26,279-29,688)	28,328 (26,595-30,132)	28,669 (26,879-30,541)	28,999 (27,147-30,931)	29,311 (27,407-31,314)	29,614 (27,653-31,670)	29,900 (27,883-32,018)	30,180 (28,113-32,361)	30,452 (28,330-32,689)	30,707 (28,536-33,001)	30,960 (28,738-33,304)	31,193 (28,927-33,596)	31,429 (29,122-33,878)	31,654 (29,300-34,154)	31,865 (29,469-34,419)	32,075 (29,632-34,673)	32,275 (29,791-34,921)
Breast C50	regardless of biomarker status	Advanced disease after progression post-diagnosis	13,053 (11,458-14,691)	13,602 (11,947-15,336)	14,183 (12,466-16,006)	14,764 (12,986-16,675)	15,341 (13,485-17,326)	15,886 (13,958-17,966)	16,429 (14,407-18,589)	16,952 (14,858-19,202)	17,469 (15,294-19,805)	17,966 (15,717-20,402)	18,455 (16,124-20,971)	18,935 (16,530-21,538)	19,413 (16,926-22,103)	19,884 (17,320-22,664)	20,355 (17,716-23,234)	20,828 (18,104-23,791)	21,292 (18,494-24,343)	21,760 (18,879-24,897)	22,212 (19,262-25,445)	22,667 (19,639-25,985)	23,113 (20,007-26,523)	23,553 (20,371-27,052)	23,996 (20,734-27,584)	24,435 (21,098-28,111)	24,878 (21,459-28,648)
Breast C50	exhibiting dMMR	All stages	811 (291-1,330)	833 (300-1,367)	856 (308-1,404)	878 (316-1,441)	900 (324-1,476)	922 (332-1,512)	944 (341-1,548)	966 (349-1,583)	987 (357-1,617)	1,008 (365-1,651)	1,028 (373-1,683)	1,047 (380-1,714)	1,067 (388-1,745)	1,086 (396-1,776)	1,105 (403-1,806)	1,123 (411-1,836)	1,142 (418-1,866)	1,160 (425-1,895)	1,179 (433-1,925)	1,197 (440-1,953)	1,215 (447-1,982)	1,232 (454-2,011)	1,250 (461-2,039)	1,268 (468-2,067)	1,285 (475-2,095)
Breast C50	exhibiting dMMR	Advanced disease at diagnosis	312 (118-506)	317 (120-514)	323 (122-523)	329 (125-533)	335 (127-542)	341 (129-552)	346 (132-561)	352 (134-569)	357 (136-578)	362 (138-585)	366 (140-592)	370 (142-598)	374 (144-605)	378 (145-611)	382 (147-616)	385 (149-622)	389 (150-627)	392 (152-632)	395 (153-637)	398 (155-642)	401 (156-646)	404 (157-651)	407 (159-655)	409 (160-659)	412 (161-663)
Breast C50	exhibiting dMMR	Advanced disease after progression post-diagnosis	167 (73-261)	174 (76-272)	181 (79-284)	189 (82-295)	196 (85-307)	203 (88-318)	210 (91-329)	217 (93-340)	223 (96-350)	229 (99-360)	236 (102-370)	242 (104-379)	248 (107-389)	254 (110-398)	260 (113-407)	266 (115-417)	272 (118-426)	278 (121-435)	284 (123-444)	289 (126-453)	295 (128-462)	301 (131-471)	306 (133-479)	312 (136-488)	318 (139-497)
Breast C50	exhibiting MSI	All stages	366 (97-635)	376 (99-653)	387 (102-671)	397 (105-688)	406 (108-705)	416 (110-723)	426 (113-740)	436 (116-756)	446 (118-773)	455 (121-789)	464 (124-804)	473 (126-819)	482 (129-834)	490 (132-849)	499 (134-863)	507 (137-878)	516 (139-892)	524 (142-906)	532 (144-920)	540 (146-934)	548 (149-948)	556 (151-961)	564 (154-975)	572 (156-989)	580 (158-1,002)
Breast C50	exhibiting MSI	Advanced disease at diagnosis	45 (11-79)	46 (11-81)	47 (11-82)	48 (12-84)	48 (12-85)	49 (12-86)	50 (12-88)	51 (12-89)	52 (13-91)	52 (13-92)	53 (13-93)	53 (13-94)	54 (13-95)	55 (14-96)	55 (14-97)	56 (14-97)	56 (14-98)	57 (14-99)	57 (14-100)	57 (14-101)	58 (15-101)	58 (15-102)	59 (15-103)	59 (15-103)	59 (15-104)
Breast C50	exhibiting MSI	Advanced disease after progression post-diagnosis	24 (7-41)	25 (8-43)	26 (8-45)	27 (8-47)	29 (8-49)	30 (9-50)	31 (9-52)	31 (9-54)	32 (9-55)	33 (10-57)	34 (10-59)	35 (10-60)	36 (10-61)	37 (11-63)	38 (11-64)	39 (11-66)	39 (11-67)	40 (12-69)	41 (12-70)	42 (12-72)	43 (12-73)	44 (13-74)	44 (13-76)	45 (13-77)	46 (13-79)
Breast C50	exhibiting high TMB	All stages	4,607 (402-8,812)	4,736 (413-9,060)	4,865 (424-9,305)	4,992 (436-9,547)	5,116 (449-9,784)	5,242 (461-10,022)	5,366 (474-10,259)	5,489 (485-10,493)	5,610 (497-10,722)	5,727 (510-10,943)	5,840 (524-11,157)	5,952 (537-11,368)	6,063 (549-11,576)	6,171 (562-11,781)	6,279 (575-11,983)	6,386 (587-12,184)	6,491 (600-12,383)	6,596 (612-12,580)	6,699 (624-12,775)	6,802 (636-12,967)	6,903 (648-13,159)	7,005 (660-13,350)	7,106 (671-13,540)	7,205 (683-13,728)	7,305 (695-13,915)
Breast C50	exhibiting high TMB	Advanced disease at diagnosis	2,284 (1,237-3,331)	2,324 (1,262-3,385)	2,366 (1,287-3,445)	2,411 (1,312-3,509)	2,454 (1,337-3,570)	2,496 (1,361-3,631)	2,537 (1,385-3,689)	2,577 (1,408-3,747)	2,615 (1,429-3,801)	2,650 (1,450-3,851)	2,682 (1,471-3,894)	2,713 (1,491-3,936)	2,742 (1,509-3,976)	2,771 (1,527-4,015)	2,797 (1,544-4,051)	2,824 (1,562-4,086)	2,849 (1,578-4,120)	2,873 (1,594-4,152)	2,897 (1,609-4,184)	2,918 (1,623-4,213)	2,941 (1,638-4,243)	2,962 (1,652-4,272)	2,981 (1,665-4,298)	3,001 (1,678-4,324)	3,020 (1,690-4,349)
Breast C50	exhibiting high TMB	Advanced disease after progression post-diagnosis	1,222 (760-1,683)	1,273 (792-1,754)	1,327 (823-1,831)	1,382 (854-1,909)	1,436 (885-1,986)	1,487 (914-2,059)	1,537 (946-2,129)	1,586 (975-2,198)	1,635 (1,004-2,265)	1,681 (1,032-2,330)	1,727 (1,062-2,392)	1,772 (1,090-2,454)	1,816 (1,119-2,514)	1,861 (1,147-2,574)	1,905 (1,175-2,634)	1,949 (1,204-2,694)	1,992 (1,231-2,753)	2,036 (1,260-2,812)	2,078 (1,286-2,871)	2,121 (1,314-2,928)	2,163 (1,340-2,985)	2,204 (1,367-3,041)	2,245 (1,394-3,096)	2,286 (1,421-3,152)	2,328 (1,448-3,208)
Colorectum C18-20	regardless of biomarker status	All stages	47,479 (45,128-49,917)	47,861 (45,407-50,416)	48,276 (45,673-50,999)	48,717 (45,887-51,687)	49,185 (46,122-52,426)	49,655 (46,350-53,153)	50,182 (46,650-53,952)	50,747 (46,979-54,799)	51,325 (47,324-55,639)	51,893 (47,654-56,485)	52,404 (47,939-57,261)	52,938 (48,251-58,071)	53,500 (48,603-58,885)	54,076 (48,959-59,725)	54,673 (49,353-60,567)	55,266 (49,737-61,416)	55,850 (50,120-62,244)	56,431 (50,504-63,060)	57,010 (50,898-63,869)	57,584 (51,286-64,657)	58,158 (51,682-65,458)	58,697 (52,055-66,217)	59,221 (52,421-66,930)	59,717 (52,774-67,612)	60,204 (53,116-68,268)
Colorectum C18-20	regardless of biomarker status	Advanced disease at diagnosis	17,674 (16,286-19,159)	17,610 (16,180-19,123)	17,591 (16,109-19,179)	17,624 (16,059-19,306)	17,655 (16,003-19,425)	17,679 (15,954-19,556)	17,738 (15,921-19,711)	17,789 (15,908-19,862)	17,840 (15,879-20,004)	17,861 (15,834-20,127)	17,866 (15,760-20,204)	17,866 (15,699-20,295)	17,879 (15,650-20,378)	17,888 (15,598-20,472)	17,905 (15,567-20,566)	17,924 (15,520-20,656)	17,925 (15,480-20,730)	17,935 (15,434-20,795)	17,940 (15,402-20,865)	17,940 (15,356-20,916)	17,937 (15,319-20,973)	17,932 (15,276-21,008)	17,912 (15,222-21,034)	17,879 (15,166-21,045)	17,843 (15,110-21,042)
Colorectum C18-20	regardless of biomarker status	Advanced disease after progression post-diagnosis	6,625 (5,587-7,803)	6,803 (5,734-8,008)	6,962 (5,871-8,212)	7,119 (5,995-8,418)	7,267 (6,109-8,615)	7,423 (6,209-8,815)	7,564 (6,311-9,027)	7,712 (6,401-9,235)	7,839 (6,478-9,445)	7,965 (6,553-9,631)	8,077 (6,620-9,817)	8,192 (6,689-9,998)	8,312 (6,752-10,191)	8,433 (6,823-10,379)	8,555 (6,899-10,580)	8,693 (6,974-10,775)	8,827 (7,070-10,981)	8,963 (7,145-11,186)	9,092 (7,228-11,385)	9,224 (7,312-11,595)	9,352 (7,388-11,789)	9,475 (7,468-11,987)	9,602 (7,546-12,190)	9,733 (7,626-12,373)	9,856 (7,704-12,571)
Colorectum C18-20	exhibiting dMMR	All stages	5,561 (3,066-8,055)	5,605 (3,098-8,112)	5,654 (3,138-8,170)	5,705 (3,185-8,226)	5,760 (3,234-8,287)	5,815 (3,283-8,348)	5,877 (3,337-8,417)	5,943 (3,397-8,490)	6,011 (3,452-8,570)	6,077 (3,507-8,647)	6,137 (3,561-8,713)	6,200 (3,617-8,783)	6,266 (3,674-8,857)	6,333 (3,732-8,935)	6,403 (3,788-9,018)	6,472 (3,845-9,100)	6,541 (3,900-9,182)	6,609 (3,954-9,264)	6,677 (4,006-9,347)	6,744 (4,059-9,428)	6,811 (4,111-9,511)	6,874 (4,158-9,590)	6,936 (4,204-9,667)	6,994 (4,246-9,741)	7,051 (4,289-9,812)
Colorectum C18-20	exhibiting dMMR	Advanced disease at diagnosis	1,215 (727-1,702)	1,210 (729-1,692)	1,209 (731-1,687)	1,211 (736-1,686)	1,213 (741-1,686)	1,215 (745-1,685)	1,219 (752-1,686)	1,223 (757-1,688)	1,226 (762-1,691)	1,228 (765-1,690)	1,228 (770-1,686)	1,228 (774-1,682)	1,229 (778-1,679)	1,229 (782-1,676)	1,231 (786-1,676)	1,232 (790-1,674)	1,232 (793-1,671)	1,233 (796-1,669)	1,233 (798-1,668)	1,233 (801-1,665)	1,233 (802-1,663)	1,232 (804-1,661)	1,231 (805-1,657)	1,229 (805-1,653)	1,226 (805-1,648)
Colorectum C18-20	exhibiting dMMR	Advanced disease after progression post-diagnosis	456 (310-601)	468 (317-618)	479 (324-634)	490 (331-648)	500 (337-662)	510 (345-675)	520 (352-688)	530 (360-701)	539 (367-711)	548 (374-722)	555 (381-730)	563 (387-739)	572 (395-748)	580 (402-758)	588 (409-767)	598 (418-778)	607 (425-789)	616 (433-799)	625 (440-810)	634 (448-821)	643 (455-831)	651 (462-841)	660 (469-852)	669 (476-862)	678 (483-872)
Colorectum C18-20	exhibiting MSI	All stages	4,850 (2,246-7,453)	4,889 (2,270-7,507)	4,931 (2,299-7,563)	4,976 (2,334-7,618)	5,024 (2,370-7,678)	5,072 (2,406-7,738)	5,126 (2,446-7,805)	5,183 (2,489-7,877)	5,242 (2,530-7,955)	5,300 (2,570-8,030)	5,353 (2,610-8,095)	5,407 (2,650-8,164)	5,464 (2,692-8,237)	5,523 (2,734-8,312)	5,584 (2,776-8,393)	5,645 (2,817-8,473)	5,704 (2,857-8,552)	5,764 (2,897-8,631)	5,823 (2,935-8,711)	5,882 (2,974-8,790)	5,940 (3,011-8,869)	5,995 (3,046-8,945)	6,049 (3,079-9,019)	6,099 (3,110-9,089)	6,149 (3,141-9,157)
Colorectum C18-20	exhibiting MSI	Advanced disease at diagnosis	719 (349-1,090)	717 (350-1,084)	716 (351-1,081)	717 (353-1,081)	719 (355-1,082)	719 (357-1,082)	722 (361-1,083)	724 (363-1,085)	726 (365-1,087)	727 (367-1,087)	727 (369-1,085)	727 (371-1,084)	728 (373-1,083)	728 (375-1,081)	729 (376-1,081)	729 (378-1,081)	729 (379-1,080)	730 (381-1,079)	730 (382-1,078)	730 (383-1,077)	730 (384-1,076)	730 (385-1,075)	729 (385-1,073)	728 (385-1,071)	726 (385-1,068)
Colorectum C18-20	exhibiting MSI	Advanced disease after progression post-diagnosis	270 (148-392)	277 (151-403)	284 (155-413)	290 (158-422)	296 (161-431)	302 (165-440)	308 (168-448)	314 (172-456)	319 (175-464)	324 (178-471)	329 (181-477)	334 (184-483)	339 (188-489)	343 (191-496)	348 (195-502)	354 (199-510)	359 (202-517)	365 (206-524)	370 (209-531)	376 (213-539)	381 (216-546)	386 (219-553)	391 (222-560)	396 (226-567)	401 (229-574)
Colorectum C18-20	exhibiting high TMB	All stages	4,043 (2,296-5,790)	4,075 (2,319-5,831)	4,111 (2,349-5,872)	4,148 (2,384-5,912)	4,188 (2,421-5,955)	4,228 (2,458-5,998)	4,273 (2,499-6,047)	4,321 (2,543-6,099)	4,370 (2,585-6,156)	4,419 (2,626-6,211)	4,462 (2,667-6,258)	4,508 (2,709-6,307)	4,555 (2,752-6,359)	4,604 (2,795-6,414)	4,655 (2,837-6,473)	4,706 (2,880-6,532)	4,756 (2,921-6,590)	4,805 (2,962-6,648)	4,854 (3,001-6,707)	4,903 (3,041-6,765)	4,952 (3,080-6,824)	4,998 (3,116-6,880)	5,043 (3,150-6,936)	5,085 (3,181-6,988)	5,126 (3,214-7,038)
Colorectum C18-20	exhibiting high TMB	Advanced disease at diagnosis	1,505 (932-2,079)	1,500 (933-2,066)	1,498 (937-2,059)	1,501 (944-2,058)	1,504 (950-2,057)	1,506 (955-2,056)	1,511 (964-2,058)	1,515 (970-2,060)	1,519 (976-2,062)	1,521 (981-2,061)	1,522 (987-2,056)	1,522 (992-2,051)	1,523 (998-2,047)	1,523 (1,004-2,043)	1,525 (1,008-2,042)	1,527 (1,014-2,039)	1,527 (1,017-2,036)	1,527 (1,021-2,034)	1,528 (1,024-2,032)	1,528 (1,028-2,028)	1,528 (1,030-2,026)	1,527 (1,032-2,022)	1,526 (1,033-2,018)	1,523 (1,033-2,012)	1,520 (1,033-2,006)
Colorectum C18-20	exhibiting high TMB	Advanced disease after progression post-diagnosis	565 (398-731)	580 (408-751)	593 (416-770)	607 (425-788)	619 (433-805)	632 (444-821)	644 (453-836)	657 (463-851)	668 (472-864)	679 (481-877)	688 (489-887)	698 (498-898)	708 (508-908)	718 (517-920)	729 (526-931)	741 (537-944)	752 (547-957)	764 (558-970)	775 (567-982)	786 (576-995)	797 (586-1,008)	807 (595-1,020)	818 (604-1,032)	829 (614-1,045)	840 (622-1,057)
Endocrine tumours	regardless of biomarker status	All stages	12,031 (10,966-13,196)	12,616 (11,457-13,884)	13,197 (11,930-14,605)	13,782 (12,383-15,338)	14,360 (12,823-16,099)	14,943 (13,260-16,858)	15,507 (13,678-17,596)	16,041 (14,068-18,315)	16,549 (14,428-19,011)	17,021 (14,763-19,673)	17,495 (15,081-20,335)	17,936 (15,381-20,962)	18,350 (15,657-21,558)	18,737 (15,917-22,120)	19,106 (16,150-22,655)	19,471 (16,387-23,196)	19,804 (16,604-23,691)	20,121 (16,806-24,163)	20,417 (16,998-24,601)	20,687 (17,160-25,027)	20,967 (17,330-25,438)	21,215 (17,490-25,826)	21,445 (17,636-26,186)	21,672 (17,764-26,524)	21,878 (17,881-26,842)
Endocrine tumours	regardless of biomarker status	Advanced disease at diagnosis	3,035 (2,575-3,541)	3,189 (2,697-3,734)	3,345 (2,819-3,923)	3,504 (2,932-4,135)	3,652 (3,048-4,342)	3,812 (3,160-4,558)	3,955 (3,263-4,762)	4,103 (3,358-4,956)	4,235 (3,455-5,156)	4,344 (3,525-5,334)	4,467 (3,601-5,513)	4,576 (3,673-5,680)	4,684 (3,737-5,842)	4,785 (3,795-5,996)	4,872 (3,840-6,132)	4,958 (3,894-6,281)	5,046 (3,946-6,416)	5,122 (3,988-6,540)	5,196 (4,030-6,658)	5,266 (4,065-6,765)	5,330 (4,098-6,883)	5,395 (4,131-6,986)	5,451 (4,164-7,085)	5,503 (4,191-7,181)	5,555 (4,219-7,268)
Endocrine tumours	regardless of biomarker status	Advanced disease after progression post-diagnosis	1,312 (746-2,129)	1,418 (804-2,293)	1,516 (873-2,444)	1,625 (935-2,617)	1,735 (1,002-2,789)	1,851 (1,069-2,972)	1,966 (1,132-3,159)	2,074 (1,198-3,350)	2,190 (1,265-3,526)	2,288 (1,317-3,712)	2,384 (1,368-3,882)	2,483 (1,414-4,052)	2,569 (1,460-4,218)	2,658 (1,507-4,377)	2,737 (1,544-4,529)	2,821 (1,584-4,674)	2,893 (1,621-4,813)	2,961 (1,657-4,944)	3,029 (1,688-5,077)	3,086 (1,717-5,194)	3,140 (1,747-5,301)	3,191 (1,762-5,405)	3,239 (1,790-5,496)	3,285 (1,804-5,585)	3,323 (1,824-5,670)
Endocrine tumours	exhibiting dMMR	All stages	82 (3-160)	86 (3-168)	89 (3-176)	93 (4-183)	97 (4-191)	101 (4-198)	105 (5-206)	109 (5-212)	112 (5-219)	115 (5-225)	118 (6-231)	121 (6-237)	124 (6-242)	127 (7-247)	129 (7-252)	132 (7-256)	134 (8-260)	136 (8-264)	138 (8-268)	140 (8-272)	142 (9-275)	144 (9-278)	145 (9-281)	147 (9-284)	148 (9-287)
Endocrine tumours	exhibiting dMMR	Advanced disease at diagnosis	21 (2-40)	22 (2-42)	23 (2-44)	24 (2-46)	25 (2-48)	26 (2-50)	27 (2-52)	28 (2-54)	29 (2-56)	30 (2-57)	31 (3-59)	31 (3-60)	32 (3-61)	33 (3-63)	33 (3-64)	34 (3-65)	35 (3-66)	35 (3-67)	36 (3-68)	36 (3-69)	36 (3-70)	37 (3-70)	37 (3-71)	38 (4-72)	38 (4-72)
Endocrine tumours	exhibiting dMMR	Advanced disease after progression post-diagnosis	9 (2-17)	10 (2-18)	11 (2-20)	11 (2-21)	12 (2-22)	13 (2-24)	14 (2-25)	14 (2-27)	15 (2-28)	16 (2-29)	17 (2-31)	17 (3-32)	18 (3-33)	18 (3-34)	19 (3-35)	20 (3-36)	20 (3-37)	20 (3-38)	21 (3-39)	21 (3-40)	22 (3-40)	22 (3-41)	22 (3-42)	23 (3-42)	23 (3-43)
Endocrine tumours	exhibiting MSI	All stages	77 (0-161)	81 (0-169)	85 (0-176)	89 (0-184)	92 (0-192)	96 (0-199)	100 (0-207)	103 (0-213)	106 (0-220)	109 (0-226)	112 (0-232)	115 (0-238)	118 (0-243)	120 (0-248)	123 (0-253)	125 (0-258)	127 (0-262)	129 (0-266)	131 (0-270)	133 (0-273)	135 (0-277)	136 (0-280)	138 (0-283)	139 (0-286)	140 (0-288)
Endocrine tumours	exhibiting MSI	Advanced disease at diagnosis	20 (0-40)	21 (0-42)	22 (0-45)	23 (0-47)	24 (0-49)	25 (0-51)	26 (0-52)	27 (0-54)	28 (0-56)	28 (0-57)	29 (0-59)	30 (0-60)	30 (0-62)	31 (0-63)	32 (0-64)	32 (0-65)	33 (0-66)	33 (0-67)	34 (0-68)	34 (0-69)	35 (0-70)	35 (0-71)	35 (0-72)	36 (0-72)	36 (0-73)
Endocrine tumours	exhibiting MSI	Advanced disease after progression post-diagnosis	9 (0-17)	10 (0-19)	10 (0-20)	11 (0-21)	12 (0-23)	12 (0-24)	13 (0-26)	14 (0-27)	15 (0-29)	15 (0-30)	16 (0-31)	16 (0-32)	17 (0-33)	17 (0-34)	18 (0-36)	19 (0-37)	19 (0-38)	19 (0-38)	20 (0-39)	20 (0-40)	21 (0-41)	21 (0-41)	21 (0-42)	22 (0-43)	22 (0-43)
Endocrine tumours	exhibiting high TMB	All stages	699 (338-1,060)	733 (355-1,110)	766 (373-1,160)	800 (393-1,208)	834 (411-1,256)	868 (431-1,304)	900 (450-1,351)	931 (467-1,396)	961 (485-1,437)	988 (502-1,475)	1,016 (519-1,512)	1,041 (535-1,548)	1,065 (549-1,582)	1,088 (563-1,613)	1,109 (577-1,641)	1,131 (591-1,670)	1,150 (603-1,696)	1,168 (615-1,722)	1,185 (625-1,745)	1,201 (636-1,766)	1,217 (647-1,787)	1,232 (657-1,807)	1,245 (665-1,825)	1,258 (674-1,843)	1,270 (682-1,858)
Endocrine tumours	exhibiting high TMB	Advanced disease at diagnosis	76 (0-156)	80 (0-163)	84 (0-171)	88 (0-179)	92 (0-187)	96 (0-195)	99 (0-202)	103 (0-210)	106 (0-216)	109 (0-222)	112 (0-228)	115 (0-233)	118 (0-239)	120 (0-243)	122 (0-248)	124 (0-252)	127 (0-256)	129 (0-260)	130 (0-264)	132 (0-267)	134 (0-270)	135 (0-273)	137 (0-276)	138 (0-279)	139 (0-281)
Endocrine tumours	exhibiting high TMB	Advanced disease after progression post-diagnosis	33 (1-66)	36 (1-71)	38 (1-76)	41 (1-81)	44 (1-87)	47 (1-92)	50 (1-98)	52 (1-103)	55 (1-109)	58 (1-114)	60 (1-119)	63 (1-124)	65 (1-128)	67 (2-132)	69 (2-136)	71 (2-140)	73 (2-144)	75 (2-147)	76 (2-151)	78 (2-154)	79 (2-156)	80 (2-159)	81 (2-161)	83 (2-163)	84 (2-165)
Gallbladder and bile duct C23-C24	regardless of biomarker status	All stages	1,855 (1,503-2,267)	1,956 (1,584-2,387)	2,057 (1,667-2,511)	2,162 (1,747-2,638)	2,269 (1,839-2,771)	2,379 (1,926-2,910)	2,492 (2,020-3,045)	2,600 (2,109-3,180)	2,694 (2,183-3,311)	2,786 (2,243-3,425)	2,862 (2,297-3,533)	2,938 (2,353-3,641)	3,009 (2,404-3,747)	3,081 (2,456-3,846)	3,155 (2,506-3,947)	3,219 (2,554-4,047)	3,288 (2,597-4,140)	3,348 (2,640-4,236)	3,417 (2,683-4,323)	3,481 (2,719-4,419)	3,541 (2,765-4,506)	3,596 (2,803-4,586)	3,646 (2,835-4,664)	3,694 (2,869-4,739)	3,754 (2,908-4,820)
Gallbladder and bile duct C23-C24	regardless of biomarker status	Advanced disease at diagnosis	924 (680-1,253)	990 (724-1,328)	1,052 (772-1,408)	1,117 (826-1,491)	1,189 (881-1,577)	1,261 (938-1,670)	1,332 (996-1,754)	1,402 (1,055-1,844)	1,464 (1,105-1,923)	1,520 (1,141-1,998)	1,561 (1,168-2,059)	1,601 (1,190-2,120)	1,638 (1,217-2,179)	1,674 (1,242-2,233)	1,713 (1,266-2,293)	1,752 (1,293-2,350)	1,790 (1,313-2,405)	1,825 (1,336-2,456)	1,859 (1,354-2,507)	1,890 (1,379-2,562)	1,921 (1,400-2,610)	1,949 (1,420-2,660)	1,976 (1,440-2,701)	2,007 (1,453-2,741)	2,032 (1,471-2,783)
Gallbladder and bile duct C23-C24	regardless of biomarker status	Advanced disease after progression post-diagnosis	414 (287-574)	443 (310-608)	475 (334-646)	510 (358-694)	545 (385-736)	580 (414-782)	622 (441-830)	656 (465-874)	689 (493-912)	717 (511-948)	736 (525-985)	757 (537-1,016)	777 (552-1,051)	797 (562-1,085)	820 (574-1,118)	846 (585-1,149)	862 (601-1,183)	881 (611-1,213)	901 (621-1,244)	918 (629-1,277)	934 (638-1,303)	954 (650-1,330)	975 (660-1,360)	986 (666-1,384)	1,002 (676-1,409)
Gallbladder and bile duct C23-C24	exhibiting dMMR	All stages	70 (26-114)	74 (28-120)	78 (29-126)	82 (30-133)	86 (32-140)	90 (33-146)	94 (35-153)	98 (36-160)	102 (37-166)	105 (39-172)	108 (40-176)	111 (41-181)	114 (42-185)	116 (43-190)	119 (44-194)	121 (45-198)	124 (46-202)	126 (47-206)	129 (48-210)	131 (49-214)	134 (50-217)	136 (51-221)	137 (51-224)	139 (52-226)	142 (53-230)
Gallbladder and bile duct C23-C24	exhibiting dMMR	Advanced disease at diagnosis	35 (14-56)	38 (15-60)	40 (16-64)	42 (17-68)	45 (18-73)	48 (19-77)	51 (20-81)	53 (21-86)	55 (21-90)	58 (22-93)	59 (23-96)	61 (23-98)	62 (24-100)	63 (24-102)	65 (25-105)	66 (26-107)	68 (26-109)	69 (27-111)	70 (27-113)	72 (28-115)	73 (28-117)	74 (29-119)	75 (29-121)	76 (29-122)	77 (30-124)
Gallbladder and bile duct C23-C24	exhibiting dMMR	Advanced disease after progression post-diagnosis	16 (7-26)	17 (7-27)	18 (7-29)	20 (8-31)	21 (8-33)	22 (9-36)	24 (10-38)	25 (10-40)	26 (10-42)	27 (11-44)	28 (11-45)	29 (11-46)	30 (12-48)	30 (12-49)	31 (12-50)	32 (13-52)	33 (13-53)	34 (13-54)	34 (14-55)	35 (14-56)	36 (14-57)	36 (14-58)	37 (15-60)	38 (15-60)	38 (15-61)
Gallbladder and bile duct C23-C24	exhibiting MSI	All stages	30 (19-42)	32 (20-44)	34 (21-47)	35 (22-49)	37 (23-51)	39 (24-54)	41 (25-57)	42 (26-59)	44 (27-61)	45 (28-63)	47 (28-65)	48 (29-67)	49 (30-68)	50 (31-70)	51 (31-71)	52 (32-73)	54 (33-74)	55 (33-76)	56 (34-77)	57 (35-78)	58 (36-80)	59 (36-81)	59 (37-82)	60 (37-83)	61 (38-84)
Gallbladder and bile duct C23-C24	exhibiting MSI	Advanced disease at diagnosis	14 (1-26)	14 (1-28)	15 (1-30)	16 (1-32)	17 (1-34)	18 (1-36)	19 (1-38)	20 (1-40)	21 (1-42)	22 (1-43)	22 (1-44)	23 (1-45)	24 (1-46)	24 (1-47)	25 (1-49)	25 (1-50)	26 (1-51)	26 (1-52)	27 (1-53)	27 (1-53)	28 (1-54)	28 (1-55)	28 (1-56)	29 (1-57)	29 (1-57)
Gallbladder and bile duct C23-C24	exhibiting MSI	Advanced disease after progression post-diagnosis	6 (1-12)	7 (1-13)	7 (1-14)	8 (1-15)	8 (1-16)	9 (1-17)	9 (1-18)	10 (1-19)	10 (1-20)	11 (1-21)	11 (1-21)	11 (1-22)	11 (1-22)	12 (1-23)	12 (1-23)	12 (1-24)	13 (1-25)	13 (1-25)	13 (1-26)	13 (1-26)	14 (1-27)	14 (1-27)	14 (1-28)	14 (1-28)	15 (1-29)
Gallbladder and bile duct C23-C24	exhibiting high TMB	All stages	177 (59-296)	187 (62-312)	196 (65-328)	206 (68-345)	217 (71-362)	227 (74-380)	238 (78-398)	248 (81-416)	257 (83-431)	266 (86-445)	273 (89-457)	280 (91-469)	287 (94-481)	294 (96-492)	301 (98-504)	307 (100-514)	314 (103-524)	319 (105-534)	326 (107-545)	332 (110-554)	338 (111-564)	343 (113-573)	348 (115-580)	352 (117-588)	358 (119-597)
Gallbladder and bile duct C23-C24	exhibiting high TMB	Advanced disease at diagnosis	NA	NA	NA	NA	NA	NA	NA	NA	NA	NA	NA	NA	NA	NA	NA	NA	NA	NA	NA	NA	NA	NA	NA	NA	NA
Gallbladder and bile duct C23-C24	exhibiting high TMB	Advanced disease after progression post-diagnosis	NA	NA	NA	NA	NA	NA	NA	NA	NA	NA	NA	NA	NA	NA	NA	NA	NA	NA	NA	NA	NA	NA	NA	NA	NA
Head and neck, Larynx C00-C14, C30-C31, C32	regardless of biomarker status	All stages	14,391 (13,169-15,708)	14,693 (13,402-16,078)	14,989 (13,626-16,475)	15,293 (13,816-16,906)	15,594 (14,005-17,342)	15,897 (14,207-17,778)	16,210 (14,402-18,216)	16,508 (14,593-18,653)	16,796 (14,785-19,079)	17,072 (14,955-19,489)	17,331 (15,101-19,869)	17,577 (15,249-20,250)	17,814 (15,392-20,627)	18,057 (15,535-20,973)	18,281 (15,671-21,320)	18,513 (15,805-21,669)	18,738 (15,936-22,002)	18,950 (16,068-22,329)	19,163 (16,199-22,654)	19,364 (16,329-22,964)	19,571 (16,461-23,274)	19,770 (16,577-23,574)	19,973 (16,695-23,870)	20,153 (16,813-24,158)	20,339 (16,925-24,428)
Head and neck, Larynx C00-C14, C30-C31, C32	regardless of biomarker status	Advanced disease at diagnosis	5,088 (4,372-5,875)	5,166 (4,426-5,988)	5,255 (4,478-6,107)	5,343 (4,523-6,256)	5,423 (4,575-6,388)	5,513 (4,623-6,529)	5,596 (4,668-6,663)	5,684 (4,712-6,794)	5,755 (4,749-6,918)	5,810 (4,767-7,024)	5,855 (4,782-7,122)	5,895 (4,789-7,208)	5,936 (4,799-7,294)	5,969 (4,807-7,377)	6,000 (4,815-7,443)	6,038 (4,817-7,527)	6,064 (4,812-7,591)	6,090 (4,816-7,656)	6,126 (4,818-7,713)	6,142 (4,814-7,775)	6,166 (4,819-7,826)	6,185 (4,813-7,889)	6,206 (4,814-7,934)	6,220 (4,807-7,978)	6,233 (4,804-8,024)
Head and neck, Larynx C00-C14, C30-C31, C32	regardless of biomarker status	Advanced disease after progression post-diagnosis	3,852 (3,161-4,631)	3,988 (3,270-4,788)	4,119 (3,379-4,951)	4,260 (3,486-5,132)	4,398 (3,595-5,317)	4,540 (3,697-5,500)	4,678 (3,801-5,688)	4,813 (3,896-5,883)	4,941 (3,979-6,069)	5,060 (4,062-6,242)	5,166 (4,123-6,404)	5,263 (4,186-6,561)	5,366 (4,238-6,720)	5,463 (4,308-6,870)	5,566 (4,360-7,023)	5,654 (4,420-7,172)	5,747 (4,476-7,320)	5,837 (4,529-7,462)	5,924 (4,582-7,594)	6,006 (4,621-7,728)	6,081 (4,672-7,854)	6,158 (4,711-7,982)	6,232 (4,754-8,108)	6,307 (4,792-8,230)	6,373 (4,829-8,343)
Head and neck, Larynx C00-C14, C30-C31, C32	exhibiting dMMR	All stages	323 (0-652)	330 (0-665)	336 (0-678)	343 (0-692)	350 (0-704)	357 (0-718)	364 (0-731)	371 (0-744)	377 (0-757)	383 (0-768)	389 (0-779)	395 (0-790)	400 (0-800)	405 (0-810)	410 (1-820)	415 (1-830)	421 (2-839)	425 (2-848)	430 (3-858)	435 (3-866)	439 (3-875)	444 (4-884)	448 (4-892)	452 (4-900)	456 (5-908)
Head and neck, Larynx C00-C14, C30-C31, C32	exhibiting dMMR	Advanced disease at diagnosis	115 (1-228)	116 (2-231)	118 (2-235)	120 (2-239)	122 (2-242)	124 (2-246)	126 (2-250)	128 (2-253)	130 (3-256)	131 (3-259)	132 (3-261)	133 (3-262)	134 (3-264)	134 (3-265)	135 (4-266)	136 (4-268)	136 (4-269)	137 (4-270)	138 (4-271)	138 (4-272)	139 (5-273)	139 (5-274)	140 (5-274)	140 (5-275)	140 (5-275)
Head and neck, Larynx C00-C14, C30-C31, C32	exhibiting dMMR	Advanced disease after progression post-diagnosis	87 (3-171)	90 (3-177)	93 (3-183)	96 (3-189)	99 (3-195)	102 (3-201)	105 (3-208)	108 (3-213)	111 (3-219)	114 (3-224)	116 (4-229)	118 (4-233)	121 (4-237)	123 (4-242)	125 (4-246)	127 (5-250)	129 (5-254)	131 (5-258)	133 (5-262)	135 (5-265)	137 (5-268)	139 (6-272)	140 (6-275)	142 (6-278)	143 (6-281)
Head and neck, Larynx C00-C14, C30-C31, C32	exhibiting MSI	All stages	68 (29-107)	69 (29-109)	71 (30-111)	72 (31-113)	74 (32-115)	75 (33-118)	76 (33-120)	78 (34-122)	79 (35-124)	81 (36-125)	82 (36-127)	83 (37-129)	84 (38-130)	85 (38-132)	86 (39-133)	87 (40-135)	88 (40-136)	89 (41-138)	90 (42-139)	91 (42-141)	92 (43-142)	93 (43-143)	94 (44-145)	95 (44-146)	96 (45-147)
Head and neck, Larynx C00-C14, C30-C31, C32	exhibiting MSI	Advanced disease at diagnosis	24 (12-37)	25 (12-38)	25 (12-38)	26 (12-39)	26 (12-39)	26 (13-40)	27 (13-41)	27 (13-41)	27 (13-42)	28 (13-42)	28 (14-42)	28 (14-42)	28 (14-43)	28 (14-43)	29 (14-43)	29 (14-43)	29 (14-43)	29 (15-44)	29 (15-44)	29 (15-44)	29 (15-44)	29 (15-44)	30 (15-44)	30 (15-44)	30 (15-44)
Head and neck, Larynx C00-C14, C30-C31, C32	exhibiting MSI	Advanced disease after progression post-diagnosis	19 (9-28)	19 (10-29)	20 (10-30)	20 (10-31)	21 (11-32)	22 (11-33)	22 (11-34)	23 (12-35)	24 (12-35)	24 (12-36)	25 (12-37)	25 (13-38)	26 (13-38)	26 (13-39)	27 (14-40)	27 (14-40)	27 (14-41)	28 (14-41)	28 (15-42)	29 (15-43)	29 (15-43)	29 (15-44)	30 (15-44)	30 (16-45)	30 (16-45)
Head and neck, Larynx C00-C14, C30-C31, C32	exhibiting high TMB	All stages	1,234 (155-2,312)	1,260 (160-2,359)	1,285 (164-2,406)	1,311 (171-2,451)	1,337 (177-2,497)	1,363 (182-2,543)	1,390 (189-2,591)	1,415 (194-2,636)	1,440 (199-2,680)	1,463 (205-2,722)	1,486 (211-2,760)	1,507 (216-2,797)	1,527 (221-2,833)	1,548 (227-2,869)	1,567 (232-2,902)	1,587 (237-2,937)	1,606 (242-2,970)	1,624 (246-3,002)	1,643 (251-3,034)	1,660 (255-3,065)	1,678 (259-3,096)	1,695 (263-3,126)	1,712 (268-3,156)	1,727 (271-3,184)	1,743 (275-3,212)
Head and neck, Larynx C00-C14, C30-C31, C32	exhibiting high TMB	Advanced disease at diagnosis	187 (14-360)	190 (14-365)	193 (15-371)	196 (15-377)	199 (15-382)	202 (16-389)	205 (16-394)	208 (17-400)	211 (17-405)	213 (18-409)	215 (18-412)	216 (18-414)	218 (19-417)	219 (19-419)	220 (19-421)	221 (20-423)	222 (20-425)	223 (20-426)	225 (21-428)	225 (21-429)	226 (21-431)	227 (22-432)	228 (22-433)	228 (22-434)	229 (22-435)
Head and neck, Larynx C00-C14, C30-C31, C32	exhibiting high TMB	Advanced disease after progression post-diagnosis	141 (13-270)	146 (14-279)	151 (14-289)	156 (14-298)	161 (15-308)	167 (15-318)	172 (16-328)	177 (16-337)	181 (17-346)	186 (17-354)	190 (18-361)	193 (18-368)	197 (19-375)	200 (19-382)	204 (20-388)	207 (20-394)	211 (21-401)	214 (21-407)	217 (22-413)	220 (22-418)	223 (23-423)	226 (23-429)	229 (23-434)	231 (24-439)	234 (24-443)
Kidney C64	regardless of biomarker status	All stages	11,971 (10,933-13,103)	12,481 (11,369-13,689)	13,004 (11,814-14,301)	13,546 (12,242-14,960)	14,088 (12,680-15,633)	14,644 (13,123-16,314)	15,199 (13,562-17,001)	15,757 (14,010-17,690)	16,294 (14,437-18,381)	16,815 (14,833-19,052)	17,312 (15,201-19,682)	17,800 (15,570-20,324)	18,292 (15,949-20,960)	18,797 (16,326-21,603)	19,292 (16,701-22,254)	19,792 (17,082-22,903)	20,301 (17,472-23,548)	20,801 (17,845-24,204)	21,308 (18,232-24,868)	21,820 (18,626-25,535)	22,326 (19,017-26,185)	22,845 (19,411-26,855)	23,360 (19,801-27,524)	23,878 (20,198-28,192)	24,393 (20,593-28,855)
[truncated: 191 more rows]

## Sheet: Table5_5YearPrevalence
Table 5. 5-year prevalence (95% PI) of individuals with solid cancers associated with dMMR/MSI/high TMB by single calendar year (2018-2042)
			Prevalence (95% prediction interval)
Cancer	Biomarker	Stage	2018	2019	2020	2021	2022	2023	2024	2025	2026	2027	2028	2029	2030	2031	2032	2033	2034	2035	2036	2037	2038	2039	2040	2041	2042
[truncated: 288 more rows]
